# Supplementary material for: Epithelial SIRT6 governs IL-17A pathogenicity and drives allergic airway inflammation and remodeling
Source: Nat Commun. 2023 Dec 22;14:8525. doi: 10.1038/s41467-023-44179-x (PMC10746710; doi:10.1038/s41467-023-44179-x)
Supplement: Supplementary file 4 — Supplementary data 1 [file 41467_2023_44179_MOESM4_ESM.xlsx]

## Sheet: Control-vs-asthma.filter
id	WT-CON-1_count	WT-CON-2_count	WT-CON-3_count	WT-CA-1_count	WT-CA-2_count	WT-CA-3_count	WT-CON-1_fpkm	WT-CON-2_fpkm	WT-CON-3_fpkm	WT-CA-1_fpkm	WT-CA-2_fpkm	WT-CA-3_fpkm	Control_mean	Chronicasthma_mean	log2(fc)	Pvalue	FDR	Symbol	Description	KEGG_A_class	KEGG_B_class	Pathway	K_ID	GO Component	GO Function	GO Process
ENSMUSG00000073386	54	13	78	6	3	9	1.19	0.31	1.41	0.09	0.05	0.23	0.97	0.123333	-2.97542	7.34e-06	0.000226667	9830107B12Rik	RIKEN cDNA 9830107B12 gene [Source:MGI Symbol;Acc:MGI:3608415]	-	-	-	-	GO:0009986//cell surface;GO:0016020//membrane;GO:0016021//integral component of membrane	GO:0038023//signaling receptor activity	GO:0045088//regulation of innate immune response
ENSMUSG00000047228	480	174	879	3120	2506	4459	5.98	2.27	9.27	34.01	25.73	49.01	5.84	36.25	2.63394	8.92e-06	0.000266744	A2ml1	alpha-2-macroglobulin like 1 [Source:MGI Symbol;Acc:MGI:3039594]	-	-	-	-	GO:0005575//cellular_component;GO:0005576//extracellular region;GO:0005615//extracellular space	GO:0004866//endopeptidase inhibitor activity;GO:0004867//serine-type endopeptidase inhibitor activity;GO:0030414//peptidase inhibitor activity	GO:0010466//negative regulation of peptidase activity;GO:0010951//negative regulation of endopeptidase activity
ENSMUSG00000043939	89	61	174	28	22	26	2.94	2.08	4.83	0.79	0.57	0.66	3.28333	0.673333	-2.28577	2.33e-08	1.41e-06	A530064D06Rik	RIKEN cDNA A530064D06 gene [Source:MGI Symbol;Acc:MGI:2443476]	-	-	-	-	GO:0009986//cell surface;GO:0016020//membrane;GO:0016021//integral component of membrane	GO:0005515//protein binding;GO:0038023//signaling receptor activity	GO:0045088//regulation of innate immune response
ENSMUSG00000033213	13	23	90	462	343	689	0.99	1.79	5.78	30.66	21.32	45.81	2.85333	32.5967	3.514	3.53e-06	0.000117836	AA467197	expressed sequence AA467197 [Source:MGI Symbol;Acc:MGI:3034182]	-	-	-	-	GO:0005634//nucleus;GO:0005739//mitochondrion;GO:0005751//mitochondrial respiratory chain complex IV;GO:0016020//membrane;GO:0016021//integral component of membrane	GO:0004129//cytochrome-c oxidase activity	GO:0009617//response to bacterium;GO:0022900//electron transport chain;GO:1902600//proton transmembrane transport
ENSMUSG00000010651	104	76	86	19	35	18	3.6	2.74	2.52	0.56	0.99	0.54	2.95333	0.696667	-2.0838	2.06e-08	1.27e-06	Acaa1b	acetyl-Coenzyme A acyltransferase 1B [Source:MGI Symbol;Acc:MGI:3605455]	Metabolism;Organismal Systems;Cellular Processes;Metabolism;Metabolism;Metabolism;Metabolism;Metabolism	Global and overview maps;Endocrine system;Transport and catabolism;Global and overview maps;Amino acid metabolism;Lipid metabolism;Lipid metabolism;Lipid metabolism	ko01100//Metabolic pathways;ko03320//PPAR signaling pathway;ko04146//Peroxisome;ko01212//Fatty acid metabolism;ko00280//Valine, leucine and isoleucine degradation;ko00071//Fatty acid degradation;ko01040//Biosynthesis of unsaturated fatty acids;ko00592//alpha-Linolenic acid metabolism	K07513;K07513;K07513;K07513;K07513;K07513;K07513;K07513	GO:0005739//mitochondrion;GO:0005777//peroxisome	GO:0003824//catalytic activity;GO:0003985//acetyl-CoA C-acetyltransferase activity;GO:0003988//acetyl-CoA C-acyltransferase activity;GO:0016740//transferase activity;GO:0016746//transferase activity, transferring acyl groups;GO:0016747//transferase activity, transferring acyl groups other than amino-acyl groups;GO:0050633//acetyl-CoA C-myristoyltransferase activity	GO:0006629//lipid metabolic process;GO:0006631//fatty acid metabolic process;GO:0006635//fatty acid beta-oxidation;GO:0010124//phenylacetate catabolic process
ENSMUSG00000030607	49	1	10	1	4	1	0.39	0.02	0.14	0.01	0.03	0.01	0.183333	0.0166667	-3.45943	0.00399533	0.0405559	Acan	aggrecan [Source:MGI Symbol;Acc:MGI:99602]	-	-	-	-	GO:0005576//extracellular region;GO:0005604//basement membrane;GO:0005615//extracellular space;GO:0031012//extracellular matrix;GO:0043005//neuron projection;GO:0043025//neuronal cell body;GO:0072534//perineuronal net;GO:0098966//perisynaptic extracellular matrix;GO:0098978//glutamatergic synapse;GO:0098982//GABA-ergic synapse	GO:0005509//calcium ion binding;GO:0005515//protein binding;GO:0005540//hyaluronic acid binding;GO:0030246//carbohydrate binding;GO:0046872//metal ion binding	GO:0001501//skeletal system development;GO:0001502//cartilage condensation;GO:0002063//chondrocyte development;GO:0007155//cell adhesion;GO:0007417//central nervous system development;GO:0007507//heart development;GO:0030166//proteoglycan biosynthetic process;GO:0030199//collagen fibril organization;GO:0030336//negative regulation of cell migration
ENSMUSG00000037872	6	5	14	68	53	115	0.3	0.27	0.6	3.02	2.22	5.16	0.39	3.46667	3.152	7.97e-10	6.72e-08	Ackr1	atypical chemokine receptor 1 (Duffy blood group) [Source:MGI Symbol;Acc:MGI:1097689]	Human Diseases	Infectious disease: parasitic	ko05144//Malaria	K06574	GO:0016020//membrane;GO:0016021//integral component of membrane	GO:0019956//chemokine binding;GO:0019957//C-C chemokine binding	GO:0006954//inflammatory response;GO:0070098//chemokine-mediated signaling pathway
ENSMUSG00000079355	206	196	170	67	66	54	6.21	6.47	4.48	1.81	1.63	1.4	5.72	1.61333	-1.82597	2.06e-12	2.7e-10	Ackr4	atypical chemokine receptor 4 [Source:MGI Symbol;Acc:MGI:2181676]	Environmental Information Processing;Environmental Information Processing	Signaling molecules and interaction;Signaling molecules and interaction	ko04060//Cytokine-cytokine receptor interaction;ko04061//Viral protein interaction with cytokine and cytokine receptor	K04186;K04186	GO:0005623//cell;GO:0005768//endosome;GO:0005769//early endosome;GO:0005886//plasma membrane;GO:0009897//external side of plasma membrane;GO:0016020//membrane;GO:0016021//integral component of membrane;GO:0055037//recycling endosome	GO:0004930//G protein-coupled receptor activity;GO:0004950//chemokine receptor activity;GO:0005044//scavenger receptor activity;GO:0016493//C-C chemokine receptor activity;GO:0019956//chemokine binding;GO:0019957//C-C chemokine binding	GO:0006897//endocytosis;GO:0006935//chemotaxis;GO:0006955//immune response;GO:0007165//signal transduction;GO:0007186//G protein-coupled receptor signaling pathway;GO:0007204//positive regulation of cytosolic calcium ion concentration;GO:0019722//calcium-mediated signaling;GO:0060326//cell chemotaxis;GO:0070098//chemokine-mediated signaling pathway
ENSMUSG00000001348	452	447	517	2249	1592	1414	19.02	19.57	18.17	81.08	54.23	51.83	18.92	62.38	1.72117	2.96e-20	1.16e-17	Acp5	acid phosphatase 5, tartrate resistant [Source:MGI Symbol;Acc:MGI:87883]	Metabolism;Human Diseases;Cellular Processes;Organismal Systems;Metabolism	Global and overview maps;Immune disease;Transport and catabolism;Development and regeneration;Metabolism of cofactors and vitamins	ko01100//Metabolic pathways;ko05323//Rheumatoid arthritis;ko04142//Lysosome;ko04380//Osteoclast differentiation;ko00740//Riboflavin metabolism	K14379;K14379;K14379;K14379;K14379	GO:0005764//lysosome	GO:0003993//acid phosphatase activity;GO:0008198//ferrous iron binding;GO:0008199//ferric iron binding;GO:0016787//hydrolase activity;GO:0046872//metal ion binding	GO:0001503//ossification;GO:0016311//dephosphorylation;GO:0032496//response to lipopolysaccharide;GO:0032691//negative regulation of interleukin-1 beta production;GO:0032695//negative regulation of interleukin-12 production;GO:0032720//negative regulation of tumor necrosis factor production;GO:0032929//negative regulation of superoxide anion generation;GO:0034097//response to cytokine;GO:0045019/…
ENSMUSG00000032281	48	30	68	163	134	176	0.98	0.64	1.17	2.9	2.24	3.15	0.93	2.76333	1.57111	3.66e-08	2.13e-06	Acsbg1	acyl-CoA synthetase bubblegum family member 1 [Source:MGI Symbol;Acc:MGI:2385656]	Metabolism;Organismal Systems;Organismal Systems;Metabolism;Metabolism;Metabolism	Global and overview maps;Endocrine system;Endocrine system;Global and overview maps;Lipid metabolism;Lipid metabolism	ko01100//Metabolic pathways;ko03320//PPAR signaling pathway;ko04920//Adipocytokine signaling pathway;ko01212//Fatty acid metabolism;ko00071//Fatty acid degradation;ko00061//Fatty acid biosynthesis	K15013;K15013;K15013;K15013;K15013;K15013	GO:0005737//cytoplasm;GO:0005783//endoplasmic reticulum;GO:0005886//plasma membrane;GO:0016020//membrane;GO:0031410//cytoplasmic vesicle;GO:0043231//intracellular membrane-bounded organelle	GO:0000166//nucleotide binding;GO:0003824//catalytic activity;GO:0003996//acyl-CoA ligase activity;GO:0004467//long-chain fatty acid-CoA ligase activity;GO:0005524//ATP binding;GO:0016874//ligase activity;GO:0031957//very long-chain fatty acid-CoA ligase activity;GO:0102391//decanoate-CoA ligase activity	GO:0000038//very long-chain fatty acid metabolic process;GO:0001676//long-chain fatty acid metabolic process;GO:0006629//lipid metabolic process;GO:0006631//fatty acid metabolic process;GO:0042759//long-chain fatty acid biosynthetic process;GO:0051384//response to glucocorticoid
ENSMUSG00000020926	34	45	33	62	97	116	0.39	0.55	0.32	0.65	0.92	1.17	0.42	0.913333	1.12075	0.00111993	0.0150659	Adam11	a disintegrin and metallopeptidase domain 11 [Source:MGI Symbol;Acc:MGI:1098667]	-	-	-	-	GO:0016020//membrane;GO:0016021//integral component of membrane	GO:0004222//metalloendopeptidase activity;GO:0005515//protein binding;GO:0008237//metallopeptidase activity	GO:0006508//proteolysis
ENSMUSG00000022893	4241	4315	4588	1779	1980	1394	50.82	54.08	46.75	18.64	19.54	14.89	50.55	17.69	-1.51478	1.34e-24	8.57e-22	Adamts1	a disintegrin-like and metallopeptidase (reprolysin type) with thrombospondin type 1 motif, 1 [Source:MGI Symbol;Acc:MGI:109249]	-	-	-	-	GO:0005576//extracellular region;GO:0005604//basement membrane;GO:0031012//extracellular matrix;GO:0031410//cytoplasmic vesicle;GO:0062023//collagen-containing extracellular matrix	GO:0004222//metalloendopeptidase activity;GO:0005515//protein binding;GO:0008201//heparin binding;GO:0008233//peptidase activity;GO:0008237//metallopeptidase activity;GO:0008270//zinc ion binding;GO:0016787//hydrolase activity;GO:0046872//metal ion binding	GO:0001542//ovulation from ovarian follicle;GO:0001822//kidney development;GO:0006508//proteolysis;GO:0010976//positive regulation of neuron projection development;GO:0016525//negative regulation of angiogenesis;GO:0060347//heart trabecula formation;GO:1900087//positive regulation of G1/S transition of mitotic cell cycle;GO:1904707//positive regulation of vascular smooth muscle cell proliferation…
ENSMUSG00000059901	159	211	102	65	66	82	1.79	2.49	0.97	0.64	0.61	0.82	1.75	0.69	-1.34269	0.000116333	0.00235643	Adamts14	a disintegrin-like and metallopeptidase (reprolysin type) with thrombospondin type 1 motif, 14 [Source:MGI Symbol;Acc:MGI:2179942]	-	-	-	-	GO:0005576//extracellular region	GO:0004222//metalloendopeptidase activity;GO:0008233//peptidase activity;GO:0008237//metallopeptidase activity	GO:0006508//proteolysis;GO:0007229//integrin-mediated signaling pathway;GO:0030199//collagen fibril organization
ENSMUSG00000006403	13	14	12	50	63	64	0.17	0.21	0.14	0.58	0.72	0.75	0.173333	0.683333	1.97904	5.15e-07	2.13e-05	Adamts4	a disintegrin-like and metallopeptidase (reprolysin type) with thrombospondin type 1 motif, 4 [Source:MGI Symbol;Acc:MGI:1339949]	-	-	-	-	GO:0005576//extracellular region;GO:0005615//extracellular space;GO:0016607//nuclear speck;GO:0062023//collagen-containing extracellular matrix	GO:0002020//protease binding;GO:0004222//metalloendopeptidase activity;GO:0005515//protein binding;GO:0008233//peptidase activity;GO:0008237//metallopeptidase activity;GO:0016787//hydrolase activity;GO:0046872//metal ion binding	GO:0006508//proteolysis;GO:0042742//defense response to bacterium
ENSMUSG00000020431	77	56	60	17	36	32	0.37	0.28	0.24	0.07	0.14	0.13	0.296667	0.113333	-1.38827	0.000514994	0.00792879	Adcy1	adenylate cyclase 1 [Source:MGI Symbol;Acc:MGI:99677]	Metabolism;Human Diseases;Environmental Information Processing;Environmental Information Processing;Human Diseases;Human Diseases;Organismal Systems;Human Diseases;Environmental Information Processing;Human Diseases;Environmental Information Processing;Organismal Systems;Environmental Information Processing;Human Diseases;Organismal Systems;Organismal Systems;Organismal Systems;Organismal Systems…	Global and overview maps;Cancer: overview;Signal transduction;Signal transduction;Infectious disease: viral;Infectious disease: viral;Environmental adaptation;Infectious disease: parasitic;Signal transduction;Cardiovascular disease;Signal transduction;Immune system;Signal transduction;Endocrine and metabolic disease;Endocrine system;Nervous system;Circulatory system;Endocrine system;Nucleotide me…	ko01100//Metabolic pathways;ko05200//Pathways in cancer;ko04020//Calcium signaling pathway;ko04072//Phospholipase D signaling pathway;ko05163//Human cytomegalovirus infection;ko05166//Human T-cell leukemia virus 1 infection;ko04714//Thermogenesis;ko05146//Amoebiasis;ko04015//Rap1 signaling pathway;ko05414//Dilated cardiomyopathy;ko04024//cAMP signaling pathway;ko04062//Chemokine signaling pathway…	K08041;K08041;K08041;K08041;K08041;K08041;K08041;K08041;K08041;K08041;K08041;K08041;K08041;K08041;K08041;K08041;K08041;K08041;K08041;K08041;K08041;K08041;K08041;K08041;K08041;K08041;K08041;K08041;K08041;K08041;K08041;K08041;K08041;K08041;K08041;K08041;K08041;K08041;K08041;K08041;K08041;K08041;K08041;K08041;K08041;K08041;K08041;K08041;K08041;K08041;K08041	GO:0005634//nucleus;GO:0005737//cytoplasm;GO:0005886//plasma membrane;GO:0005887//integral component of plasma membrane;GO:0014069//postsynaptic density;GO:0016020//membrane;GO:0016021//integral component of membrane;GO:0045121//membrane raft;GO:0098685//Schaffer collateral - CA1 synapse;GO:0098686//hippocampal mossy fiber to CA3 synapse;GO:0098978//glutamatergic synapse;GO:0099061//integral comp…	GO:0000166//nucleotide binding;GO:0004016//adenylate cyclase activity;GO:0005516//calmodulin binding;GO:0005524//ATP binding;GO:0008294//calcium- and calmodulin-responsive adenylate cyclase activity;GO:0016829//lyase activity;GO:0016849//phosphorus-oxygen lyase activity;GO:0046872//metal ion binding	GO:0006171//cAMP biosynthetic process;GO:0007189//adenylate cyclase-activating G protein-coupled receptor signaling pathway;GO:0007190//activation of adenylate cyclase activity;GO:0007193//adenylate cyclase-inhibiting G protein-coupled receptor signaling pathway;GO:0007409//axonogenesis;GO:0007420//brain development;GO:0007616//long-term memory;GO:0007623//circadian rhythm;GO:0009190//cyclic nucl…
ENSMUSG00000032915	610	557	1088	296	150	101	10.23	9.77	15.43	4.34	2.07	1.49	11.81	2.63333	-2.16505	2.87e-05	0.000715296	Adgre4	adhesion G protein-coupled receptor E4 [Source:MGI Symbol;Acc:MGI:1196464]	-	-	-	-	GO:0005886//plasma membrane;GO:0005887//integral component of plasma membrane;GO:0009986//cell surface;GO:0016020//membrane;GO:0016021//integral component of membrane	GO:0004888//transmembrane signaling receptor activity;GO:0004930//G protein-coupled receptor activity;GO:0005509//calcium ion binding	GO:0007165//signal transduction;GO:0007166//cell surface receptor signaling pathway;GO:0007173//epidermal growth factor receptor signaling pathway;GO:0007186//G protein-coupled receptor signaling pathway;GO:0007189//adenylate cyclase-activating G protein-coupled receptor signaling pathway
ENSMUSG00000000562	32	23	56	151	112	86	0.9	0.59	1.18	3.97	2.28	1.99	0.89	2.74667	1.6258	1.24e-05	0.000353461	Adora3	adenosine A3 receptor [Source:MGI Symbol;Acc:MGI:104847]	Environmental Information Processing;Environmental Information Processing;Environmental Information Processing	Signaling molecules and interaction;Signal transduction;Signal transduction	ko04080//Neuroactive ligand-receptor interaction;ko04022//cGMP-PKG signaling pathway;ko04071//Sphingolipid signaling pathway	K04268;K04268;K04268	GO:0005886//plasma membrane;GO:0016020//membrane;GO:0016021//integral component of membrane	GO:0001609//G protein-coupled adenosine receptor activity;GO:0004930//G protein-coupled receptor activity	GO:0001973//adenosine receptor signaling pathway;GO:0007165//signal transduction;GO:0007186//G protein-coupled receptor signaling pathway
ENSMUSG00000035875	18	29	39	65	63	98	0.63	1.05	1.15	1.99	1.81	3	0.943333	2.26667	1.26473	0.000667492	0.00991963	AI182371	expressed sequence AI182371 [Source:MGI Symbol;Acc:MGI:2138853]	-	-	-	-	GO:0005576//extracellular region;GO:0005615//extracellular space;GO:0016020//membrane;GO:0016021//integral component of membrane	GO:0002020//protease binding;GO:0004866//endopeptidase inhibitor activity	GO:0006954//inflammatory response;GO:0006956//complement activation;GO:0010951//negative regulation of endopeptidase activity
ENSMUSG00000040627	3	4	10	35	21	23	0.07	0.1	0.21	0.74	0.51	0.58	0.126667	0.61	2.26777	0.00110885	0.014957	Aicda	activation-induced cytidine deaminase [Source:MGI Symbol;Acc:MGI:1342279]	Organismal Systems;Human Diseases	Immune system;Immune disease	ko04672//Intestinal immune network for IgA production;ko05340//Primary immunodeficiency	K10989;K10989	GO:0000932//P-body;GO:0005634//nucleus;GO:0005737//cytoplasm;GO:0032991//protein-containing complex	GO:0003723//RNA binding;GO:0003824//catalytic activity;GO:0004126//cytidine deaminase activity;GO:0005515//protein binding;GO:0008270//zinc ion binding;GO:0016787//hydrolase activity;GO:0031625//ubiquitin protein ligase binding;GO:0042802//identical protein binding;GO:0046872//metal ion binding;GO:0047844//deoxycytidine deaminase activity	GO:0006397//mRNA processing;GO:0009972//cytidine deamination;GO:0010529//negative regulation of transposition;GO:0016445//somatic diversification of immunoglobulins;GO:0016446//somatic hypermutation of immunoglobulin genes;GO:0016554//cytidine to uridine editing;GO:0033262//regulation of nuclear cell cycle DNA replication;GO:0042742//defense response to bacterium;GO:0045190//isotype switching;GO:…
ENSMUSG00000024397	64	81	137	323	252	331	4.45	5.89	8.06	19.63	14.43	20.29	6.13333	18.1167	1.56257	6.22e-10	5.4e-08	Aif1	allograft inflammatory factor 1 [Source:MGI Symbol;Acc:MGI:1343098]	-	-	-	-	GO:0001726//ruffle;GO:0001891//phagocytic cup;GO:0005634//nucleus;GO:0005737//cytoplasm;GO:0005829//cytosol;GO:0005856//cytoskeleton;GO:0005884//actin filament;GO:0005886//plasma membrane;GO:0016020//membrane;GO:0030027//lamellipodium;GO:0032587//ruffle membrane;GO:0042995//cell projection;GO:0043204//perikaryon;GO:0048471//perinuclear region of cytoplasm	GO:0003779//actin binding;GO:0005509//calcium ion binding;GO:0005515//protein binding;GO:0046872//metal ion binding;GO:0051015//actin filament binding	GO:0001774//microglial cell activation;GO:0001934//positive regulation of protein phosphorylation;GO:0006911//phagocytosis, engulfment;GO:0006954//inflammatory response;GO:0008284//positive regulation of cell proliferation;GO:0010629//negative regulation of gene expression;GO:0014739//positive regulation of muscle hyperplasia;GO:0016601//Rac protein signal transduction;GO:0021549//cerebellum deve…
ENSMUSG00000038587	5252	5214	6847	2895	3837	2850	51.47	53.43	56.62	24.73	30.96	24.58	53.84	26.7567	-1.00878	5.24e-14	8.97e-12	Akap12	A kinase (PRKA) anchor protein (gravin) 12 [Source:MGI Symbol;Acc:MGI:1932576]	-	-	-	-	GO:0005737//cytoplasm;GO:0005829//cytosol;GO:0005856//cytoskeleton;GO:0005886//plasma membrane;GO:0016020//membrane;GO:0043025//neuronal cell body;GO:0098685//Schaffer collateral - CA1 synapse	GO:0005516//calmodulin binding;GO:0008179//adenylate cyclase binding;GO:0016301//kinase activity;GO:0030159//receptor signaling complex scaffold activity;GO:0051018//protein kinase A binding	GO:0006605//protein targeting;GO:0007165//signal transduction;GO:0007193//adenylate cyclase-inhibiting G protein-coupled receptor signaling pathway;GO:0010738//regulation of protein kinase A signaling;GO:0010739//positive regulation of protein kinase A signaling;GO:0016310//phosphorylation;GO:0032496//response to lipopolysaccharide;GO:0035733//hepatic stellate cell activation;GO:0042535//positive…
ENSMUSG00000021214	21	5	15	2	2	2	1.02	0.26	0.62	0.09	0.08	0.09	0.633333	0.0866667	-2.86942	0.0027232	0.0299987	Akr1c18	aldo-keto reductase family 1, member C18 [Source:MGI Symbol;Acc:MGI:2145420]	Metabolism	Lipid metabolism	ko00140//Steroid hormone biosynthesis	K05295	GO:0005634//nucleus;GO:0005737//cytoplasm;GO:0005829//cytosol	GO:0001758//retinal dehydrogenase activity;GO:0004032//alditol:NADP+ 1-oxidoreductase activity;GO:0004033//aldo-keto reductase (NADP) activity;GO:0004745//retinol dehydrogenase activity;GO:0008106//alcohol dehydrogenase (NADP+) activity;GO:0016229//steroid dehydrogenase activity;GO:0016491//oxidoreductase activity;GO:0016655//oxidoreductase activity, acting on NAD(P)H, quinone or similar compound…	GO:0006693//prostaglandin metabolic process;GO:0006709//progesterone catabolic process;GO:0007186//G protein-coupled receptor signaling pathway;GO:0007565//female pregnancy;GO:0007567//parturition;GO:0008202//steroid metabolic process;GO:0008207//C21-steroid hormone metabolic process;GO:0008284//positive regulation of cell proliferation;GO:0010942//positive regulation of cell death;GO:0016488//fa…
ENSMUSG00000029368	35	38	30	6	9	6	1.01	1.14	0.73	0.15	0.21	0.15	0.96	0.17	-2.4975	6.01e-06	0.000190028	Alb	albumin [Source:MGI Symbol;Acc:MGI:87991]	Organismal Systems	Endocrine system	ko04918//Thyroid hormone synthesis	K16141	GO:0005576//extracellular region;GO:0005604//basement membrane;GO:0005615//extracellular space;GO:0005737//cytoplasm;GO:0005783//endoplasmic reticulum;GO:0005794//Golgi apparatus;GO:0032991//protein-containing complex;GO:0043209//myelin sheath;GO:0070062//extracellular exosome	GO:0003677//DNA binding;GO:0005504//fatty acid binding;GO:0008144//drug binding;GO:0008270//zinc ion binding;GO:0008289//lipid binding;GO:0015643//toxic substance binding;GO:0019825//oxygen binding;GO:0019899//enzyme binding;GO:0030170//pyridoxal phosphate binding;GO:0042802//identical protein binding;GO:0046872//metal ion binding;GO:0051087//chaperone binding;GO:1903981//enterobactin binding	GO:0009267//cellular response to starvation;GO:0043066//negative regulation of apoptotic process;GO:0046010//positive regulation of circadian sleep/wake cycle, non-REM sleep;GO:0051659//maintenance of mitochondrion location
ENSMUSG00000000320	157	232	355	98	117	173	3.19	4.78	5.97	1.7	1.92	3.05	4.64667	2.22333	-1.06347	0.000408426	0.00655781	Alox12	arachidonate 12-lipoxygenase [Source:MGI Symbol;Acc:MGI:87998]	Metabolism;Organismal Systems;Organismal Systems;Metabolism;Human Diseases	Global and overview maps;Nervous system;Sensory system;Lipid metabolism;Drug resistance: antineoplastic	ko01100//Metabolic pathways;ko04726//Serotonergic synapse;ko04750//Inflammatory mediator regulation of TRP channels;ko00590//Arachidonic acid metabolism;ko01523//Antifolate resistance	K00458;K00458;K00458;K00458;K00458	GO:0005737//cytoplasm;GO:0005829//cytosol;GO:0005886//plasma membrane;GO:0016020//membrane;GO:0042383//sarcolemma	GO:0004052//arachidonate 12-lipoxygenase activity;GO:0005506//iron ion binding;GO:0005515//protein binding;GO:0016165//linoleate 13S-lipoxygenase activity;GO:0016491//oxidoreductase activity;GO:0016702//oxidoreductase activity, acting on single donors with incorporation of molecular oxygen, incorporation of two atoms of oxygen;GO:0016787//hydrolase activity;GO:0046872//metal ion binding;GO:004797…	GO:0006629//lipid metabolic process;GO:0006631//fatty acid metabolic process;GO:0007568//aging;GO:0010628//positive regulation of gene expression;GO:0010656//negative regulation of muscle cell apoptotic process;GO:0010942//positive regulation of cell death;GO:0019369//arachidonic acid metabolic process;GO:0019372//lipoxygenase pathway;GO:0019395//fatty acid oxidation;GO:0033559//unsaturated fatty…
ENSMUSG00000018924	247	83	365	108	99	50	6	2.11	7.5	2.29	1.98	1.07	5.20333	1.78	-1.54756	0.000336724	0.00560697	Alox15	arachidonate 15-lipoxygenase [Source:MGI Symbol;Acc:MGI:87997]	Metabolism;Cellular Processes;Organismal Systems;Metabolism;Metabolism;Cellular Processes	Global and overview maps;Cell growth and death;Nervous system;Lipid metabolism;Lipid metabolism;Cell growth and death	ko01100//Metabolic pathways;ko04217//Necroptosis;ko04726//Serotonergic synapse;ko00590//Arachidonic acid metabolism;ko00591//Linoleic acid metabolism;ko04216//Ferroptosis	K00460;K00460;K00460;K00460;K00460;K00460	GO:0005737//cytoplasm;GO:0005811//lipid droplet;GO:0005829//cytosol;GO:0005886//plasma membrane;GO:0016020//membrane;GO:0031234//extrinsic component of cytoplasmic side of plasma membrane	GO:0004052//arachidonate 12-lipoxygenase activity;GO:0005506//iron ion binding;GO:0005515//protein binding;GO:0005546//phosphatidylinositol-4,5-bisphosphate binding;GO:0008289//lipid binding;GO:0016165//linoleate 13S-lipoxygenase activity;GO:0016491//oxidoreductase activity;GO:0016702//oxidoreductase activity, acting on single donors with incorporation of molecular oxygen, incorporation of two at…	GO:0001503//ossification;GO:0002820//negative regulation of adaptive immune response;GO:0006629//lipid metabolic process;GO:0006631//fatty acid metabolic process;GO:0006646//phosphatidylethanolamine biosynthetic process;GO:0010811//positive regulation of cell-substrate adhesion;GO:0019369//arachidonic acid metabolic process;GO:0019372//lipoxygenase pathway;GO:0019395//fatty acid oxidation;GO:0030…
ENSMUSG00000025701	476	412	519	310	311	165	9.88	8.94	9.11	5.62	5.31	3.02	9.31	4.65	-1.00155	3.92e-05	0.000932298	Alox5	arachidonate 5-lipoxygenase [Source:MGI Symbol;Acc:MGI:87999]	Metabolism;Organismal Systems;Organismal Systems;Human Diseases;Metabolism;Organismal Systems	Global and overview maps;Immune system;Nervous system;Infectious disease: parasitic;Lipid metabolism;Endocrine system	ko01100//Metabolic pathways;ko04664//Fc epsilon RI signaling pathway;ko04726//Serotonergic synapse;ko05145//Toxoplasmosis;ko00590//Arachidonic acid metabolism;ko04913//Ovarian steroidogenesis	K00461;K00461;K00461;K00461;K00461;K00461	GO:0005634//nucleus;GO:0005635//nuclear envelope;GO:0005641//nuclear envelope lumen;GO:0005654//nucleoplasm;GO:0005737//cytoplasm;GO:0005829//cytosol;GO:0005886//plasma membrane;GO:0016020//membrane;GO:0016363//nuclear matrix;GO:0030425//dendrite;GO:0031965//nuclear membrane;GO:0042383//sarcolemma;GO:0048471//perinuclear region of cytoplasm	GO:0004051//arachidonate 5-lipoxygenase activity;GO:0005506//iron ion binding;GO:0005515//protein binding;GO:0016491//oxidoreductase activity;GO:0016702//oxidoreductase activity, acting on single donors with incorporation of molecular oxygen, incorporation of two atoms of oxygen;GO:0046872//metal ion binding;GO:0051213//dioxygenase activity	GO:0001937//negative regulation of endothelial cell proliferation;GO:0002232//leukocyte chemotaxis involved in inflammatory response;GO:0002523//leukocyte migration involved in inflammatory response;GO:0002526//acute inflammatory response;GO:0002540//leukotriene production involved in inflammatory response;GO:0006691//leukotriene metabolic process;GO:0006954//inflammatory response;GO:0006959//hum…
ENSMUSG00000028766	38	48	51	260	151	196	0.88	1.23	1.16	5.59	2.89	4.01	1.09	4.16333	1.93341	6.18e-12	7.42e-10	Alpl	alkaline phosphatase, liver/bone/kidney [Source:MGI Symbol;Acc:MGI:87983]	Metabolism;Metabolism;Metabolism	Global and overview maps;Metabolism of cofactors and vitamins;Metabolism of cofactors and vitamins	ko01100//Metabolic pathways;ko00790//Folate biosynthesis;ko00730//Thiamine metabolism	K01077;K01077;K01077	GO:0005615//extracellular space;GO:0005886//plasma membrane;GO:0016020//membrane;GO:0031012//extracellular matrix;GO:0031225//anchored component of membrane;GO:0065010//extracellular membrane-bounded organelle	GO:0003824//catalytic activity;GO:0004035//alkaline phosphatase activity;GO:0005515//protein binding;GO:0016462//pyrophosphatase activity;GO:0016787//hydrolase activity;GO:0016791//phosphatase activity;GO:0046872//metal ion binding	GO:0001958//endochondral ossification;GO:0003006//developmental process involved in reproduction;GO:0016311//dephosphorylation;GO:0032496//response to lipopolysaccharide;GO:0033280//response to vitamin D;GO:0046677//response to antibiotic;GO:0051384//response to glucocorticoid;GO:0071407//cellular response to organic cyclic compound;GO:0071529//cementum mineralization
ENSMUSG00000074591	17	12	20	42	36	59	0.51	0.37	0.45	1.08	0.88	1.43	0.443333	1.13	1.34986	0.00167018	0.0205676	Ankub1	ankrin repeat and ubiquitin domain containing 1 [Source:MGI Symbol;Acc:MGI:2685256]	-	-	-	-	GO:0005575//cellular_component	GO:0003674//molecular_function;GO:0005515//protein binding	GO:0008150//biological_process
ENSMUSG00000021322	72	70	111	324	251	225	1.76	1.47	1.88	6.04	4.14	4.18	1.70333	4.78667	1.49066	8.4e-11	8.25e-09	Aoah	acyloxyacyl hydrolase [Source:MGI Symbol;Acc:MGI:1350928]	-	-	-	-	GO:0005576//extracellular region;GO:0031410//cytoplasmic vesicle	GO:0005509//calcium ion binding;GO:0016787//hydrolase activity;GO:0016788//hydrolase activity, acting on ester bonds;GO:0046872//metal ion binding;GO:0050528//acyloxyacyl hydrolase activity	GO:0006629//lipid metabolic process;GO:0006631//fatty acid metabolic process;GO:0008653//lipopolysaccharide metabolic process;GO:0009104//lipopolysaccharide catabolic process;GO:0050728//negative regulation of inflammatory response
ENSMUSG00000020135	91	78	73	29	50	52	0.58	0.52	0.39	0.16	0.27	0.3	0.496667	0.243333	-1.02934	0.00189054	0.0224818	Apc2	APC regulator of WNT signaling pathway 2 [Source:MGI Symbol;Acc:MGI:1346052]	Human Diseases;Human Diseases;Human Diseases;Cellular Processes;Human Diseases;Human Diseases;Human Diseases;Environmental Information Processing;Environmental Information Processing;Human Diseases;Human Diseases;Cellular Processes;Human Diseases;Human Diseases;Human Diseases	Cancer: overview;Infectious disease: viral;Neurodegenerative disease;Cell motility;Cancer: specific types;Cancer: overview;Endocrine and metabolic disease;Signal transduction;Signal transduction;Cancer: specific types;Cancer: specific types;Cellular community - eukaryotes;Cancer: specific types;Cancer: specific types;Cancer: specific types	ko05200//Pathways in cancer;ko05165//Human papillomavirus infection;ko05010//Alzheimer disease;ko04810//Regulation of actin cytoskeleton;ko05225//Hepatocellular carcinoma;ko05206//MicroRNAs in cancer;ko04934//Cushing syndrome;ko04310//Wnt signaling pathway;ko04390//Hippo signaling pathway;ko05226//Gastric cancer;ko05224//Breast cancer;ko04550//Signaling pathways regulating pluripotency of stem ce…	K02085;K02085;K02085;K02085;K02085;K02085;K02085;K02085;K02085;K02085;K02085;K02085;K02085;K02085;K02085	GO:0005737//cytoplasm;GO:0005794//Golgi apparatus;GO:0005829//cytosol;GO:0005881//cytoplasmic microtubule;GO:0005884//actin filament;GO:0015630//microtubule cytoskeleton;GO:0016342//catenin complex;GO:0030496//midbody;GO:0031258//lamellipodium membrane;GO:0031941//filamentous actin;GO:0045171//intercellular bridge;GO:0048471//perinuclear region of cytoplasm;GO:0098794//postsynapse	GO:0005515//protein binding;GO:0008013//beta-catenin binding;GO:0008017//microtubule binding	GO:0000226//microtubule cytoskeleton organization;GO:0016055//Wnt signaling pathway;GO:0030178//negative regulation of Wnt signaling pathway;GO:0090090//negative regulation of canonical Wnt signaling pathway;GO:0090630//activation of GTPase activity
ENSMUSG00000037010	1510	1486	1002	427	801	402	28.07	28.88	15.76	6.94	12.26	6.59	24.2367	8.59667	-1.49534	1.16e-07	5.8e-06	Apln	apelin [Source:MGI Symbol;Acc:MGI:1353624]	Environmental Information Processing;Environmental Information Processing	Signaling molecules and interaction;Signal transduction	ko04080//Neuroactive ligand-receptor interaction;ko04371//Apelin signaling pathway	K05225;K05225	GO:0005576//extracellular region;GO:0005615//extracellular space;GO:0048471//perinuclear region of cytoplasm	GO:0005102//signaling receptor binding;GO:0005179//hormone activity;GO:0031704//apelin receptor binding;GO:0042802//identical protein binding	GO:0001525//angiogenesis;GO:0002026//regulation of the force of heart contraction;GO:0007165//signal transduction;GO:0007186//G protein-coupled receptor signaling pathway;GO:0007275//multicellular organism development;GO:0007369//gastrulation;GO:0007631//feeding behavior;GO:0008284//positive regulation of cell proliferation;GO:0010629//negative regulation of gene expression;GO:0031652//positive r…
ENSMUSG00000002985	7397	7824	7710	32450	41392	17109	310	343.96	273.77	1185.79	1423.1	631.5	309.243	1080.13	1.80439	6.51e-14	1.07e-11	Apoe	apolipoprotein E [Source:MGI Symbol;Acc:MGI:88057]	Human Diseases;Organismal Systems	Neurodegenerative disease;Digestive system	ko05010//Alzheimer disease;ko04979//Cholesterol metabolism	K04524;K04524	GO:0005576//extracellular region;GO:0005615//extracellular space;GO:0005623//cell;GO:0005635//nuclear envelope;GO:0005737//cytoplasm;GO:0005764//lysosome;GO:0005768//endosome;GO:0005769//early endosome;GO:0005770//late endosome;GO:0005783//endoplasmic reticulum;GO:0005794//Golgi apparatus;GO:0005829//cytosol;GO:0005874//microtubule;GO:0005886//plasma membrane;GO:0009986//cell surface;GO:0030425//…	GO:0001540//amyloid-beta binding;GO:0005102//signaling receptor binding;GO:0005319//lipid transporter activity;GO:0005515//protein binding;GO:0005543//phospholipid binding;GO:0008201//heparin binding;GO:0008289//lipid binding;GO:0016209//antioxidant activity;GO:0042802//identical protein binding;GO:0042803//protein homodimerization activity;GO:0043395//heparan sulfate proteoglycan binding;GO:0044…	GO:0001937//negative regulation of endothelial cell proliferation;GO:0002021//response to dietary excess;GO:0006629//lipid metabolic process;GO:0006641//triglyceride metabolic process;GO:0006707//cholesterol catabolic process;GO:0006869//lipid transport;GO:0006874//cellular calcium ion homeostasis;GO:0006898//receptor-mediated endocytosis;GO:0006979//response to oxidative stress;GO:0007186//G pro…
ENSMUSG00000068252	0	0	2	26	29	36	0	0	0.04	0.59	0.63	0.83	0.0133333	0.683333	5.67948	3.4e-06	0.000114634	Apol7b	apolipoprotein L 7b [Source:MGI Symbol;Acc:MGI:3583950]	-	-	-	-	GO:0005575//cellular_component;GO:0005576//extracellular region	GO:0008289//lipid binding	GO:0006869//lipid transport;GO:0042157//lipoprotein metabolic process
ENSMUSG00000044309	38	73	135	208	140	196	1.08	2.17	3.24	5.18	3.28	5.48	2.16333	4.64667	1.10294	0.00338188	0.0355751	Apol7c	apolipoprotein L 7c [Source:MGI Symbol;Acc:MGI:1920912]	-	-	-	-	GO:0005575//cellular_component;GO:0005576//extracellular region	GO:0008289//lipid binding	GO:0006869//lipid transport;GO:0042157//lipoprotein metabolic process
ENSMUSG00000019987	33	27	66	231	145	229	1.31	1.12	2.21	8	4.73	8	1.54667	6.91	2.15952	4.14e-11	4.27e-09	Arg1	arginase, liver [Source:MGI Symbol;Acc:MGI:88070]	Metabolism;Human Diseases;Metabolism;Metabolism;Metabolism	Global and overview maps;Infectious disease: parasitic;Global and overview maps;Amino acid metabolism;Amino acid metabolism	ko01100//Metabolic pathways;ko05146//Amoebiasis;ko01230//Biosynthesis of amino acids;ko00330//Arginine and proline metabolism;ko00220//Arginine biosynthesis	K01476;K01476;K01476;K01476;K01476	GO:0005615//extracellular space;GO:0005737//cytoplasm;GO:0005741//mitochondrial outer membrane;GO:0005829//cytosol;GO:0043005//neuron projection;GO:0043025//neuronal cell body	GO:0004053//arginase activity;GO:0016787//hydrolase activity;GO:0016813//hydrolase activity, acting on carbon-nitrogen (but not peptide) bonds, in linear amidines;GO:0030145//manganese ion binding;GO:0042802//identical protein binding;GO:0046872//metal ion binding	GO:0000050//urea cycle;GO:0001889//liver development;GO:0001938//positive regulation of endothelial cell proliferation;GO:0002250//adaptive immune response;GO:0002376//immune system process;GO:0006525//arginine metabolic process;GO:0007565//female pregnancy;GO:0007568//aging;GO:0009611//response to wounding;GO:0009635//response to herbicide;GO:0010042//response to manganese ion;GO:0010043//respon…
ENSMUSG00000021125	132	113	283	454	416	497	5.41	4.84	9.83	16.28	14.04	17.97	6.69333	16.0967	1.26597	7.73e-07	3.07e-05	Arg2	arginase type II [Source:MGI Symbol;Acc:MGI:1330806]	Metabolism;Human Diseases;Metabolism;Metabolism;Metabolism	Global and overview maps;Infectious disease: parasitic;Global and overview maps;Amino acid metabolism;Amino acid metabolism	ko01100//Metabolic pathways;ko05146//Amoebiasis;ko01230//Biosynthesis of amino acids;ko00330//Arginine and proline metabolism;ko00220//Arginine biosynthesis	K01476;K01476;K01476;K01476;K01476	GO:0005737//cytoplasm;GO:0005739//mitochondrion	GO:0004053//arginase activity;GO:0016787//hydrolase activity;GO:0016813//hydrolase activity, acting on carbon-nitrogen (but not peptide) bonds, in linear amidines;GO:0030145//manganese ion binding;GO:0046872//metal ion binding;GO:0050998//nitric-oxide synthase binding	GO:0000050//urea cycle;GO:0001657//ureteric bud development;GO:0002250//adaptive immune response;GO:0002376//immune system process;GO:0002829//negative regulation of type 2 immune response;GO:0006525//arginine metabolic process;GO:0006941//striated muscle contraction;GO:0010963//regulation of L-arginine import;GO:0019547//arginine catabolic process to ornithine;GO:0032720//negative regulation of …
ENSMUSG00000045094	313	261	419	127	96	70	3.38	2.94	3.82	1.2	0.85	0.67	3.38	0.906667	-1.89838	2.31e-14	4.37e-12	Arhgef37	Rho guanine nucleotide exchange factor (GEF) 37 [Source:MGI Symbol;Acc:MGI:3045339]	-	-	-	-	GO:0005575//cellular_component;GO:0005737//cytoplasm	GO:0005085//guanyl-nucleotide exchange factor activity;GO:0005089//Rho guanyl-nucleotide exchange factor activity;GO:0005515//protein binding	-
ENSMUSG00000055116	250	212	192	752	725	783	5.13	4.55	3.39	13.34	12.46	14.22	4.35667	13.34	1.61446	4.52e-20	1.69e-17	Arntl	aryl hydrocarbon receptor nuclear translocator-like [Source:MGI Symbol;Acc:MGI:1096381]	Organismal Systems;Organismal Systems;Organismal Systems	Nervous system;Environmental adaptation;Environmental adaptation	ko04728//Dopaminergic synapse;ko04710//Circadian rhythm;ko04711//Circadian rhythm - fly	K02296;K02296;K02296	GO:0005634//nucleus;GO:0005654//nucleoplasm;GO:0005667//transcription factor complex;GO:0005737//cytoplasm;GO:0005829//cytosol;GO:0016604//nuclear body;GO:0016605//PML body;GO:0033391//chromatoid body;GO:0043231//intracellular membrane-bounded organelle	GO:0000976//transcription regulatory region sequence-specific DNA binding;GO:0000978//RNA polymerase II proximal promoter sequence-specific DNA binding;GO:0000981//DNA-binding transcription factor activity, RNA polymerase II-specific;GO:0001228//DNA-binding transcription activator activity, RNA polymerase II-specific;GO:0003677//DNA binding;GO:0003700//DNA-binding transcription factor activity;GO…	GO:0006355//regulation of transcription, DNA-templated;GO:0006606//protein import into nucleus;GO:0007283//spermatogenesis;GO:0007623//circadian rhythm;GO:0032007//negative regulation of TOR signaling;GO:0032922//circadian regulation of gene expression;GO:0042176//regulation of protein catabolic process;GO:0042634//regulation of hair cycle;GO:0042753//positive regulation of circadian rhythm;GO:00…
ENSMUSG00000048355	42	17	22	5	8	5	1.55	0.66	0.68	0.16	0.24	0.17	0.963333	0.19	-2.34204	0.000347477	0.00575544	Arxes1	adipocyte-related X-chromosome expressed sequence 1 [Source:MGI Symbol;Acc:MGI:1923469]	Genetic Information Processing	Folding, sorting and degradation	ko03060//Protein export	K12948	GO:0005783//endoplasmic reticulum;GO:0005787//signal peptidase complex;GO:0005789//endoplasmic reticulum membrane;GO:0016020//membrane;GO:0016021//integral component of membrane	GO:0008233//peptidase activity	GO:0006465//signal peptide processing;GO:0045047//protein targeting to ER;GO:0045444//fat cell differentiation
ENSMUSG00000020884	31	26	40	5	6	11	1.53	1.38	1.82	0.22	0.24	0.51	1.57667	0.323333	-2.28578	3.85e-05	0.000920352	Asgr1	asialoglycoprotein receptor 1 [Source:MGI Symbol;Acc:MGI:88081]	Organismal Systems	Endocrine system	ko04918//Thyroid hormone synthesis	K10063	GO:0016020//membrane;GO:0016021//integral component of membrane	GO:0004873//asialoglycoprotein receptor activity;GO:0030246//carbohydrate binding;GO:0046872//metal ion binding	GO:0006897//endocytosis;GO:0031668//cellular response to extracellular stimulus
ENSMUSG00000034958	3	0	4	23	15	28	0.05	0	0.05	0.32	0.19	0.39	0.0333333	0.3	3.16993	0.000207396	0.00377154	Atcay	ataxia, cerebellar, Cayman type [Source:MGI Symbol;Acc:MGI:2448730]	-	-	-	-	GO:0005737//cytoplasm;GO:0005739//mitochondrion;GO:0030054//cell junction;GO:0030424//axon;GO:0030425//dendrite;GO:0030426//growth cone;GO:0031966//mitochondrial membrane;GO:0042995//cell projection;GO:0043005//neuron projection;GO:0044306//neuron projection terminus;GO:0045202//synapse;GO:0048471//perinuclear region of cytoplasm;GO:0098793//presynapse	GO:0004309//exopolyphosphatase activity;GO:0019894//kinesin binding	GO:0006798//polyphosphate catabolic process;GO:0006915//apoptotic process;GO:0007399//nervous system development;GO:0031175//neuron projection development;GO:0032880//regulation of protein localization;GO:0048311//mitochondrion distribution;GO:2000212//negative regulation of glutamate metabolic process
ENSMUSG00000038094	133	137	97	52	80	47	2	2.24	1.19	0.74	1.05	0.6	1.81	0.796667	-1.18394	0.000169913	0.00320675	Atp13a4	ATPase type 13A4 [Source:MGI Symbol;Acc:MGI:1924456]	-	-	-	-	GO:0016020//membrane;GO:0016021//integral component of membrane	GO:0000166//nucleotide binding;GO:0005524//ATP binding;GO:0016887//ATPase activity;GO:0046872//metal ion binding	GO:0006812//cation transport
ENSMUSG00000028238	901	773	1420	3141	2234	1510	20.77	18.64	27.7	63.31	42.41	30.69	22.37	45.47	1.02335	2.3e-05	0.000592949	Atp6v0d2	ATPase, H+ transporting, lysosomal V0 subunit D2 [Source:MGI Symbol;Acc:MGI:1924415]	Metabolism;Human Diseases;Cellular Processes;Human Diseases;Human Diseases;Human Diseases;Cellular Processes;Metabolism;Organismal Systems;Human Diseases;Human Diseases;Organismal Systems	Global and overview maps;Infectious disease: viral;Transport and catabolism;Infectious disease: bacterial;Cancer: overview;Immune disease;Transport and catabolism;Energy metabolism;Nervous system;Infectious disease: bacterial;Infectious disease: bacterial;Excretory system	ko01100//Metabolic pathways;ko05165//Human papillomavirus infection;ko04145//Phagosome;ko05152//Tuberculosis;ko05203//Viral carcinogenesis;ko05323//Rheumatoid arthritis;ko04142//Lysosome;ko00190//Oxidative phosphorylation;ko04721//Synaptic vesicle cycle;ko05120//Epithelial cell signaling in Helicobacter pylori infection;ko05110//Vibrio cholerae infection;ko04966//Collecting duct acid secretion	K02146;K02146;K02146;K02146;K02146;K02146;K02146;K02146;K02146;K02146;K02146;K02146	GO:0005623//cell;GO:0005765//lysosomal membrane;GO:0005768//endosome;GO:0005769//early endosome;GO:0016020//membrane;GO:0016324//apical plasma membrane;GO:0016471//vacuolar proton-transporting V-type ATPase complex;GO:0033179//proton-transporting V-type ATPase, V0 domain;GO:0033181//plasma membrane proton-transporting V-type ATPase complex	GO:0008553//proton-exporting ATPase activity, phosphorylative mechanism;GO:0015078//proton transmembrane transporter activity;GO:0046961//proton-transporting ATPase activity, rotational mechanism	GO:0006811//ion transport;GO:0007034//vacuolar transport;GO:0007035//vacuolar acidification;GO:1902600//proton transmembrane transport
ENSMUSG00000055629	16	8	33	119	62	100	0.26	0.14	0.46	1.71	0.84	1.45	0.286667	1.33333	2.21759	1.15e-06	4.4e-05	B4galnt4	beta-1,4-N-acetyl-galactosaminyl transferase 4 [Source:MGI Symbol;Acc:MGI:2652891]	Metabolism;Metabolism	Global and overview maps;Glycan biosynthesis and metabolism	ko01100//Metabolic pathways;ko00513//Various types of N-glycan biosynthesis	K09657;K09657	GO:0005794//Golgi apparatus;GO:0016020//membrane;GO:0016021//integral component of membrane;GO:0032580//Golgi cisterna membrane	GO:0008376//acetylgalactosaminyltransferase activity;GO:0016740//transferase activity;GO:0033842//N-acetyl-beta-glucosaminyl-glycoprotein 4-beta-N-acetylgalactosaminyltransferase activity	-
ENSMUSG00000045763	267	205	295	824	557	988	8.42	6.76	7.88	22.73	14.47	27.48	7.68667	21.56	1.48793	2.07e-11	2.33e-09	Basp1	brain abundant, membrane attached signal protein 1 [Source:MGI Symbol;Acc:MGI:1917600]	-	-	-	-	GO:0000785//chromatin;GO:0005634//nucleus;GO:0005737//cytoplasm;GO:0005886//plasma membrane;GO:0008180//COP9 signalosome;GO:0016020//membrane;GO:0016363//nuclear matrix;GO:0016605//PML body;GO:0016607//nuclear speck;GO:0030054//cell junction;GO:0030426//growth cone;GO:0042995//cell projection	GO:0003714//transcription corepressor activity;GO:0005515//protein binding;GO:0019904//protein domain specific binding;GO:0044212//transcription regulatory region DNA binding	GO:0045892//negative regulation of transcription, DNA-templated;GO:0072112//glomerular visceral epithelial cell differentiation
ENSMUSG00000004892	47	40	31	2	15	6	0.88	0.78	0.49	0.03	0.23	0.1	0.716667	0.12	-2.57827	4.62e-05	0.00107296	Bcan	brevican [Source:MGI Symbol;Acc:MGI:1096385]	-	-	-	-	GO:0005576//extracellular region;GO:0005615//extracellular space;GO:0009986//cell surface;GO:0030424//axon;GO:0030425//dendrite;GO:0031012//extracellular matrix;GO:0031225//anchored component of membrane;GO:0033268//node of Ranvier;GO:0043194//axon initial segment;GO:0045202//synapse;GO:0072534//perineuronal net;GO:0098966//perisynaptic extracellular matrix;GO:0098978//glutamatergic synapse;GO:00…	GO:0005509//calcium ion binding;GO:0005540//hyaluronic acid binding;GO:0030246//carbohydrate binding	GO:0001501//skeletal system development;GO:0007155//cell adhesion;GO:0007160//cell-matrix adhesion;GO:0007417//central nervous system development;GO:0021766//hippocampus development;GO:0060074//synapse maturation;GO:1990138//neuron projection extension
ENSMUSG00000102037	111	107	171	337	306	272	7.93	8	10.32	21.06	18	17.17	8.75	18.7433	1.09902	2.35e-08	1.42e-06	Bcl2a1a	B cell leukemia/lymphoma 2 related protein A1a [Source:MGI Symbol;Acc:MGI:102687]	Human Diseases;Environmental Information Processing;Cellular Processes;Human Diseases	Cancer: overview;Signal transduction;Cell growth and death;Cancer: specific types	ko05202//Transcriptional misregulation in cancer;ko04064//NF-kappa B signaling pathway;ko04210//Apoptosis;ko05221//Acute myeloid leukemia	K02162;K02162;K02162;K02162	GO:0005737//cytoplasm;GO:0005741//mitochondrial outer membrane	GO:0005515//protein binding;GO:0042803//protein homodimerization activity;GO:0044877//protein-containing complex binding;GO:0046982//protein heterodimerization activity;GO:0051400//BH domain binding	GO:0001782//B cell homeostasis;GO:0002903//negative regulation of B cell apoptotic process;GO:0006915//apoptotic process;GO:0008630//intrinsic apoptotic signaling pathway in response to DNA damage;GO:0042981//regulation of apoptotic process;GO:0043066//negative regulation of apoptotic process;GO:0097192//extrinsic apoptotic signaling pathway in absence of ligand
ENSMUSG00000089929	250	225	356	950	787	678	17.91	16.85	21.6	59.53	46.43	42.85	18.7867	49.6033	1.40073	1.02e-14	2.03e-12	Bcl2a1b	B cell leukemia/lymphoma 2 related protein A1b [Source:MGI Symbol;Acc:MGI:1278326]	Human Diseases;Environmental Information Processing;Cellular Processes;Human Diseases	Cancer: overview;Signal transduction;Cell growth and death;Cancer: specific types	ko05202//Transcriptional misregulation in cancer;ko04064//NF-kappa B signaling pathway;ko04210//Apoptosis;ko05221//Acute myeloid leukemia	K02162;K02162;K02162;K02162	GO:0005741//mitochondrial outer membrane	GO:0042803//protein homodimerization activity;GO:0044877//protein-containing complex binding;GO:0046982//protein heterodimerization activity;GO:0051400//BH domain binding	GO:0008630//intrinsic apoptotic signaling pathway in response to DNA damage;GO:0042981//regulation of apoptotic process;GO:0043066//negative regulation of apoptotic process;GO:0097192//extrinsic apoptotic signaling pathway in absence of ligand
ENSMUSG00000099974	174	155	237	589	394	368	11.77	10.97	13.63	34.95	21.98	22	12.1233	26.31	1.11782	5.33e-07	2.19e-05	Bcl2a1d	B cell leukemia/lymphoma 2 related protein A1d [Source:MGI Symbol;Acc:MGI:1278325]	Human Diseases;Environmental Information Processing;Cellular Processes;Human Diseases	Cancer: overview;Signal transduction;Cell growth and death;Cancer: specific types	ko05202//Transcriptional misregulation in cancer;ko04064//NF-kappa B signaling pathway;ko04210//Apoptosis;ko05221//Acute myeloid leukemia	K02162;K02162;K02162;K02162	GO:0005741//mitochondrial outer membrane	GO:0042803//protein homodimerization activity;GO:0043027//cysteine-type endopeptidase inhibitor activity involved in apoptotic process;GO:0044877//protein-containing complex binding;GO:0046982//protein heterodimerization activity;GO:0051400//BH domain binding	GO:0008630//intrinsic apoptotic signaling pathway in response to DNA damage;GO:0030217//T cell differentiation;GO:0042981//regulation of apoptotic process;GO:0043066//negative regulation of apoptotic process;GO:0043154//negative regulation of cysteine-type endopeptidase activity involved in apoptotic process;GO:0050852//T cell receptor signaling pathway;GO:0097192//extrinsic apoptotic signaling p…
ENSMUSG00000000317	1193	1302	1353	535	578	407	21.37	23.68	19.91	8.13	8.28	6.24	21.6533	7.55	-1.52004	2.69e-20	1.07e-17	Bcl6b	B cell CLL/lymphoma 6, member B [Source:MGI Symbol;Acc:MGI:1278332]	-	-	-	-	GO:0005634//nucleus	GO:0000977//RNA polymerase II regulatory region sequence-specific DNA binding;GO:0001227//DNA-binding transcription repressor activity, RNA polymerase II-specific;GO:0003676//nucleic acid binding;GO:0003677//DNA binding;GO:0005515//protein binding;GO:0046872//metal ion binding	GO:0000122//negative regulation of transcription by RNA polymerase II;GO:0042092//type 2 immune response;GO:0042127//regulation of cell proliferation;GO:0045595//regulation of cell differentiation;GO:0050727//regulation of inflammatory response
ENSMUSG00000042750	448	295	393	99	160	126	29.04	20	21.55	5.61	8.54	7.2	23.53	7.11667	-1.72523	3.93e-14	6.98e-12	Bex2	brain expressed X-linked 2 [Source:MGI Symbol;Acc:MGI:1338017]	-	-	-	-	GO:0005634//nucleus;GO:0005667//transcription factor complex;GO:0005737//cytoplasm	GO:0001102//RNA polymerase II activating transcription factor binding;GO:0005515//protein binding	GO:0006915//apoptotic process;GO:0007049//cell cycle;GO:0045944//positive regulation of transcription by RNA polymerase II;GO:0051091//positive regulation of DNA-binding transcription factor activity
ENSMUSG00000052271	36	30	61	293	148	110	0.6	0.53	0.86	4.29	2.04	1.62	0.663333	2.65	1.99819	2.85e-07	1.28e-05	Bhlha15	basic helix-loop-helix family, member a15 [Source:MGI Symbol;Acc:MGI:891976]	Human Diseases	Endocrine and metabolic disease	ko04950//Maturity onset diabetes of the young	K08040	GO:0005634//nucleus	GO:0000977//RNA polymerase II regulatory region sequence-specific DNA binding;GO:0001228//DNA-binding transcription activator activity, RNA polymerase II-specific;GO:0003677//DNA binding;GO:0042802//identical protein binding;GO:0046983//protein dimerization activity	GO:0006355//regulation of transcription, DNA-templated;GO:0006851//mitochondrial calcium ion transmembrane transport;GO:0007030//Golgi organization;GO:0007186//G protein-coupled receptor signaling pathway;GO:0007267//cell-cell signaling;GO:0010832//negative regulation of myotube differentiation;GO:0019722//calcium-mediated signaling;GO:0030968//endoplasmic reticulum unfolded protein response;GO:0…
ENSMUSG00000027485	3326	1406	2646	5610	6327	10937	114.69	50.67	77.23	169.08	179.59	332.93	80.8633	227.2	1.49041	0.000881459	0.0123342	Bpifb1	BPI fold containing family B, member 1 [Source:MGI Symbol;Acc:MGI:2137431]	-	-	-	-	GO:0005576//extracellular region;GO:0005615//extracellular space	GO:0008289//lipid binding	GO:0002227//innate immune response in mucosa;GO:0002376//immune system process;GO:0034144//negative regulation of toll-like receptor 4 signaling pathway;GO:0045087//innate immune response
ENSMUSG00000038572	118	105	105	41	85	47	4.22	3.93	3.18	1.28	2.5	1.48	3.77667	1.75333	-1.10701	0.000774693	0.0111627	Bpifb5	BPI fold containing family B, member 5 [Source:MGI Symbol;Acc:MGI:2385160]	-	-	-	-	GO:0005575//cellular_component	GO:0003674//molecular_function;GO:0008289//lipid binding	GO:0008150//biological_process
ENSMUSG00000029082	520	438	813	2133	1751	1457	10.8	9.39	14.56	38.48	29.59	26.33	11.5833	31.4667	1.44177	5.05e-14	8.82e-12	Bst1	bone marrow stromal cell antigen 1 [Source:MGI Symbol;Acc:MGI:105370]	Metabolism;Organismal Systems;Organismal Systems;Metabolism	Global and overview maps;Digestive system;Digestive system;Metabolism of cofactors and vitamins	ko01100//Metabolic pathways;ko04972//Pancreatic secretion;ko04970//Salivary secretion;ko00760//Nicotinate and nicotinamide metabolism	K18152;K18152;K18152;K18152	GO:0001931//uropod;GO:0019898//extrinsic component of membrane	GO:0003953//NAD+ nucleosidase activity;GO:0061811//ADP-ribosyl cyclase activity;GO:0061812//cyclic ADP-ribose hydrolase	GO:0001952//regulation of cell-matrix adhesion;GO:0008284//positive regulation of cell proliferation;GO:0032956//regulation of actin cytoskeleton organization;GO:0050727//regulation of inflammatory response;GO:0050730//regulation of peptidyl-tyrosine phosphorylation;GO:0050848//regulation of calcium-mediated signaling;GO:0090022//regulation of neutrophil chemotaxis
ENSMUSG00000036887	399	497	810	2998	2157	2462	22.45	29.25	38.57	147.52	99.97	122.16	30.09	123.217	2.03384	2.79e-22	1.43e-19	C1qa	complement component 1, q subcomponent, alpha polypeptide [Source:MGI Symbol;Acc:MGI:88223]	Human Diseases;Human Diseases;Human Diseases;Organismal Systems;Human Diseases;Human Diseases	Immune disease;Infectious disease: bacterial;Infectious disease: parasitic;Immune system;Infectious disease: bacterial;Neurodegenerative disease	ko05322//Systemic lupus erythematosus;ko05150//Staphylococcus aureus infection;ko05142//Chagas disease;ko04610//Complement and coagulation cascades;ko05133//Pertussis;ko05020//Prion disease	K03986;K03986;K03986;K03986;K03986;K03986	GO:0005576//extracellular region;GO:0005581//collagen trimer;GO:0005615//extracellular space;GO:0005623//cell;GO:0045202//synapse;GO:0098794//postsynapse	GO:0005515//protein binding	GO:0001774//microglial cell activation;GO:0002376//immune system process;GO:0006958//complement activation, classical pathway;GO:0007568//aging;GO:0010039//response to iron ion;GO:0016322//neuron remodeling;GO:0045087//innate immune response;GO:0048143//astrocyte activation;GO:0050808//synapse organization;GO:0098883//synapse pruning;GO:0150062//complement-mediated synapse pruning;GO:0150064//ver…
ENSMUSG00000036905	368	504	807	3256	2328	2392	19.8	28.35	36.73	153.15	103.13	113.45	28.2933	123.243	2.12298	4.51e-21	2.08e-18	C1qb	complement component 1, q subcomponent, beta polypeptide [Source:MGI Symbol;Acc:MGI:88224]	Human Diseases;Human Diseases;Human Diseases;Organismal Systems;Human Diseases;Human Diseases	Immune disease;Infectious disease: bacterial;Infectious disease: parasitic;Immune system;Infectious disease: bacterial;Neurodegenerative disease	ko05322//Systemic lupus erythematosus;ko05150//Staphylococcus aureus infection;ko05142//Chagas disease;ko04610//Complement and coagulation cascades;ko05133//Pertussis;ko05020//Prion disease	K03987;K03987;K03987;K03987;K03987;K03987	GO:0005576//extracellular region;GO:0005581//collagen trimer;GO:0005602//complement component C1 complex;GO:0005615//extracellular space;GO:0005623//cell;GO:0045202//synapse;GO:0098794//postsynapse	GO:0005515//protein binding	GO:0002376//immune system process;GO:0006958//complement activation, classical pathway;GO:0045087//innate immune response;GO:0048839//inner ear development;GO:0098883//synapse pruning
ENSMUSG00000036896	329	467	750	2784	1959	1899	16.01	23.76	30.87	118.43	78.49	81.46	23.5467	92.7933	1.9785	9.07e-17	2.33e-14	C1qc	complement component 1, q subcomponent, C chain [Source:MGI Symbol;Acc:MGI:88225]	Human Diseases;Human Diseases;Human Diseases;Organismal Systems;Human Diseases;Human Diseases	Immune disease;Infectious disease: bacterial;Infectious disease: parasitic;Immune system;Infectious disease: bacterial;Neurodegenerative disease	ko05322//Systemic lupus erythematosus;ko05150//Staphylococcus aureus infection;ko05142//Chagas disease;ko04610//Complement and coagulation cascades;ko05133//Pertussis;ko05020//Prion disease	K03988;K03988;K03988;K03988;K03988;K03988	GO:0005576//extracellular region;GO:0005581//collagen trimer;GO:0005615//extracellular space;GO:0005623//cell;GO:0045202//synapse;GO:0098794//postsynapse	GO:0005515//protein binding	GO:0002376//immune system process;GO:0006958//complement activation, classical pathway;GO:0030853//negative regulation of granulocyte differentiation;GO:0045087//innate immune response;GO:0045650//negative regulation of macrophage differentiation;GO:0098883//synapse pruning
ENSMUSG00000046491	380	403	251	152	180	139	20.98	20.37	12.38	6.42	7.16	6.44	17.91	6.67333	-1.42429	6.97e-07	2.81e-05	C1qtnf2	C1q and tumor necrosis factor related protein 2 [Source:MGI Symbol;Acc:MGI:1916433]	-	-	-	-	GO:0005576//extracellular region;GO:0005581//collagen trimer;GO:0005615//extracellular space;GO:0032991//protein-containing complex	GO:0005102//signaling receptor binding;GO:0005515//protein binding;GO:0042802//identical protein binding	GO:0000187//activation of MAPK activity;GO:0019216//regulation of lipid metabolic process;GO:0045725//positive regulation of glycogen biosynthetic process;GO:0046321//positive regulation of fatty acid oxidation;GO:0046326//positive regulation of glucose import
ENSMUSG00000024164	16185	15944	28437	63133	55812	60664	235.11	250.98	303.45	866.42	651.57	853.5	263.18	790.497	1.58671	2.28e-18	7.33e-16	C3	complement component 3 [Source:MGI Symbol;Acc:MGI:88227]	Human Diseases;Environmental Information Processing;Cellular Processes;Human Diseases;Human Diseases;Human Diseases;Human Diseases;Human Diseases;Human Diseases;Human Diseases;Human Diseases;Organismal Systems;Human Diseases;Human Diseases	Infectious disease: viral;Signaling molecules and interaction;Transport and catabolism;Infectious disease: bacterial;Immune disease;Infectious disease: bacterial;Infectious disease: bacterial;Cancer: overview;Infectious disease: viral;Infectious disease: parasitic;Infectious disease: parasitic;Immune system;Infectious disease: bacterial;Infectious disease: bacterial	ko05168//Herpes simplex virus 1 infection;ko04080//Neuroactive ligand-receptor interaction;ko04145//Phagosome;ko05152//Tuberculosis;ko05322//Systemic lupus erythematosus;ko05150//Staphylococcus aureus infection;ko05131//Shigellosis;ko05203//Viral carcinogenesis;ko05167//Kaposi sarcoma-associated herpesvirus infection;ko05140//Leishmaniasis;ko05142//Chagas disease;ko04610//Complement and coagulati…	K03990;K03990;K03990;K03990;K03990;K03990;K03990;K03990;K03990;K03990;K03990;K03990;K03990;K03990	GO:0005576//extracellular region;GO:0005615//extracellular space;GO:0009986//cell surface;GO:0032991//protein-containing complex	GO:0004866//endopeptidase inhibitor activity;GO:0005515//protein binding;GO:0008289//lipid binding;GO:0031715//C5L2 anaphylatoxin chemotactic receptor binding;GO:0048037//cofactor binding	GO:0001798//positive regulation of type IIa hypersensitivity;GO:0001934//positive regulation of protein phosphorylation;GO:0001970//positive regulation of activation of membrane attack complex;GO:0002376//immune system process;GO:0006629//lipid metabolic process;GO:0006631//fatty acid metabolic process;GO:0006954//inflammatory response;GO:0006956//complement activation;GO:0006957//complement acti…
ENSMUSG00000040552	86	110	185	920	950	721	1.17	1.56	2.13	10.94	10.64	8.64	1.62	10.0733	2.63648	2.77e-33	5.54e-30	C3ar1	complement component 3a receptor 1 [Source:MGI Symbol;Acc:MGI:1097680]	Environmental Information Processing;Human Diseases;Organismal Systems	Signaling molecules and interaction;Infectious disease: bacterial;Immune system	ko04080//Neuroactive ligand-receptor interaction;ko05150//Staphylococcus aureus infection;ko04610//Complement and coagulation cascades	K04009;K04009;K04009	GO:0005623//cell;GO:0005886//plasma membrane;GO:0016020//membrane;GO:0016021//integral component of membrane	GO:0001850//complement component C3a binding;GO:0004875//complement receptor activity;GO:0004876//complement component C3a receptor activity;GO:0004930//G protein-coupled receptor activity	GO:0002430//complement receptor mediated signaling pathway;GO:0002462//tolerance induction to nonself antigen;GO:0006935//chemotaxis;GO:0006954//inflammatory response;GO:0007165//signal transduction;GO:0007186//G protein-coupled receptor signaling pathway;GO:0007200//phospholipase C-activating G protein-coupled receptor signaling pathway;GO:0007204//positive regulation of cytosolic calcium ion co…
ENSMUSG00000073418	2715	2783	4140	9733	7436	6522	29.76	31.67	38.11	92.6	66.85	62.76	33.18	74.07	1.15858	2.37e-11	2.6e-09	C4b	complement component 4B (Chido blood group) [Source:MGI Symbol;Acc:MGI:88228]	Human Diseases;Human Diseases;Organismal Systems;Human Diseases	Immune disease;Infectious disease: bacterial;Immune system;Infectious disease: bacterial	ko05322//Systemic lupus erythematosus;ko05150//Staphylococcus aureus infection;ko04610//Complement and coagulation cascades;ko05133//Pertussis	K03989;K03989;K03989;K03989	GO:0005576//extracellular region;GO:0005615//extracellular space;GO:0030054//cell junction;GO:0030424//axon;GO:0030425//dendrite;GO:0042995//cell projection;GO:0043025//neuronal cell body;GO:0044216//other organism cell;GO:0045202//synapse	GO:0001848//complement binding;GO:0001849//complement component C1q binding;GO:0004866//endopeptidase inhibitor activity;GO:0005515//protein binding;GO:0030246//carbohydrate binding	GO:0002376//immune system process;GO:0006954//inflammatory response;GO:0006956//complement activation;GO:0006958//complement activation, classical pathway;GO:0010951//negative regulation of endopeptidase activity;GO:0016064//immunoglobulin mediated immune response;GO:0045087//innate immune response
ENSMUSG00000079105	3939	4349	2694	2029	2146	1753	86.15	99.48	49.85	38.8	38.65	33.8	78.4933	37.0833	-1.0818	1.97e-06	7.03e-05	C7	complement component 7 [Source:MGI Symbol;Acc:MGI:88235]	Human Diseases;Organismal Systems;Human Diseases	Immune disease;Immune system;Neurodegenerative disease	ko05322//Systemic lupus erythematosus;ko04610//Complement and coagulation cascades;ko05020//Prion disease	K03996;K03996;K03996	GO:0005579//membrane attack complex;GO:0005623//cell	GO:0005515//protein binding	GO:0006883//cellular sodium ion homeostasis;GO:0006955//immune response;GO:0006956//complement activation
ENSMUSG00000024112	32	17	37	274	142	123	0.23	0.21	0.22	1.71	0.94	1.11	0.22	1.25333	2.51019	6.18e-11	6.17e-09	Cacna1h	calcium channel, voltage-dependent, T type, alpha 1H subunit [Source:MGI Symbol;Acc:MGI:1928842]	Environmental Information Processing;Environmental Information Processing;Human Diseases;Organismal Systems;Organismal Systems;Organismal Systems;Organismal Systems	Signal transduction;Signal transduction;Endocrine and metabolic disease;Environmental adaptation;Endocrine system;Endocrine system;Endocrine system	ko04020//Calcium signaling pathway;ko04010//MAPK signaling pathway;ko04934//Cushing syndrome;ko04713//Circadian entrainment;ko04925//Aldosterone synthesis and secretion;ko04927//Cortisol synthesis and secretion;ko04929//GnRH secretion	K04855;K04855;K04855;K04855;K04855;K04855;K04855	GO:0005887//integral component of plasma membrane;GO:0005891//voltage-gated calcium channel complex;GO:0016020//membrane;GO:0016021//integral component of membrane	GO:0005216//ion channel activity;GO:0005244//voltage-gated ion channel activity;GO:0005245//voltage-gated calcium channel activity;GO:0008332//low voltage-gated calcium channel activity;GO:0097110//scaffold protein binding	GO:0006811//ion transport;GO:0019228//neuronal action potential;GO:0030317//flagellated sperm motility;GO:0032342//aldosterone biosynthetic process;GO:0032870//cellular response to hormone stimulus;GO:0034220//ion transmembrane transport;GO:0034651//cortisol biosynthetic process;GO:0035865//cellular response to potassium ion;GO:0042391//regulation of membrane potential;GO:0055085//transmembrane t…
ENSMUSG00000026407	18	18	23	114	61	67	0.18	0.18	0.19	0.97	0.49	0.57	0.183333	0.676667	1.88398	1.7e-06	6.2e-05	Cacna1s	calcium channel, voltage-dependent, L type, alpha 1S subunit [Source:MGI Symbol;Acc:MGI:88294]	Human Diseases;Environmental Information Processing;Environmental Information Processing;Human Diseases;Environmental Information Processing;Environmental Information Processing;Human Diseases;Organismal Systems;Organismal Systems;Organismal Systems;Organismal Systems;Organismal Systems;Organismal Systems;Organismal Systems;Organismal Systems;Organismal Systems;Human Diseases;Organismal Systems;O…	Neurodegenerative disease;Signal transduction;Signal transduction;Cardiovascular disease;Signal transduction;Signal transduction;Endocrine and metabolic disease;Endocrine system;Nervous system;Circulatory system;Nervous system;Circulatory system;Nervous system;Endocrine system;Endocrine system;Nervous system;Cardiovascular disease;Endocrine system;Circulatory system;Endocrine system;Cardiovascula…	ko05010//Alzheimer disease;ko04020//Calcium signaling pathway;ko04010//MAPK signaling pathway;ko05414//Dilated cardiomyopathy;ko04024//cAMP signaling pathway;ko04022//cGMP-PKG signaling pathway;ko04934//Cushing syndrome;ko04921//Oxytocin signaling pathway;ko04723//Retrograde endocannabinoid signaling;ko04261//Adrenergic signaling in cardiomyocytes;ko04726//Serotonergic synapse;ko04270//Vascular s…	K04857;K04857;K04857;K04857;K04857;K04857;K04857;K04857;K04857;K04857;K04857;K04857;K04857;K04857;K04857;K04857;K04857;K04857;K04857;K04857;K04857;K04857;K04857;K04857	GO:0005737//cytoplasm;GO:0005886//plasma membrane;GO:0005891//voltage-gated calcium channel complex;GO:0016020//membrane;GO:0016021//integral component of membrane;GO:0030315//T-tubule;GO:0031674//I band	GO:0005216//ion channel activity;GO:0005244//voltage-gated ion channel activity;GO:0005245//voltage-gated calcium channel activity;GO:0005262//calcium channel activity;GO:0008331//high voltage-gated calcium channel activity	GO:0006811//ion transport;GO:0006816//calcium ion transport;GO:0006936//muscle contraction;GO:0034765//regulation of ion transmembrane transport;GO:0055085//transmembrane transport;GO:0070588//calcium ion transmembrane transport
ENSMUSG00000038526	265	266	368	170	148	166	9.07	9.51	10.96	5.3	4.16	5.05	9.84667	4.83667	-1.02562	1.82e-08	1.15e-06	Car14	carbonic anhydrase 14 [Source:MGI Symbol;Acc:MGI:1344341]	Metabolism;Metabolism	Global and overview maps;Energy metabolism	ko01100//Metabolic pathways;ko00910//Nitrogen metabolism	K01672;K01672	GO:0016020//membrane;GO:0016021//integral component of membrane	GO:0004089//carbonate dehydratase activity;GO:0008270//zinc ion binding;GO:0016829//lyase activity;GO:0046872//metal ion binding	GO:0006885//regulation of pH;GO:0015670//carbon dioxide transport
ENSMUSG00000027861	184	92	159	66	86	75	4.21	2.2	3.08	1.32	1.62	1.51	3.16333	1.48333	-1.0926	0.000213439	0.00385025	Casq2	calsequestrin 2 [Source:MGI Symbol;Acc:MGI:1309469]	Environmental Information Processing;Organismal Systems	Signal transduction;Circulatory system	ko04020//Calcium signaling pathway;ko04260//Cardiac muscle contraction	K23445;K23445	GO:0005623//cell;GO:0005737//cytoplasm;GO:0016529//sarcoplasmic reticulum;GO:0030018//Z disc;GO:0030314//junctional membrane complex;GO:0033018//sarcoplasmic reticulum lumen	GO:0005080//protein kinase C binding;GO:0005509//calcium ion binding;GO:0042803//protein homodimerization activity;GO:0046872//metal ion binding;GO:0048306//calcium-dependent protein binding	GO:0002027//regulation of heart rate;GO:0006937//regulation of muscle contraction;GO:0010649//regulation of cell communication by electrical coupling;GO:0010880//regulation of release of sequestered calcium ion into cytosol by sarcoplasmic reticulum;GO:0010881//regulation of cardiac muscle contraction by regulation of the release of sequestered calcium ion;GO:0043267//negative regulation of potas…
ENSMUSG00000031654	1	1	1	8	19	42	0.03	0.04	0.03	0.22	0.42	1.12	0.0333333	0.586667	4.1375	8.44e-05	0.00178362	Cbln1	cerebellin 1 precursor protein [Source:MGI Symbol;Acc:MGI:88281]	-	-	-	-	GO:0005576//extracellular region;GO:0005886//plasma membrane;GO:0016020//membrane;GO:0030054//cell junction;GO:0043083//synaptic cleft;GO:0045202//synapse;GO:0045211//postsynaptic membrane;GO:0098688//parallel fiber to Purkinje cell synapse;GO:0098978//glutamatergic synapse	GO:0005515//protein binding;GO:0042802//identical protein binding	GO:0007157//heterophilic cell-cell adhesion via plasma membrane cell adhesion molecules;GO:0009306//protein secretion;GO:0021707//cerebellar granule cell differentiation;GO:0050808//synapse organization;GO:0051965//positive regulation of synapse assembly;GO:0090394//negative regulation of excitatory postsynaptic potential;GO:0099151//regulation of postsynaptic density assembly;GO:0099558//mainten…
ENSMUSG00000035352	13	8	35	80	40	58	1.42	0.91	3.23	7.62	3.59	5.57	1.85333	5.59333	1.59359	0.00192321	0.0228081	Ccl12	chemokine (C-C motif) ligand 12 [Source:MGI Symbol;Acc:MGI:108224]	Human Diseases;Environmental Information Processing;Human Diseases;Organismal Systems;Human Diseases;Organismal Systems;Human Diseases;Human Diseases;Human Diseases;Environmental Information Processing;Human Diseases;Human Diseases;Organismal Systems;Environmental Information Processing;Human Diseases	Infectious disease: viral;Signaling molecules and interaction;Infectious disease: viral;Immune system;Immune disease;Immune system;Infectious disease: viral;Cardiovascular disease;Infectious disease: bacterial;Signal transduction;Infectious disease: parasitic;Endocrine and metabolic disease;Immune system;Signaling molecules and interaction;Infectious disease: parasitic	ko05168//Herpes simplex virus 1 infection;ko04060//Cytokine-cytokine receptor interaction;ko05163//Human cytomegalovirus infection;ko04621//NOD-like receptor signaling pathway;ko05323//Rheumatoid arthritis;ko04062//Chemokine signaling pathway;ko05164//Influenza A;ko05418//Fluid shear stress and atherosclerosis;ko05135//Yersinia infection;ko04668//TNF signaling pathway;ko05142//Chagas disease;ko04…	K14624;K14624;K14624;K14624;K14624;K14624;K14624;K14624;K14624;K14624;K14624;K14624;K14624;K14624;K14624	GO:0005576//extracellular region;GO:0005615//extracellular space	GO:0005125//cytokine activity;GO:0008009//chemokine activity;GO:0031727//CCR2 chemokine receptor binding;GO:0048020//CCR chemokine receptor binding	GO:0000165//MAPK cascade;GO:0001525//angiogenesis;GO:0002548//monocyte chemotaxis;GO:0002687//positive regulation of leukocyte migration;GO:0006935//chemotaxis;GO:0006954//inflammatory response;GO:0006955//immune response;GO:0007010//cytoskeleton organization;GO:0007165//signal transduction;GO:0007186//G protein-coupled receptor signaling pathway;GO:0008360//regulation of cell shape;GO:0019221//c…
ENSMUSG00000071005	18	36	58	158	78	165	1.41	2.95	3.86	10.83	5.04	11.41	2.74	9.09333	1.73063	2.81e-05	0.000702707	Ccl19	chemokine (C-C motif) ligand 19 [Source:MGI Symbol;Acc:MGI:1346316]	Environmental Information Processing;Environmental Information Processing;Organismal Systems;Environmental Information Processing	Signaling molecules and interaction;Signal transduction;Immune system;Signaling molecules and interaction	ko04060//Cytokine-cytokine receptor interaction;ko04064//NF-kappa B signaling pathway;ko04062//Chemokine signaling pathway;ko04061//Viral protein interaction with cytokine and cytokine receptor	K05512;K05512;K05512;K05512	GO:0005576//extracellular region;GO:0005615//extracellular space;GO:0005623//cell;GO:0009897//external side of plasma membrane	GO:0005125//cytokine activity;GO:0008009//chemokine activity;GO:0031732//CCR7 chemokine receptor binding;GO:0031735//CCR10 chemokine receptor binding;GO:0042379//chemokine receptor binding;GO:0048020//CCR chemokine receptor binding	GO:0001768//establishment of T cell polarity;GO:0001771//immunological synapse formation;GO:0002407//dendritic cell chemotaxis;GO:0002408//myeloid dendritic cell chemotaxis;GO:0002548//monocyte chemotaxis;GO:0002606//positive regulation of dendritic cell antigen processing and presentation;GO:0006935//chemotaxis;GO:0006954//inflammatory response;GO:0006955//immune response;GO:0007165//signal tran…
ENSMUSG00000004814	13	7	67	3	7	3	1.14	0.71	5.2	0.23	0.56	0.13	2.35	0.306667	-2.93792	0.00149662	0.0189632	Ccl24	chemokine (C-C motif) ligand 24 [Source:MGI Symbol;Acc:MGI:1928953]	Environmental Information Processing;Organismal Systems;Environmental Information Processing	Signaling molecules and interaction;Immune system;Signaling molecules and interaction	ko04060//Cytokine-cytokine receptor interaction;ko04062//Chemokine signaling pathway;ko04061//Viral protein interaction with cytokine and cytokine receptor	K21097;K21097;K21097	GO:0005576//extracellular region;GO:0005615//extracellular space	GO:0005125//cytokine activity;GO:0008009//chemokine activity;GO:0031728//CCR3 chemokine receptor binding;GO:0048018//receptor ligand activity;GO:0048020//CCR chemokine receptor binding	GO:0001938//positive regulation of endothelial cell proliferation;GO:0002548//monocyte chemotaxis;GO:0006935//chemotaxis;GO:0006954//inflammatory response;GO:0006955//immune response;GO:0007010//cytoskeleton organization;GO:0007165//signal transduction;GO:0007186//G protein-coupled receptor signaling pathway;GO:0008360//regulation of cell shape;GO:0030335//positive regulation of cell migration;GO…
ENSMUSG00000074715	14	6	19	114	65	56	0.22	0.1	0.25	1.56	0.84	0.77	0.19	1.05667	2.47545	1.62e-07	7.73e-06	Ccl28	chemokine (C-C motif) ligand 28 [Source:MGI Symbol;Acc:MGI:1861731]	Environmental Information Processing;Organismal Systems;Organismal Systems;Environmental Information Processing	Signaling molecules and interaction;Immune system;Immune system;Signaling molecules and interaction	ko04060//Cytokine-cytokine receptor interaction;ko04062//Chemokine signaling pathway;ko04672//Intestinal immune network for IgA production;ko04061//Viral protein interaction with cytokine and cytokine receptor	K05513;K05513;K05513;K05513	GO:0005576//extracellular region;GO:0005615//extracellular space;GO:0005623//cell;GO:0030141//secretory granule	GO:0005125//cytokine activity;GO:0008009//chemokine activity	GO:0001954//positive regulation of cell-matrix adhesion;GO:0006935//chemotaxis;GO:0006955//immune response;GO:0007165//signal transduction;GO:0007204//positive regulation of cytosolic calcium ion concentration;GO:0031640//killing of cells of other organism;GO:0051715//cytolysis in other organism;GO:0060326//cell chemotaxis;GO:0061844//antimicrobial humoral immune response mediated by antimicrobia…
ENSMUSG00000000982	12	17	18	80	74	155	0.92	1.36	1.16	5.34	4.66	10.44	1.14667	6.81333	2.57091	1.06e-09	8.66e-08	Ccl3	chemokine (C-C motif) ligand 3 [Source:MGI Symbol;Acc:MGI:98260]	Environmental Information Processing;Human Diseases;Human Diseases;Organismal Systems;Human Diseases;Organismal Systems;Environmental Information Processing	Signaling molecules and interaction;Infectious disease: viral;Immune disease;Immune system;Infectious disease: parasitic;Immune system;Signaling molecules and interaction	ko04060//Cytokine-cytokine receptor interaction;ko05163//Human cytomegalovirus infection;ko05323//Rheumatoid arthritis;ko04062//Chemokine signaling pathway;ko05142//Chagas disease;ko04620//Toll-like receptor signaling pathway;ko04061//Viral protein interaction with cytokine and cytokine receptor	K05408;K05408;K05408;K05408;K05408;K05408;K05408	GO:0005576//extracellular region;GO:0005615//extracellular space;GO:0005623//cell;GO:0005737//cytoplasm;GO:0005829//cytosol	GO:0004672//protein kinase activity;GO:0004698//calcium-dependent protein kinase C activity;GO:0005125//cytokine activity;GO:0005515//protein binding;GO:0008009//chemokine activity;GO:0016004//phospholipase activator activity;GO:0016301//kinase activity;GO:0042056//chemoattractant activity;GO:0048020//CCR chemokine receptor binding	GO:0000165//MAPK cascade;GO:0001649//osteoblast differentiation;GO:0001775//cell activation;GO:0002548//monocyte chemotaxis;GO:0006468//protein phosphorylation;GO:0006816//calcium ion transport;GO:0006874//cellular calcium ion homeostasis;GO:0006887//exocytosis;GO:0006935//chemotaxis;GO:0006954//inflammatory response;GO:0006955//immune response;GO:0007010//cytoskeleton organization;GO:0007165//si…
ENSMUSG00000019122	498	405	1178	2999	1338	2048	9.7	8.25	19.41	51.05	21.45	35.16	12.4533	35.8867	1.52692	0.00370419	0.0382051	Ccl9	chemokine (C-C motif) ligand 9 [Source:MGI Symbol;Acc:MGI:104533]	Environmental Information Processing;Organismal Systems;Environmental Information Processing	Signaling molecules and interaction;Immune system;Signaling molecules and interaction	ko04060//Cytokine-cytokine receptor interaction;ko04062//Chemokine signaling pathway;ko04061//Viral protein interaction with cytokine and cytokine receptor	K22671;K22671;K22671	GO:0005576//extracellular region;GO:0005615//extracellular space	GO:0005125//cytokine activity;GO:0008009//chemokine activity;GO:0048020//CCR chemokine receptor binding	GO:0002548//monocyte chemotaxis;GO:0006935//chemotaxis;GO:0006954//inflammatory response;GO:0006955//immune response;GO:0007165//signal transduction;GO:0007186//G protein-coupled receptor signaling pathway;GO:0030593//neutrophil chemotaxis;GO:0043547//positive regulation of GTPase activity;GO:0045662//negative regulation of myoblast differentiation;GO:0048245//eosinophil chemotaxis;GO:0048247//ly…
ENSMUSG00000028195	1305	1503	1529	609	728	686	37.83	45.57	37.5	15.44	17.38	17.53	40.3	16.7833	-1.26375	2.18e-20	8.9e-18	Ccn1	cellular communication network factor 1 [Source:MGI Symbol;Acc:MGI:88613]	-	-	-	-	GO:0005576//extracellular region;GO:0031012//extracellular matrix;GO:0062023//collagen-containing extracellular matrix	GO:0005178//integrin binding;GO:0005515//protein binding;GO:0005520//insulin-like growth factor binding;GO:0008201//heparin binding;GO:0019838//growth factor binding;GO:0050840//extracellular matrix binding	GO:0001649//osteoblast differentiation;GO:0001934//positive regulation of protein phosphorylation;GO:0002041//intussusceptive angiogenesis;GO:0003181//atrioventricular valve morphogenesis;GO:0003278//apoptotic process involved in heart morphogenesis;GO:0003281//ventricular septum development;GO:0006935//chemotaxis;GO:0007155//cell adhesion;GO:0007165//signal transduction;GO:0010518//positive regu…
ENSMUSG00000005124	260	283	67	73	84	63	2.99	3.47	0.65	0.73	0.79	0.64	2.37	0.72	-1.71882	0.000297335	0.00508299	Ccn4	cellular communication network factor 4 [Source:MGI Symbol;Acc:MGI:1197008]	Environmental Information Processing	Signal transduction	ko04310//Wnt signaling pathway	K22471	GO:0005576//extracellular region;GO:0005615//extracellular space;GO:0005737//cytoplasm;GO:0005829//cytosol;GO:0031012//extracellular matrix	GO:0005178//integrin binding;GO:0005515//protein binding;GO:0005520//insulin-like growth factor binding;GO:0008201//heparin binding	GO:0001649//osteoblast differentiation;GO:0007155//cell adhesion;GO:0007165//signal transduction;GO:0014911//positive regulation of smooth muscle cell migration;GO:0016055//Wnt signaling pathway;GO:0030177//positive regulation of Wnt signaling pathway;GO:0030316//osteoclast differentiation;GO:0032331//negative regulation of chondrocyte differentiation;GO:0042593//glucose homeostasis;GO:0045599//n…
ENSMUSG00000025804	290	241	653	1224	814	1267	5.99	5.21	11.41	22.11	13.85	23.08	7.53667	19.68	1.38473	8.13e-07	3.2e-05	Ccr1	chemokine (C-C motif) receptor 1 [Source:MGI Symbol;Acc:MGI:104618]	Environmental Information Processing;Human Diseases;Human Diseases;Organismal Systems;Environmental Information Processing	Signaling molecules and interaction;Infectious disease: viral;Infectious disease: viral;Immune system;Signaling molecules and interaction	ko04060//Cytokine-cytokine receptor interaction;ko05163//Human cytomegalovirus infection;ko05167//Kaposi sarcoma-associated herpesvirus infection;ko04062//Chemokine signaling pathway;ko04061//Viral protein interaction with cytokine and cytokine receptor	K04176;K04176;K04176;K04176;K04176	GO:0005623//cell;GO:0005737//cytoplasm;GO:0005886//plasma membrane;GO:0009897//external side of plasma membrane;GO:0016020//membrane;GO:0016021//integral component of membrane;GO:0043025//neuronal cell body	GO:0004435//phosphatidylinositol phospholipase C activity;GO:0004930//G protein-coupled receptor activity;GO:0004950//chemokine receptor activity;GO:0005515//protein binding;GO:0016493//C-C chemokine receptor activity;GO:0019956//chemokine binding;GO:0019957//C-C chemokine binding;GO:0035717//chemokine (C-C motif) ligand 7 binding;GO:0071791//chemokine (C-C motif) ligand 5 binding	GO:0006816//calcium ion transport;GO:0006874//cellular calcium ion homeostasis;GO:0006887//exocytosis;GO:0006935//chemotaxis;GO:0006954//inflammatory response;GO:0006955//immune response;GO:0007165//signal transduction;GO:0007186//G protein-coupled receptor signaling pathway;GO:0007204//positive regulation of cytosolic calcium ion concentration;GO:0007267//cell-cell signaling;GO:0010629//negative…
ENSMUSG00000035448	247	58	387	14	27	12	4.42	1.09	5.86	0.22	0.4	0.19	3.79	0.27	-3.81117	4.3e-13	6.09e-11	Ccr3	chemokine (C-C motif) receptor 3 [Source:MGI Symbol;Acc:MGI:104616]	Environmental Information Processing;Human Diseases;Human Diseases;Human Diseases;Organismal Systems;Environmental Information Processing	Signaling molecules and interaction;Infectious disease: viral;Cancer: overview;Infectious disease: viral;Immune system;Signaling molecules and interaction	ko04060//Cytokine-cytokine receptor interaction;ko05163//Human cytomegalovirus infection;ko05203//Viral carcinogenesis;ko05167//Kaposi sarcoma-associated herpesvirus infection;ko04062//Chemokine signaling pathway;ko04061//Viral protein interaction with cytokine and cytokine receptor	K04178;K04178;K04178;K04178;K04178;K04178	GO:0005615//extracellular space;GO:0005623//cell;GO:0005737//cytoplasm;GO:0005768//endosome;GO:0005886//plasma membrane;GO:0009897//external side of plasma membrane;GO:0016020//membrane;GO:0016021//integral component of membrane	GO:0004930//G protein-coupled receptor activity;GO:0004950//chemokine receptor activity;GO:0005515//protein binding;GO:0016493//C-C chemokine receptor activity;GO:0019956//chemokine binding;GO:0019957//C-C chemokine binding	GO:0001938//positive regulation of endothelial cell proliferation;GO:0002551//mast cell chemotaxis;GO:0006935//chemotaxis;GO:0006954//inflammatory response;GO:0006955//immune response;GO:0007165//signal transduction;GO:0007186//G protein-coupled receptor signaling pathway;GO:0007204//positive regulation of cytosolic calcium ion concentration;GO:0019722//calcium-mediated signaling;GO:0035476//angi…
ENSMUSG00000047898	27	23	68	98	139	124	0.56	0.5	1.2	1.79	2.39	3.17	0.753333	2.45	1.70142	2.58e-05	0.00065124	Ccr4	chemokine (C-C motif) receptor 4 [Source:MGI Symbol;Acc:MGI:107824]	Environmental Information Processing;Human Diseases;Human Diseases;Organismal Systems;Environmental Information Processing	Signaling molecules and interaction;Cancer: overview;Infectious disease: viral;Immune system;Signaling molecules and interaction	ko04060//Cytokine-cytokine receptor interaction;ko05203//Viral carcinogenesis;ko05167//Kaposi sarcoma-associated herpesvirus infection;ko04062//Chemokine signaling pathway;ko04061//Viral protein interaction with cytokine and cytokine receptor	K04179;K04179;K04179;K04179;K04179	GO:0005623//cell;GO:0005886//plasma membrane;GO:0009897//external side of plasma membrane;GO:0016020//membrane;GO:0016021//integral component of membrane;GO:0043025//neuronal cell body	GO:0004930//G protein-coupled receptor activity;GO:0004950//chemokine receptor activity;GO:0016493//C-C chemokine receptor activity;GO:0019956//chemokine binding;GO:0019957//C-C chemokine binding	GO:0001764//neuron migration;GO:0002507//tolerance induction;GO:0006935//chemotaxis;GO:0006954//inflammatory response;GO:0006955//immune response;GO:0007165//signal transduction;GO:0007186//G protein-coupled receptor signaling pathway;GO:0007204//positive regulation of cytosolic calcium ion concentration;GO:0009314//response to radiation;GO:0009617//response to bacterium;GO:0019722//calcium-media…
ENSMUSG00000079227	229	275	440	1342	898	1141	1.63	2.51	3.23	8.35	5.31	7.29	2.45667	6.98333	1.50721	3.93e-15	8.12e-13	Ccr5	chemokine (C-C motif) receptor 5 [Source:MGI Symbol;Acc:MGI:107182]	Environmental Information Processing;Cellular Processes;Human Diseases;Human Diseases;Human Diseases;Human Diseases;Organismal Systems;Human Diseases;Environmental Information Processing	Signaling molecules and interaction;Transport and catabolism;Infectious disease: viral;Infectious disease: viral;Cancer: overview;Infectious disease: viral;Immune system;Infectious disease: parasitic;Signaling molecules and interaction	ko04060//Cytokine-cytokine receptor interaction;ko04144//Endocytosis;ko05163//Human cytomegalovirus infection;ko05170//Human immunodeficiency virus 1 infection;ko05203//Viral carcinogenesis;ko05167//Kaposi sarcoma-associated herpesvirus infection;ko04062//Chemokine signaling pathway;ko05145//Toxoplasmosis;ko04061//Viral protein interaction with cytokine and cytokine receptor	K04180;K04180;K04180;K04180;K04180;K04180;K04180;K04180;K04180	GO:0005623//cell;GO:0005737//cytoplasm;GO:0005768//endosome;GO:0005886//plasma membrane;GO:0009897//external side of plasma membrane;GO:0009986//cell surface;GO:0016020//membrane;GO:0016021//integral component of membrane	GO:0003779//actin binding;GO:0004930//G protein-coupled receptor activity;GO:0004950//chemokine receptor activity;GO:0016493//C-C chemokine receptor activity;GO:0019901//protein kinase binding;GO:0019956//chemokine binding;GO:0019957//C-C chemokine binding;GO:0042802//identical protein binding;GO:0071791//chemokine (C-C motif) ligand 5 binding	GO:0000165//MAPK cascade;GO:0006816//calcium ion transport;GO:0006935//chemotaxis;GO:0006952//defense response;GO:0006954//inflammatory response;GO:0006955//immune response;GO:0007165//signal transduction;GO:0007186//G protein-coupled receptor signaling pathway;GO:0007204//positive regulation of cytosolic calcium ion concentration;GO:0007267//cell-cell signaling;GO:0010628//positive regulation of…
ENSMUSG00000040899	44	30	87	151	122	130	2.42	1.37	3.99	7.13	5.24	6.07	2.59333	6.14667	1.245	0.000178083	0.00331911	Ccr6	chemokine (C-C motif) receptor 6 [Source:MGI Symbol;Acc:MGI:1333797]	Environmental Information Processing;Organismal Systems;Environmental Information Processing	Signaling molecules and interaction;Immune system;Signaling molecules and interaction	ko04060//Cytokine-cytokine receptor interaction;ko04062//Chemokine signaling pathway;ko04061//Viral protein interaction with cytokine and cytokine receptor	K04181;K04181;K04181	GO:0005623//cell;GO:0005886//plasma membrane;GO:0009897//external side of plasma membrane;GO:0009986//cell surface;GO:0016020//membrane;GO:0016021//integral component of membrane;GO:0036126//sperm flagellum;GO:0097225//sperm midpiece;GO:0097228//sperm principal piece;GO:0097524//sperm plasma membrane	GO:0004930//G protein-coupled receptor activity;GO:0004950//chemokine receptor activity;GO:0005515//protein binding;GO:0016493//C-C chemokine receptor activity;GO:0019956//chemokine binding;GO:0019957//C-C chemokine binding	GO:0002523//leukocyte migration involved in inflammatory response;GO:0006935//chemotaxis;GO:0006955//immune response;GO:0007165//signal transduction;GO:0007186//G protein-coupled receptor signaling pathway;GO:0007204//positive regulation of cytosolic calcium ion concentration;GO:0010634//positive regulation of epithelial cell migration;GO:0019722//calcium-mediated signaling;GO:0048290//isotype sw…
ENSMUSG00000051439	326	349	637	1882	1734	1719	11.63	13.02	19.22	58.69	50.93	54.06	14.6233	54.56	1.89957	6.03e-24	3.28e-21	Cd14	CD14 antigen [Source:MGI Symbol;Acc:MGI:88318]	Cellular Processes;Human Diseases;Human Diseases;Environmental Information Processing;Human Diseases;Human Diseases;Environmental Information Processing;Human Diseases;Organismal Systems;Organismal Systems;Human Diseases;Human Diseases;Human Diseases	Transport and catabolism;Cancer: overview;Infectious disease: bacterial;Signal transduction;Infectious disease: bacterial;Infectious disease: parasitic;Signal transduction;Infectious disease: bacterial;Immune system;Immune system;Infectious disease: bacterial;Cancer: specific types;Infectious disease: bacterial	ko04145//Phagosome;ko05202//Transcriptional misregulation in cancer;ko05152//Tuberculosis;ko04010//MAPK signaling pathway;ko05131//Shigellosis;ko05146//Amoebiasis;ko04064//NF-kappa B signaling pathway;ko05132//Salmonella infection;ko04640//Hematopoietic cell lineage;ko04620//Toll-like receptor signaling pathway;ko05133//Pertussis;ko05221//Acute myeloid leukemia;ko05134//Legionellosis	K04391;K04391;K04391;K04391;K04391;K04391;K04391;K04391;K04391;K04391;K04391;K04391;K04391	GO:0005576//extracellular region;GO:0005615//extracellular space;GO:0005794//Golgi apparatus;GO:0005886//plasma membrane;GO:0009897//external side of plasma membrane;GO:0009986//cell surface;GO:0016020//membrane;GO:0031225//anchored component of membrane;GO:0031362//anchored component of external side of plasma membrane;GO:0045121//membrane raft;GO:0046696//lipopolysaccharide receptor complex	GO:0001530//lipopolysaccharide binding;GO:0005515//protein binding;GO:0070891//lipoteichoic acid binding;GO:0071723//lipopeptide binding	GO:0002237//response to molecule of bacterial origin;GO:0002376//immune system process;GO:0006898//receptor-mediated endocytosis;GO:0006954//inflammatory response;GO:0009408//response to heat;GO:0009617//response to bacterium;GO:0031663//lipopolysaccharide-mediated signaling pathway;GO:0032026//response to magnesium ion;GO:0032481//positive regulation of type I interferon production;GO:0032496//r…
ENSMUSG00000052212	122	92	308	3565	2074	4069	2.63	2.07	5.62	67.22	36.83	77.37	3.44	60.4733	4.13582	1.44e-14	2.82e-12	Cd177	CD177 antigen [Source:MGI Symbol;Acc:MGI:1916141]	-	-	-	-	GO:0005886//plasma membrane;GO:0016020//membrane;GO:0016021//integral component of membrane;GO:0030667//secretory granule membrane;GO:0044853//plasma membrane raft;GO:0070821//tertiary granule membrane	GO:0002020//protease binding;GO:0005178//integrin binding;GO:0048306//calcium-dependent protein binding	GO:0002376//immune system process;GO:0007155//cell adhesion;GO:0007159//leukocyte cell-cell adhesion;GO:0030100//regulation of endocytosis;GO:0032930//positive regulation of superoxide anion generation;GO:0034394//protein localization to cell surface;GO:0043315//positive regulation of neutrophil degranulation;GO:0045087//innate immune response;GO:0045217//cell-cell junction maintenance;GO:0072672…
ENSMUSG00000022667	99	103	155	627	499	371	2.92	3.22	3.94	16.55	12.21	9.83	3.36	12.8633	1.93673	1.29e-16	3.08e-14	Cd200r1	CD200 receptor 1 [Source:MGI Symbol;Acc:MGI:1889024]	Human Diseases	Infectious disease: viral	ko05167//Kaposi sarcoma-associated herpesvirus infection	K21668	GO:0005886//plasma membrane;GO:0009897//external side of plasma membrane;GO:0009986//cell surface;GO:0016020//membrane;GO:0016021//integral component of membrane;GO:0043235//receptor complex	GO:0005515//protein binding;GO:0038023//signaling receptor activity;GO:0086080//protein binding involved in heterotypic cell-cell adhesion	GO:0034113//heterotypic cell-cell adhesion;GO:0150077//regulation of neuroinflammatory response;GO:0150079//negative regulation of neuroinflammatory response;GO:1900165//negative regulation of interleukin-6 secretion;GO:1901215//negative regulation of neuron death;GO:1905522//negative regulation of macrophage migration;GO:2000405//negative regulation of T cell migration
ENSMUSG00000062082	127	129	177	787	612	334	4.1	4.34	4.87	22.28	16.33	9.45	4.43667	16.02	1.85233	2.56e-11	2.75e-09	Cd200r4	CD200 receptor 4 [Source:MGI Symbol;Acc:MGI:3036289]	Human Diseases	Infectious disease: viral	ko05167//Kaposi sarcoma-associated herpesvirus infection	K21668	GO:0009897//external side of plasma membrane;GO:0016020//membrane;GO:0016021//integral component of membrane	GO:0005515//protein binding;GO:0038023//signaling receptor activity	GO:0150077//regulation of neuroinflammatory response
ENSMUSG00000065987	35	64	54	12	11	6	1.29	2.57	1.54	0.3	0.31	0.19	1.8	0.266667	-2.75489	3.01e-07	1.33e-05	Cd209b	CD209b antigen [Source:MGI Symbol;Acc:MGI:1916415]	Cellular Processes;Human Diseases;Human Diseases;Organismal Systems	Transport and catabolism;Infectious disease: bacterial;Infectious disease: viral;Immune system	ko04145//Phagosome;ko05152//Tuberculosis;ko05162//Measles;ko04625//C-type lectin receptor signaling pathway	K06563;K06563;K06563;K06563	GO:0009897//external side of plasma membrane;GO:0016020//membrane;GO:0016021//integral component of membrane	GO:0001872//(1->3)-beta-D-glucan binding;GO:0005537//mannose binding;GO:0030246//carbohydrate binding;GO:0030247//polysaccharide binding;GO:0046872//metal ion binding	GO:0001879//detection of yeast;GO:0006897//endocytosis;GO:0006910//phagocytosis, recognition;GO:0016045//detection of bacterium;GO:0042535//positive regulation of tumor necrosis factor biosynthetic process;GO:0050766//positive regulation of phagocytosis
ENSMUSG00000047798	280	191	358	675	604	721	8.8	6.39	9.55	18.79	16.08	20.19	8.24667	18.3533	1.15416	5.67e-10	4.95e-08	Cd300lf	CD300 molecule like family member F [Source:MGI Symbol;Acc:MGI:2442359]	-	-	-	-	GO:0005886//plasma membrane;GO:0016020//membrane;GO:0016021//integral component of membrane	GO:0001618//virus receptor activity;GO:0001786//phosphatidylserine binding;GO:0005136//interleukin-4 receptor binding;GO:0005515//protein binding;GO:0008289//lipid binding;GO:0097001//ceramide binding	GO:0002376//immune system process;GO:0030316//osteoclast differentiation;GO:0033004//negative regulation of mast cell activation;GO:0034125//negative regulation of MyD88-dependent toll-like receptor signaling pathway;GO:0035666//TRIF-dependent toll-like receptor signaling pathway;GO:0035772//interleukin-13-mediated signaling pathway;GO:0046718//viral entry into host cell;GO:1902216//positive regu…
ENSMUSG00000023274	264	246	329	912	855	765	4.97	4.84	5.24	15.02	13.26	12.7	5.01667	13.66	1.44516	6.91e-25	4.78e-22	Cd4	CD4 antigen [Source:MGI Symbol;Acc:MGI:88335]	Environmental Information Processing;Human Diseases;Human Diseases;Organismal Systems;Environmental Information Processing;Human Diseases;Organismal Systems;Organismal Systems;Organismal Systems;Organismal Systems;Human Diseases	Signaling molecules and interaction;Infectious disease: viral;Infectious disease: viral;Immune system;Signaling molecules and interaction;Immune disease;Immune system;Immune system;Immune system;Immune system;Cancer: overview	ko04060//Cytokine-cytokine receptor interaction;ko05170//Human immunodeficiency virus 1 infection;ko05166//Human T-cell leukemia virus 1 infection;ko04640//Hematopoietic cell lineage;ko04514//Cell adhesion molecules;ko05340//Primary immunodeficiency;ko04659//Th17 cell differentiation;ko04660//T cell receptor signaling pathway;ko04612//Antigen processing and presentation;ko04658//Th1 and Th2 cell …	K06454;K06454;K06454;K06454;K06454;K06454;K06454;K06454;K06454;K06454;K06454	GO:0005623//cell;GO:0005788//endoplasmic reticulum lumen;GO:0005789//endoplasmic reticulum membrane;GO:0005886//plasma membrane;GO:0005887//integral component of plasma membrane;GO:0009897//external side of plasma membrane;GO:0009986//cell surface;GO:0016020//membrane;GO:0016021//integral component of membrane;GO:0045121//membrane raft	GO:0005102//signaling receptor binding;GO:0005515//protein binding;GO:0008270//zinc ion binding;GO:0015026//coreceptor activity;GO:0019865//immunoglobulin binding;GO:0019899//enzyme binding;GO:0019901//protein kinase binding;GO:0042011//interleukin-16 binding;GO:0042012//interleukin-16 receptor activity;GO:0042289//MHC class II protein binding;GO:0042802//identical protein binding;GO:0042803//pro…	GO:0001816//cytokine production;GO:0001934//positive regulation of protein phosphorylation;GO:0002250//adaptive immune response;GO:0002376//immune system process;GO:0006948//induction by virus of host cell-cell fusion;GO:0006955//immune response;GO:0007155//cell adhesion;GO:0007165//signal transduction;GO:0007166//cell surface receptor signaling pathway;GO:0010524//positive regulation of calcium …
ENSMUSG00000031132	20	12	35	39	66	77	0.94	0.59	1.39	1.6	2.54	3.18	0.973333	2.44	1.32588	0.00234089	0.0266195	Cd40lg	CD40 ligand [Source:MGI Symbol;Acc:MGI:88337]	Environmental Information Processing;Human Diseases;Environmental Information Processing;Human Diseases;Human Diseases;Human Diseases;Environmental Information Processing;Organismal Systems;Human Diseases;Human Diseases;Human Diseases;Organismal Systems;Human Diseases	Signaling molecules and interaction;Immune disease;Signal transduction;Cardiovascular disease;Immune disease;Immune disease;Signaling molecules and interaction;Immune system;Immune disease;Immune disease;Infectious disease: parasitic;Immune system;Infectious disease: parasitic	ko04060//Cytokine-cytokine receptor interaction;ko05322//Systemic lupus erythematosus;ko04064//NF-kappa B signaling pathway;ko05416//Viral myocarditis;ko05320//Autoimmune thyroid disease;ko05330//Allograft rejection;ko04514//Cell adhesion molecules;ko04672//Intestinal immune network for IgA production;ko05340//Primary immunodeficiency;ko05310//Asthma;ko05145//Toxoplasmosis;ko04660//T cell recepto…	K03161;K03161;K03161;K03161;K03161;K03161;K03161;K03161;K03161;K03161;K03161;K03161;K03161	GO:0005576//extracellular region;GO:0005615//extracellular space;GO:0005886//plasma membrane;GO:0009897//external side of plasma membrane;GO:0009986//cell surface;GO:0016020//membrane;GO:0016021//integral component of membrane;GO:0042995//cell projection;GO:0044297//cell body	GO:0005125//cytokine activity;GO:0005164//tumor necrosis factor receptor binding;GO:0005174//CD40 receptor binding;GO:0005178//integrin binding;GO:0005515//protein binding	GO:0002839//positive regulation of immune response to tumor cell;GO:0006954//inflammatory response;GO:0006955//immune response;GO:0007165//signal transduction;GO:0007229//integrin-mediated signaling pathway;GO:0007257//activation of JUN kinase activity;GO:0010628//positive regulation of gene expression;GO:0023035//CD40 signaling pathway;GO:0030168//platelet activation;GO:0030183//B cell different…
ENSMUSG00000075122	54	55	108	196	145	189	1.31	1.52	2.46	4.26	3.03	3.72	1.76333	3.67	1.05747	2.43e-05	0.000619145	Cd80	CD80 antigen [Source:MGI Symbol;Acc:MGI:101775]	Human Diseases;Human Diseases;Human Diseases;Human Diseases;Human Diseases;Environmental Information Processing;Organismal Systems;Organismal Systems;Human Diseases;Human Diseases	Immune disease;Immune disease;Cardiovascular disease;Immune disease;Immune disease;Signaling molecules and interaction;Immune system;Immune system;Endocrine and metabolic disease;Immune disease	ko05322//Systemic lupus erythematosus;ko05323//Rheumatoid arthritis;ko05416//Viral myocarditis;ko05320//Autoimmune thyroid disease;ko05330//Allograft rejection;ko04514//Cell adhesion molecules;ko04672//Intestinal immune network for IgA production;ko04620//Toll-like receptor signaling pathway;ko04940//Type I diabetes mellitus;ko05332//Graft-versus-host disease	K05412;K05412;K05412;K05412;K05412;K05412;K05412;K05412;K05412;K05412	GO:0009897//external side of plasma membrane;GO:0009986//cell surface;GO:0016020//membrane;GO:0016021//integral component of membrane;GO:0098636//protein complex involved in cell adhesion	GO:0005515//protein binding;GO:0015026//coreceptor activity	GO:0006955//immune response;GO:0007165//signal transduction;GO:0007166//cell surface receptor signaling pathway;GO:0031295//T cell costimulation;GO:0042102//positive regulation of T cell proliferation;GO:0042130//negative regulation of T cell proliferation;GO:0046641//positive regulation of alpha-beta T cell proliferation;GO:0050731//positive regulation of peptidyl-tyrosine phosphorylation;GO:007…
ENSMUSG00000031841	994	1054	1105	521	662	544	15.37	17.04	14.46	7.04	8.43	7.42	15.6233	7.63	-1.03395	1.73e-13	2.66e-11	Cdh13	cadherin 13 [Source:MGI Symbol;Acc:MGI:99551]	-	-	-	-	GO:0005615//extracellular space;GO:0005737//cytoplasm;GO:0005886//plasma membrane;GO:0005901//caveola;GO:0005912//adherens junction;GO:0009897//external side of plasma membrane;GO:0009986//cell surface;GO:0016020//membrane;GO:0016342//catenin complex;GO:0031225//anchored component of membrane;GO:0043005//neuron projection;GO:0045202//synapse;GO:0048471//perinuclear region of cytoplasm;GO:0098982/…	GO:0005509//calcium ion binding;GO:0005515//protein binding;GO:0008092//cytoskeletal protein binding;GO:0030169//low-density lipoprotein particle binding;GO:0042803//protein homodimerization activity;GO:0045296//cadherin binding;GO:0046872//metal ion binding;GO:0055100//adiponectin binding;GO:0071813//lipoprotein particle binding	GO:0000278//mitotic cell cycle;GO:0000902//cell morphogenesis;GO:0001938//positive regulation of endothelial cell proliferation;GO:0001954//positive regulation of cell-matrix adhesion;GO:0002040//sprouting angiogenesis;GO:0007043//cell-cell junction assembly;GO:0007155//cell adhesion;GO:0007156//homophilic cell adhesion via plasma membrane adhesion molecules;GO:0007162//negative regulation of cel…
ENSMUSG00000031881	420	399	205	154	205	135	10.07	9.57	3.87	3.01	3.72	2.87	7.83667	3.2	-1.29217	0.000102053	0.00209792	Cdh16	cadherin 16 [Source:MGI Symbol;Acc:MGI:106671]	-	-	-	-	GO:0005886//plasma membrane;GO:0005887//integral component of plasma membrane;GO:0016020//membrane;GO:0016021//integral component of membrane;GO:0016323//basolateral plasma membrane	GO:0005509//calcium ion binding;GO:0046872//metal ion binding	GO:0007155//cell adhesion;GO:0007156//homophilic cell adhesion via plasma membrane adhesion molecules;GO:0016339//calcium-dependent cell-cell adhesion via plasma membrane cell adhesion molecules
ENSMUSG00000028217	14	20	22	71	52	30	0.24	0.35	0.31	1.05	0.72	0.45	0.3	0.74	1.30256	0.00393168	0.0400683	Cdh17	cadherin 17 [Source:MGI Symbol;Acc:MGI:1095414]	Human Diseases	Cancer: specific types	ko05226//Gastric cancer	K06811	GO:0005654//nucleoplasm;GO:0005886//plasma membrane;GO:0005887//integral component of plasma membrane;GO:0005912//adherens junction;GO:0009986//cell surface;GO:0016020//membrane;GO:0016021//integral component of membrane;GO:0016323//basolateral plasma membrane;GO:0016342//catenin complex;GO:0030054//cell junction	GO:0005178//integrin binding;GO:0005427//proton-dependent oligopeptide secondary active transmembrane transporter activity;GO:0005509//calcium ion binding;GO:0005515//protein binding;GO:0008092//cytoskeletal protein binding;GO:0045296//cadherin binding;GO:0046872//metal ion binding	GO:0000902//cell morphogenesis;GO:0002314//germinal center B cell differentiation;GO:0002315//marginal zone B cell differentiation;GO:0006857//oligopeptide transport;GO:0007043//cell-cell junction assembly;GO:0007155//cell adhesion;GO:0007156//homophilic cell adhesion via plasma membrane adhesion molecules;GO:0007229//integrin-mediated signaling pathway;GO:0007275//multicellular organism developm…
ENSMUSG00000021803	5	2	4	81	55	95	0.07	0.03	0.05	0.96	0.61	1.13	0.05	0.9	4.16993	1.2e-13	1.93e-11	Cdhr1	cadherin-related family member 1 [Source:MGI Symbol;Acc:MGI:2157782]	-	-	-	-	GO:0005886//plasma membrane;GO:0005887//integral component of plasma membrane;GO:0016020//membrane;GO:0016021//integral component of membrane;GO:0042622//photoreceptor outer segment membrane	GO:0005509//calcium ion binding;GO:0005515//protein binding	GO:0007155//cell adhesion;GO:0007156//homophilic cell adhesion via plasma membrane adhesion molecules;GO:0008594//photoreceptor cell morphogenesis;GO:0009987//cellular process;GO:0035845//photoreceptor cell outer segment organization;GO:0045494//photoreceptor cell maintenance
ENSMUSG00000032595	375	268	357	838	1007	1046	14.52	8.97	11.28	26.07	27.8	29.15	11.59	27.6733	1.25562	5.05e-19	1.71e-16	Cdhr4	cadherin-related family member 4 [Source:MGI Symbol;Acc:MGI:1916648]	-	-	-	-	GO:0005886//plasma membrane;GO:0005887//integral component of plasma membrane;GO:0016020//membrane;GO:0016021//integral component of membrane	GO:0003674//molecular_function;GO:0005509//calcium ion binding	GO:0007155//cell adhesion;GO:0007156//homophilic cell adhesion via plasma membrane adhesion molecules
ENSMUSG00000023067	1239	1036	1075	2990	3771	3346	38.49	33.63	28.93	82.66	96.28	92.02	33.6833	90.32	1.42301	1.07e-24	7.09e-22	Cdkn1a	cyclin-dependent kinase inhibitor 1A (P21) [Source:MGI Symbol;Acc:MGI:104556]	Human Diseases;Environmental Information Processing;Human Diseases;Human Diseases;Human Diseases;Human Diseases;Human Diseases;Human Diseases;Human Diseases;Human Diseases;Environmental Information Processing;Cellular Processes;Human Diseases;Human Diseases;Human Diseases;Human Diseases;Human Diseases;Organismal Systems;Human Diseases;Human Diseases;Environmental Information Processing;Cellular P…	Cancer: overview;Signal transduction;Infectious disease: viral;Infectious disease: viral;Cancer: overview;Infectious disease: viral;Infectious disease: viral;Cancer: overview;Infectious disease: viral;Cancer: overview;Signal transduction;Cell growth and death;Cancer: specific types;Infectious disease: viral;Infectious disease: viral;Cancer: overview;Endocrine and metabolic disease;Endocrine syste…	ko05200//Pathways in cancer;ko04151//PI3K-Akt signaling pathway;ko05169//Epstein-Barr virus infection;ko05165//Human papillomavirus infection;ko05202//Transcriptional misregulation in cancer;ko05163//Human cytomegalovirus infection;ko05166//Human T-cell leukemia virus 1 infection;ko05203//Viral carcinogenesis;ko05167//Kaposi sarcoma-associated herpesvirus infection;ko05205//Proteoglycans in cance…	K06625;K06625;K06625;K06625;K06625;K06625;K06625;K06625;K06625;K06625;K06625;K06625;K06625;K06625;K06625;K06625;K06625;K06625;K06625;K06625;K06625;K06625;K06625;K06625;K06625;K06625;K06625;K06625;K06625;K06625;K06625;K06625;K06625;K06625;K06625;K06625;K06625;K06625;K06625;K06625;K06625	GO:0000307//cyclin-dependent protein kinase holoenzyme complex;GO:0005634//nucleus;GO:0005654//nucleoplasm;GO:0005730//nucleolus;GO:0005737//cytoplasm;GO:0005829//cytosol;GO:0016604//nuclear body;GO:0032991//protein-containing complex;GO:0048471//perinuclear region of cytoplasm;GO:0070557//PCNA-p21 complex	GO:0004860//protein kinase inhibitor activity;GO:0004861//cyclin-dependent protein serine/threonine kinase inhibitor activity;GO:0005515//protein binding;GO:0016301//kinase activity;GO:0019901//protein kinase binding;GO:0019912//cyclin-dependent protein kinase activating kinase activity;GO:0030332//cyclin binding;GO:0031625//ubiquitin protein ligase binding;GO:0044877//protein-containing complex …	GO:0000079//regulation of cyclin-dependent protein serine/threonine kinase activity;GO:0000082//G1/S transition of mitotic cell cycle;GO:0000086//G2/M transition of mitotic cell cycle;GO:0006606//protein import into nucleus;GO:0006974//cellular response to DNA damage stimulus;GO:0006977//DNA damage response, signal transduction by p53 class mediator resulting in cell cycle arrest;GO:0006978//DNA …
ENSMUSG00000052435	17	6	15	3	0	2	0.8	0.3	0.6	0.12	0	0.08	0.566667	0.0666667	-3.08746	0.00369441	0.038126	Cebpe	CCAAT/enhancer binding protein (C/EBP), epsilon [Source:MGI Symbol;Acc:MGI:103572]	Human Diseases;Human Diseases	Cancer: overview;Cancer: specific types	ko05202//Transcriptional misregulation in cancer;ko05221//Acute myeloid leukemia	K10051;K10051	GO:0005634//nucleus	GO:0000978//RNA polymerase II proximal promoter sequence-specific DNA binding;GO:0001228//DNA-binding transcription activator activity, RNA polymerase II-specific;GO:0003677//DNA binding;GO:0003700//DNA-binding transcription factor activity;GO:0042802//identical protein binding;GO:0044877//protein-containing complex binding	GO:0006355//regulation of transcription, DNA-templated;GO:0006909//phagocytosis;GO:0010628//positive regulation of gene expression;GO:0030099//myeloid cell differentiation;GO:0030225//macrophage differentiation;GO:0030851//granulocyte differentiation;GO:0042089//cytokine biosynthetic process;GO:0042742//defense response to bacterium;GO:0045944//positive regulation of transcription by RNA polymera…
ENSMUSG00000052353	54	61	12	14	9	8	0.44	0.53	0.08	0.1	0.06	0.06	0.35	0.0733333	-2.25481	0.000839835	0.0118999	Cemip	cell migration inducing protein, hyaluronan binding [Source:MGI Symbol;Acc:MGI:2443629]	-	-	-	-	GO:0005576//extracellular region;GO:0005623//cell;GO:0005634//nucleus;GO:0005737//cytoplasm;GO:0005783//endoplasmic reticulum;GO:0005886//plasma membrane;GO:0005905//clathrin-coated pit;GO:0016020//membrane;GO:0030665//clathrin-coated vesicle membrane;GO:0045334//clathrin-coated endocytic vesicle	GO:0004415//hyalurononglucosaminidase activity;GO:0005540//hyaluronic acid binding;GO:0016787//hydrolase activity;GO:0016798//hydrolase activity, acting on glycosyl bonds;GO:0032050//clathrin heavy chain binding;GO:0046923//ER retention sequence binding	GO:0007605//sensory perception of sound;GO:0008152//metabolic process;GO:0010800//positive regulation of peptidyl-threonine phosphorylation;GO:0030214//hyaluronan catabolic process;GO:0030335//positive regulation of cell migration;GO:0051281//positive regulation of release of sequestered calcium ion into cytosol;GO:0090314//positive regulation of protein targeting to membrane;GO:1900020//positive…
ENSMUSG00000057074	64	80	98	39	46	29	1.57	2.05	2.03	0.84	0.93	0.63	1.88333	0.8	-1.23522	0.000137397	0.00270088	Ces1g	carboxylesterase 1G [Source:MGI Symbol;Acc:MGI:88378]	Metabolism	Xenobiotics biodegradation and metabolism	ko00983//Drug metabolism - other enzymes	K01044	GO:0005615//extracellular space;GO:0005783//endoplasmic reticulum;GO:0005788//endoplasmic reticulum lumen	GO:0004771//sterol esterase activity;GO:0004806//triglyceride lipase activity;GO:0016787//hydrolase activity;GO:0052689//carboxylic ester hydrolase activity;GO:0080030//methyl indole-3-acetate esterase activity	GO:0009617//response to bacterium;GO:0010468//regulation of gene expression;GO:0016042//lipid catabolic process;GO:0034378//chylomicron assembly;GO:0090207//regulation of triglyceride metabolic process;GO:0090320//regulation of chylomicron remnant clearance
ENSMUSG00000090231	819	1056	1779	10306	6291	10554	17.89	23.98	33.38	198.78	114.13	207.79	25.0833	173.567	2.79069	7.97e-30	1.02e-26	Cfb	complement factor B [Source:MGI Symbol;Acc:MGI:105975]	Human Diseases;Organismal Systems	Infectious disease: bacterial;Immune system	ko05150//Staphylococcus aureus infection;ko04610//Complement and coagulation cascades	K01335;K01335	GO:0005576//extracellular region;GO:0005615//extracellular space	GO:0004252//serine-type endopeptidase activity;GO:0008233//peptidase activity;GO:0008236//serine-type peptidase activity;GO:0016787//hydrolase activity	GO:0002376//immune system process;GO:0006508//proteolysis;GO:0006956//complement activation;GO:0006957//complement activation, alternative pathway;GO:0008283//cell proliferation;GO:0045087//innate immune response;GO:0097066//response to thyroid hormone
ENSMUSG00000050370	87	95	179	466	350	453	3.67	4.19	6.39	17.19	12.16	16.85	4.75	15.4	1.69693	2.95e-12	3.79e-10	Ch25h	cholesterol 25-hydroxylase [Source:MGI Symbol;Acc:MGI:1333869]	Metabolism	Lipid metabolism	ko00120//Primary bile acid biosynthesis	K10223	GO:0005783//endoplasmic reticulum;GO:0005789//endoplasmic reticulum membrane;GO:0016020//membrane;GO:0016021//integral component of membrane	GO:0000254//C-4 methylsterol oxidase activity;GO:0001567//cholesterol 25-hydroxylase activity;GO:0004497//monooxygenase activity;GO:0005506//iron ion binding;GO:0008395//steroid hydroxylase activity;GO:0016491//oxidoreductase activity;GO:0046872//metal ion binding	GO:0006629//lipid metabolic process;GO:0006694//steroid biosynthetic process;GO:0008202//steroid metabolic process;GO:0008203//cholesterol metabolic process;GO:0008610//lipid biosynthetic process;GO:0016126//sterol biosynthetic process;GO:0035754//B cell chemotaxis;GO:0055114//oxidation-reduction process
ENSMUSG00000064246	13088	13533	17254	61116	53296	56849	456.48	493.36	508.77	1867	1532.78	1747.85	486.203	1715.88	1.81931	5.28e-58	2.37e-54	Chil1	chitinase-like 1 [Source:MGI Symbol;Acc:MGI:1340899]	-	-	-	-	GO:0005576//extracellular region;GO:0005615//extracellular space;GO:0005737//cytoplasm;GO:0005783//endoplasmic reticulum	GO:0004568//chitinase activity;GO:0005515//protein binding;GO:0008061//chitin binding	GO:0005975//carbohydrate metabolic process;GO:0006032//chitin catabolic process;GO:0006915//apoptotic process;GO:0006954//inflammatory response;GO:0007250//activation of NF-kappaB-inducing kinase activity;GO:0009612//response to mechanical stimulus;GO:0010800//positive regulation of peptidyl-threonine phosphorylation;GO:0030324//lung development;GO:0034612//response to tumor necrosis factor;GO:00…
ENSMUSG00000030077	15	12	28	57	24	125	0.15	0.18	0.29	0.45	0.19	1.18	0.206667	0.606667	1.5536	0.0017586	0.0213236	Chl1	cell adhesion molecule L1-like [Source:MGI Symbol;Acc:MGI:1098266]	-	-	-	-	GO:0005576//extracellular region;GO:0005886//plasma membrane;GO:0016020//membrane;GO:0016021//integral component of membrane;GO:0030017//sarcomere;GO:0030425//dendrite;GO:0045177//apical part of cell	GO:0002020//protease binding;GO:0005515//protein binding	GO:0001764//neuron migration;GO:0007155//cell adhesion;GO:0007275//multicellular organism development;GO:0007399//nervous system development;GO:0007411//axon guidance;GO:0008344//adult locomotory behavior;GO:0030154//cell differentiation;GO:0031175//neuron projection development;GO:0035640//exploration behavior;GO:0043524//negative regulation of neuron apoptotic process;GO:0050890//cognition
ENSMUSG00000030278	486	312	442	178	274	158	18.87	15.37	17.78	7.13	8.55	5.61	17.34	7.09667	-1.28889	8.76e-07	3.41e-05	Cidec	cell death-inducing DFFA-like effector c [Source:MGI Symbol;Acc:MGI:95585]	-	-	-	-	GO:0005634//nucleus;GO:0005783//endoplasmic reticulum;GO:0005811//lipid droplet;GO:0005829//cytosol	GO:0003674//molecular_function	GO:0006915//apoptotic process;GO:0034389//lipid droplet organization;GO:0042981//regulation of apoptotic process;GO:0097194//execution phase of apoptosis
ENSMUSG00000042254	68	53	83	459	285	361	0.96	0.78	0.99	5.66	3.31	4.49	0.91	4.48667	2.30171	1.84e-20	7.7e-18	Cilp	cartilage intermediate layer protein, nucleotide pyrophosphohydrolase [Source:MGI Symbol;Acc:MGI:2444507]	-	-	-	-	GO:0005615//extracellular space;GO:0062023//collagen-containing extracellular matrix	-	GO:0010629//negative regulation of gene expression;GO:0043569//negative regulation of insulin-like growth factor receptor signaling pathway;GO:0060392//negative regulation of SMAD protein signal transduction;GO:0071560//cellular response to transforming growth factor beta stimulus
ENSMUSG00000030399	79	81	109	33	42	33	2.03	2.5	2.27	0.85	0.86	0.81	2.26667	0.84	-1.43211	7.79e-07	3.08e-05	Ckm	creatine kinase, muscle [Source:MGI Symbol;Acc:MGI:88413]	Metabolism;Metabolism	Global and overview maps;Amino acid metabolism	ko01100//Metabolic pathways;ko00330//Arginine and proline metabolism	K00933;K00933	GO:0005615//extracellular space;GO:0005737//cytoplasm	GO:0000166//nucleotide binding;GO:0003824//catalytic activity;GO:0004111//creatine kinase activity;GO:0005524//ATP binding;GO:0016301//kinase activity;GO:0016740//transferase activity;GO:0016772//transferase activity, transferring phosphorus-containing groups	GO:0006603//phosphocreatine metabolic process;GO:0009408//response to heat;GO:0016310//phosphorylation;GO:0046314//phosphocreatine biosynthetic process
ENSMUSG00000021622	98	60	105	33	51	51	3.86	2.47	3.5	1.14	1.65	1.77	3.27667	1.52	-1.10816	0.000689849	0.0102012	Ckmt2	creatine kinase, mitochondrial 2 [Source:MGI Symbol;Acc:MGI:1923972]	Metabolism;Metabolism	Global and overview maps;Amino acid metabolism	ko01100//Metabolic pathways;ko00330//Arginine and proline metabolism	K00933;K00933	GO:0005739//mitochondrion;GO:0005743//mitochondrial inner membrane;GO:0016020//membrane	GO:0000166//nucleotide binding;GO:0003824//catalytic activity;GO:0004111//creatine kinase activity;GO:0005524//ATP binding;GO:0016301//kinase activity;GO:0016740//transferase activity;GO:0016772//transferase activity, transferring phosphorus-containing groups;GO:1901612//cardiolipin binding	GO:0006603//phosphocreatine metabolic process;GO:0016310//phosphorylation;GO:0046314//phosphocreatine biosynthetic process
ENSMUSG00000056025	57	44	157	235	264	526	0.95	0.76	2.19	3.41	3.59	7.66	1.3	4.88667	1.91034	1.69e-06	6.17e-05	Clca3a1	chloride channel accessory 3A1 [Source:MGI Symbol;Acc:MGI:1316732]	Organismal Systems;Organismal Systems	Digestive system;Endocrine system	ko04972//Pancreatic secretion;ko04924//Renin secretion	K05030;K05030	GO:0005886//plasma membrane;GO:0005887//integral component of plasma membrane;GO:0016020//membrane	GO:0005229//intracellular calcium activated chloride channel activity;GO:0008233//peptidase activity;GO:0008237//metallopeptidase activity;GO:0016787//hydrolase activity;GO:0046872//metal ion binding	GO:0006508//proteolysis;GO:0006811//ion transport;GO:0006821//chloride transport;GO:1902476//chloride transmembrane transport
ENSMUSG00000037033	2	0	3	157	110	100	0.03	0	0.04	2.39	1.58	1.54	0.0233333	1.83667	6.29855	5.9e-17	1.58e-14	Clca3b	chloride channel accessory 3B [Source:MGI Symbol;Acc:MGI:2181989]	Organismal Systems;Organismal Systems	Digestive system;Endocrine system	ko04972//Pancreatic secretion;ko04924//Renin secretion	K05030;K05030	GO:0005887//integral component of plasma membrane	GO:0005229//intracellular calcium activated chloride channel activity	GO:0006821//chloride transport;GO:1902476//chloride transmembrane transport
ENSMUSG00000047230	35	11	13	66	44	95	0.67	0.22	0.21	1.11	2.45	1.61	0.366667	1.72333	2.23266	0.00134277	0.017495	Cldn2	claudin 2 [Source:MGI Symbol;Acc:MGI:1276110]	Human Diseases;Cellular Processes;Human Diseases;Environmental Information Processing;Organismal Systems	Infectious disease: bacterial;Cellular community - eukaryotes;Infectious disease: viral;Signaling molecules and interaction;Immune system	ko05130//Pathogenic Escherichia coli infection;ko04530//Tight junction;ko05160//Hepatitis C;ko04514//Cell adhesion molecules;ko04670//Leukocyte transendothelial migration	K06087;K06087;K06087;K06087;K06087	GO:0005886//plasma membrane;GO:0005911//cell-cell junction;GO:0005923//bicellular tight junction;GO:0016020//membrane;GO:0016021//integral component of membrane;GO:0030054//cell junction	GO:0005198//structural molecule activity;GO:0005515//protein binding;GO:0042802//identical protein binding	GO:0016338//calcium-independent cell-cell adhesion via plasma membrane cell-adhesion molecules
ENSMUSG00000000248	2	2	1	40	5	9	0.1	0.05	0.05	1.06	0.1	0.2	0.0666667	0.453333	2.76553	0.0024734	0.02774	Clec2g	C-type lectin domain family 2, member g [Source:MGI Symbol;Acc:MGI:1918059]	-	-	-	-	GO:0005615//extracellular space;GO:0005886//plasma membrane;GO:0009897//external side of plasma membrane;GO:0016020//membrane;GO:0016021//integral component of membrane	GO:0030246//carbohydrate binding;GO:0046703//natural killer cell lectin-like receptor binding	GO:0045671//negative regulation of osteoclast differentiation
ENSMUSG00000025784	1109	1004	1014	618	639	397	65.43	61.95	50.62	31.88	31.05	20.65	59.3333	27.86	-1.09065	8.3e-08	4.39e-06	Clec3b	C-type lectin domain family 3, member b [Source:MGI Symbol;Acc:MGI:104540]	-	-	-	-	GO:0001652//granular component;GO:0005615//extracellular space;GO:0005737//cytoplasm	GO:0005509//calcium ion binding;GO:0008201//heparin binding;GO:0030246//carbohydrate binding;GO:0036143//kringle domain binding	GO:0001503//ossification;GO:0030282//bone mineralization;GO:0071310//cellular response to organic substance;GO:0071560//cellular response to transforming growth factor beta stimulus
ENSMUSG00000030148	175	108	296	595	332	390	9.33	5.94	13.82	27.83	13.92	18.9	9.69667	20.2167	1.05998	0.000306984	0.00522804	Clec4a2	C-type lectin domain family 4, member a2 [Source:MGI Symbol;Acc:MGI:1349412]	-	-	-	-	GO:0005886//plasma membrane;GO:0016020//membrane;GO:0016021//integral component of membrane	GO:0005509//calcium ion binding;GO:0005537//mannose binding;GO:0030246//carbohydrate binding;GO:0046872//metal ion binding	GO:0001818//negative regulation of cytokine production;GO:0002250//adaptive immune response;GO:0002376//immune system process;GO:0002470//plasmacytoid dendritic cell antigen processing and presentation;GO:0032720//negative regulation of tumor necrosis factor production;GO:0036037//CD8-positive, alpha-beta T cell activation;GO:0042590//antigen processing and presentation of exogenous peptide antig…
ENSMUSG00000030144	131	91	306	511	476	599	6.06	4.4	11.82	20.5	17.84	24.11	7.42667	20.8167	1.48695	8.23e-07	3.24e-05	Clec4d	C-type lectin domain family 4, member d [Source:MGI Symbol;Acc:MGI:1298389]	Organismal Systems	Immune system	ko04625//C-type lectin receptor signaling pathway	K10058	GO:0005886//plasma membrane;GO:0016020//membrane;GO:0016021//integral component of membrane	GO:0030246//carbohydrate binding;GO:0034987//immunoglobulin receptor binding;GO:0046872//metal ion binding	GO:0002250//adaptive immune response;GO:0002292//T cell differentiation involved in immune response;GO:0002376//immune system process;GO:0030887//positive regulation of myeloid dendritic cell activation;GO:0038094//Fc-gamma receptor signaling pathway;GO:0042742//defense response to bacterium;GO:0045087//innate immune response
ENSMUSG00000023349	290	259	366	1643	688	731	14.1	13.19	15.03	70.26	27.63	31.34	14.1067	43.0767	1.61053	6.23e-08	3.38e-06	Clec4n	C-type lectin domain family 4, member n [Source:MGI Symbol;Acc:MGI:1861231]	Organismal Systems	Immune system	ko04625//C-type lectin receptor signaling pathway	K17514	GO:0005886//plasma membrane;GO:0016020//membrane;GO:0016021//integral component of membrane	GO:0005509//calcium ion binding;GO:0005515//protein binding;GO:0005537//mannose binding;GO:0030246//carbohydrate binding;GO:0046872//metal ion binding	GO:0002250//adaptive immune response;GO:0002376//immune system process;GO:0043123//positive regulation of I-kappaB kinase/NF-kappaB signaling;GO:0045087//innate immune response;GO:0050715//positive regulation of cytokine secretion;GO:0050832//defense response to fungus
ENSMUSG00000029915	97	81	160	525	375	520	1.85	1.88	2.89	10.8	6.03	8.74	2.20667	8.52333	1.94955	1.23e-16	2.98e-14	Clec5a	C-type lectin domain family 5, member a [Source:MGI Symbol;Acc:MGI:1345151]	-	-	-	-	GO:0005829//cytosol;GO:0005886//plasma membrane;GO:0009986//cell surface;GO:0016020//membrane;GO:0016021//integral component of membrane	GO:0001618//virus receptor activity;GO:0005515//protein binding;GO:0030246//carbohydrate binding	GO:0002076//osteoblast development;GO:0002376//immune system process;GO:0030099//myeloid cell differentiation;GO:0033033//negative regulation of myeloid cell apoptotic process;GO:0043066//negative regulation of apoptotic process;GO:0045087//innate immune response;GO:0046718//viral entry into host cell;GO:0050715//positive regulation of cytokine secretion
ENSMUSG00000079293	1364	1278	2867	7472	5033	3221	51.2	51.62	94.16	242.54	146.77	94.18	65.66	161.163	1.29544	0.00224563	0.0257645	Clec7a	C-type lectin domain family 7, member a [Source:MGI Symbol;Acc:MGI:1861431]	Cellular Processes;Human Diseases;Organismal Systems	Transport and catabolism;Infectious disease: bacterial;Immune system	ko04145//Phagosome;ko05152//Tuberculosis;ko04625//C-type lectin receptor signaling pathway	K10074;K10074;K10074	GO:0005886//plasma membrane;GO:0016020//membrane;GO:0016021//integral component of membrane	GO:0001872//(1->3)-beta-D-glucan binding;GO:0005515//protein binding;GO:0030246//carbohydrate binding;GO:0046872//metal ion binding	GO:0002366//leukocyte activation involved in immune response;GO:0002367//cytokine production involved in immune response;GO:0002376//immune system process;GO:0002732//positive regulation of dendritic cell cytokine production;GO:0006954//inflammatory response;GO:0032874//positive regulation of stress-activated MAPK cascade;GO:0045087//innate immune response;GO:0050731//positive regulation of pepti…
ENSMUSG00000032024	216	255	270	1009	871	880	3.04	3.76	3.22	12.43	10.11	10.93	3.34	11.1567	1.73999	1.81e-29	1.92e-26	Clmp	CXADR-like membrane protein [Source:MGI Symbol;Acc:MGI:1918816]	-	-	-	-	GO:0005881//cytoplasmic microtubule;GO:0005886//plasma membrane;GO:0005923//bicellular tight junction;GO:0016020//membrane;GO:0016021//integral component of membrane;GO:0030054//cell junction	GO:0003674//molecular_function	GO:0048565//digestive tract development
ENSMUSG00000022225	62	109	30	39	16	13	3.38	6.21	1.38	1.86	0.72	0.62	3.65667	1.06667	-1.77742	0.00301917	0.0325799	Cma1	chymase 1, mast cell [Source:MGI Symbol;Acc:MGI:96941]	Organismal Systems	Endocrine system	ko04614//Renin-angiotensin system	K01329	GO:0005576//extracellular region;GO:0005615//extracellular space;GO:0005623//cell;GO:0005737//cytoplasm;GO:0030141//secretory granule	GO:0004252//serine-type endopeptidase activity;GO:0008233//peptidase activity;GO:0008236//serine-type peptidase activity;GO:0016787//hydrolase activity;GO:0042277//peptide binding	GO:0006508//proteolysis;GO:0006518//peptide metabolic process;GO:0022617//extracellular matrix disassembly;GO:0030901//midbrain development;GO:0034769//basement membrane disassembly;GO:0045766//positive regulation of angiogenesis;GO:0050720//interleukin-1 beta biosynthetic process;GO:0071333//cellular response to glucose stimulus
ENSMUSG00000038085	186	99	171	274	539	946	6.02	3.26	4.61	7.89	14.53	27.59	4.63	16.67	1.84817	4.87e-07	2.03e-05	Cnbd2	cyclic nucleotide binding domain containing 2 [Source:MGI Symbol;Acc:MGI:1918123]	-	-	-	-	GO:0005737//cytoplasm;GO:0005829//cytosol	GO:0000166//nucleotide binding;GO:0030552//cAMP binding	GO:0007283//spermatogenesis
ENSMUSG00000039462	58	8	5	0	2	0	1.08	0.16	0.08	0	0.03	0	0.44	0.01	-5.45943	0.000190909	0.00352163	Col10a1	collagen, type X, alpha 1 [Source:MGI Symbol;Acc:MGI:88445]	Organismal Systems	Digestive system	ko04974//Protein digestion and absorption	K19479	GO:0005576//extracellular region;GO:0005581//collagen trimer;GO:0005615//extracellular space;GO:0005938//cell cortex;GO:0031012//extracellular matrix;GO:0043235//receptor complex;GO:0062023//collagen-containing extracellular matrix	GO:0005201//extracellular matrix structural constituent;GO:0005515//protein binding;GO:0030020//extracellular matrix structural constituent conferring tensile strength;GO:0046872//metal ion binding	GO:0001958//endochondral ossification;GO:0030198//extracellular matrix organization;GO:0051216//cartilage development
ENSMUSG00000032332	1249	1326	1419	544	712	497	11.05	12.19	8.35	4.37	5.03	3.77	10.53	4.39	-1.26221	3.51e-18	1.09e-15	Col12a1	collagen, type XII, alpha 1 [Source:MGI Symbol;Acc:MGI:88448]	Organismal Systems	Digestive system	ko04974//Protein digestion and absorption	K08132	GO:0005576//extracellular region;GO:0005581//collagen trimer;GO:0005595//collagen type XII trimer;GO:0005615//extracellular space;GO:0031012//extracellular matrix;GO:0062023//collagen-containing extracellular matrix	GO:0005515//protein binding;GO:0030020//extracellular matrix structural constituent conferring tensile strength	GO:0003429//growth plate cartilage chondrocyte morphogenesis;GO:0007155//cell adhesion;GO:0035987//endodermal cell differentiation
ENSMUSG00000025064	124	119	151	65	79	67	1.31	1.31	1.36	0.6	0.68	0.62	1.32667	0.633333	-1.06677	6.55e-06	0.000205286	Col17a1	collagen, type XVII, alpha 1 [Source:MGI Symbol;Acc:MGI:88450]	Organismal Systems	Digestive system	ko04974//Protein digestion and absorption	K07603	GO:0005576//extracellular region;GO:0005581//collagen trimer;GO:0005604//basement membrane;GO:0005615//extracellular space;GO:0016020//membrane;GO:0016021//integral component of membrane;GO:0030054//cell junction;GO:0030056//hemidesmosome;GO:0031012//extracellular matrix	GO:0005201//extracellular matrix structural constituent;GO:0005515//protein binding	GO:0030198//extracellular matrix organization;GO:0031581//hemidesmosome assembly
ENSMUSG00000068794	14	17	16	53	53	39	0.19	0.25	0.19	0.64	0.6	0.48	0.21	0.573333	1.44898	0.000315141	0.00532774	Col28a1	collagen, type XXVIII, alpha 1 [Source:MGI Symbol;Acc:MGI:2685312]	Organismal Systems	Digestive system	ko04974//Protein digestion and absorption	K23619	GO:0005576//extracellular region;GO:0005581//collagen trimer;GO:0005604//basement membrane;GO:0005615//extracellular space;GO:0031012//extracellular matrix;GO:0062023//collagen-containing extracellular matrix	GO:0004867//serine-type endopeptidase inhibitor activity;GO:0005201//extracellular matrix structural constituent;GO:0030020//extracellular matrix structural constituent conferring tensile strength;GO:0030414//peptidase inhibitor activity	GO:0007155//cell adhesion;GO:0010466//negative regulation of peptidase activity;GO:0010951//negative regulation of endopeptidase activity;GO:0030198//extracellular matrix organization
ENSMUSG00000031274	4448	4916	2601	2039	2839	1575	51.95	59.33	23.99	21.6	26.76	16.97	45.09	21.7767	-1.05002	0.000125577	0.00250694	Col4a5	collagen, type IV, alpha 5 [Source:MGI Symbol;Acc:MGI:88456]	Human Diseases;Environmental Information Processing;Human Diseases;Human Diseases;Cellular Processes;Organismal Systems;Human Diseases;Organismal Systems;Human Diseases;Environmental Information Processing	Cancer: overview;Signal transduction;Infectious disease: viral;Infectious disease: parasitic;Cellular community - eukaryotes;Endocrine system;Endocrine and metabolic disease;Digestive system;Cancer: specific types;Signaling molecules and interaction	ko05200//Pathways in cancer;ko04151//PI3K-Akt signaling pathway;ko05165//Human papillomavirus infection;ko05146//Amoebiasis;ko04510//Focal adhesion;ko04926//Relaxin signaling pathway;ko04933//AGE-RAGE signaling pathway in diabetic complications;ko04974//Protein digestion and absorption;ko05222//Small cell lung cancer;ko04512//ECM-receptor interaction	K06237;K06237;K06237;K06237;K06237;K06237;K06237;K06237;K06237;K06237	GO:0005581//collagen trimer;GO:0005587//collagen type IV trimer;GO:0005604//basement membrane;GO:0005615//extracellular space;GO:0031012//extracellular matrix;GO:0031594//neuromuscular junction;GO:0062023//collagen-containing extracellular matrix	GO:0005201//extracellular matrix structural constituent;GO:0030020//extracellular matrix structural constituent conferring tensile strength	GO:0007528//neuromuscular junction development;GO:0030198//extracellular matrix organization;GO:0038063//collagen-activated tyrosine kinase receptor signaling pathway
ENSMUSG00000057606	575	541	415	126	124	89	11.77	11.62	7.2	2.27	2.09	1.62	10.1967	1.99333	-2.35484	3.58e-22	1.79e-19	Colq	collagen-like tail subunit (single strand of homotrimer) of asymmetric acetylcholinesterase [Source:MGI Symbol;Acc:MGI:1338761]	-	-	-	-	GO:0005581//collagen trimer;GO:0005615//extracellular space;GO:0005886//plasma membrane;GO:0030054//cell junction;GO:0031012//extracellular matrix;GO:0031594//neuromuscular junction;GO:0045202//synapse;GO:0062023//collagen-containing extracellular matrix	GO:0005201//extracellular matrix structural constituent;GO:0005515//protein binding;GO:0008201//heparin binding	GO:0008582//regulation of synaptic growth at neuromuscular junction;GO:0030198//extracellular matrix organization;GO:0042135//neurotransmitter catabolic process;GO:0071340//skeletal muscle acetylcholine-gated channel clustering;GO:0090150//establishment of protein localization to membrane
ENSMUSG00000003617	4426	4175	7963	13405	10238	23006	71.07	68.84	106.47	193.07	138.34	345.05	82.1267	225.487	1.45712	0.00091549	0.0127509	Cp	ceruloplasmin [Source:MGI Symbol;Acc:MGI:88476]	Metabolism;Cellular Processes	Metabolism of cofactors and vitamins;Cell growth and death	ko00860//Porphyrin metabolism;ko04216//Ferroptosis	K13624;K13624	GO:0005576//extracellular region;GO:0005615//extracellular space;GO:0005623//cell;GO:0005886//plasma membrane;GO:0016020//membrane;GO:0016021//integral component of membrane;GO:0046658//anchored component of plasma membrane	GO:0004322//ferroxidase activity;GO:0005507//copper ion binding;GO:0016491//oxidoreductase activity;GO:0046872//metal ion binding;GO:0051087//chaperone binding	GO:0006811//ion transport;GO:0006825//copper ion transport;GO:0006826//iron ion transport;GO:0006879//cellular iron ion homeostasis;GO:0046688//response to copper ion;GO:0055072//iron ion homeostasis;GO:0055114//oxidation-reduction process
ENSMUSG00000024008	166	147	138	44	43	15	2.2	2.01	1.68	0.7	0.42	0.14	1.96333	0.42	-2.22484	3.66e-10	3.29e-08	Cpne5	copine V [Source:MGI Symbol;Acc:MGI:2385908]	-	-	-	-	GO:0005886//plasma membrane;GO:0042995//cell projection;GO:0043005//neuron projection;GO:0043025//neuronal cell body;GO:0043204//perikaryon	GO:0005544//calcium-dependent phospholipid binding	GO:0030154//cell differentiation;GO:0071277//cellular response to calcium ion;GO:1903861//positive regulation of dendrite extension
ENSMUSG00000050967	15	14	30	153	69	48	0.14	0.14	0.24	1.29	0.55	0.41	0.173333	0.75	2.11334	2.35e-05	0.000604035	Creg2	cellular repressor of E1A-stimulated genes 2 [Source:MGI Symbol;Acc:MGI:1928333]	-	-	-	-	GO:0005576//extracellular region;GO:0005615//extracellular space;GO:0005783//endoplasmic reticulum;GO:0005794//Golgi apparatus	GO:0003674//molecular_function;GO:0048037//cofactor binding	GO:0008150//biological_process
ENSMUSG00000029121	33	14	36	149	124	106	0.66	0.29	0.61	2.6	2.05	1.87	0.52	2.17333	2.06333	1.47e-09	1.17e-07	Crmp1	collapsin response mediator protein 1 [Source:MGI Symbol;Acc:MGI:107793]	-	-	-	-	GO:0005634//nucleus;GO:0005737//cytoplasm;GO:0005813//centrosome;GO:0005815//microtubule organizing center;GO:0005819//spindle;GO:0005829//cytosol;GO:0005856//cytoskeleton;GO:0015629//actin cytoskeleton;GO:0030425//dendrite;GO:0030426//growth cone;GO:0030496//midbody;GO:0042995//cell projection;GO:0043025//neuronal cell body;GO:0043204//perikaryon	GO:0016787//hydrolase activity;GO:0016810//hydrolase activity, acting on carbon-nitrogen (but not peptide) bonds;GO:0016812//hydrolase activity, acting on carbon-nitrogen (but not peptide) bonds, in cyclic amides;GO:0031005//filamin binding;GO:0042802//identical protein binding;GO:0051219//phosphoprotein binding	GO:0000226//microtubule cytoskeleton organization;GO:0007399//nervous system development;GO:0007411//axon guidance;GO:0010975//regulation of neuron projection development;GO:0010977//negative regulation of neuron projection development;GO:0030334//regulation of cell migration;GO:0048666//neuron development;GO:0048678//response to axon injury;GO:0051017//actin filament bundle assembly;GO:0051491//…
ENSMUSG00000060924	6	7	18	86	34	84	0.02	0.03	0.06	0.31	0.12	0.31	0.0366667	0.246667	2.75002	1.28e-06	4.82e-05	Csmd1	CUB and Sushi multiple domains 1 [Source:MGI Symbol;Acc:MGI:2137383]	-	-	-	-	GO:0005575//cellular_component;GO:0016020//membrane;GO:0016021//integral component of membrane	GO:0003674//molecular_function	GO:0001964//startle response;GO:0042593//glucose homeostasis
ENSMUSG00000027442	49	51	87	2	7	7	3.73	4.06	5.61	0.13	0.44	0.47	4.46667	0.346667	-3.68758	6.18e-12	7.42e-10	Cst8	cystatin 8 (cystatin-related epididymal spermatogenic) [Source:MGI Symbol;Acc:MGI:107161]	-	-	-	-	GO:0005576//extracellular region;GO:0005737//cytoplasm;GO:0009986//cell surface	GO:0004869//cysteine-type endopeptidase inhibitor activity;GO:0030414//peptidase inhibitor activity	GO:0010466//negative regulation of peptidase activity;GO:0010951//negative regulation of endopeptidase activity
ENSMUSG00000026011	77	66	151	400	299	422	2.33	2.09	3.87	10.59	7.46	11.27	2.76333	9.77333	1.82244	6.9e-12	8.2e-10	Ctla4	cytotoxic T-lymphocyte-associated protein 4 [Source:MGI Symbol;Acc:MGI:88556]	Human Diseases;Human Diseases;Environmental Information Processing;Organismal Systems	Immune disease;Immune disease;Signaling molecules and interaction;Immune system	ko05323//Rheumatoid arthritis;ko05320//Autoimmune thyroid disease;ko04514//Cell adhesion molecules;ko04660//T cell receptor signaling pathway	K06538;K06538;K06538;K06538	GO:0005794//Golgi apparatus;GO:0005887//integral component of plasma membrane;GO:0009897//external side of plasma membrane;GO:0016020//membrane;GO:0016021//integral component of membrane;GO:0045334//clathrin-coated endocytic vesicle;GO:0048471//perinuclear region of cytoplasm;GO:0098636//protein complex involved in cell adhesion	-	GO:0006955//immune response;GO:0006974//cellular response to DNA damage stimulus;GO:0030889//negative regulation of B cell proliferation;GO:0042129//regulation of T cell proliferation;GO:0042130//negative regulation of T cell proliferation;GO:0043065//positive regulation of apoptotic process;GO:0045590//negative regulation of regulatory T cell differentiation;GO:0050777//negative regulation of im…
ENSMUSG00000007891	12308	11673	13120	39602	43736	17581	338.7	335.94	305.48	952.87	991.12	426.61	326.707	790.2	1.27422	3.41e-07	1.48e-05	Ctsd	cathepsin D [Source:MGI Symbol;Acc:MGI:88562]	Human Diseases;Cellular Processes;Cellular Processes;Cellular Processes;Organismal Systems;Environmental Information Processing	Infectious disease: bacterial;Cell growth and death;Transport and catabolism;Transport and catabolism;Endocrine system;Signal transduction	ko05152//Tuberculosis;ko04210//Apoptosis;ko04140//Autophagy - animal;ko04142//Lysosome;ko04915//Estrogen signaling pathway;ko04071//Sphingolipid signaling pathway	K01379;K01379;K01379;K01379;K01379;K01379	GO:0005576//extracellular region;GO:0005615//extracellular space;GO:0005739//mitochondrion;GO:0005764//lysosome;GO:0005765//lysosomal membrane;GO:0010008//endosome membrane;GO:0042470//melanosome;GO:0045121//membrane raft;GO:0062023//collagen-containing extracellular matrix	GO:0004175//endopeptidase activity;GO:0004190//aspartic-type endopeptidase activity;GO:0005515//protein binding;GO:0008233//peptidase activity;GO:0016787//hydrolase activity;GO:0042277//peptide binding;GO:0070001//aspartic-type peptidase activity	GO:0000045//autophagosome assembly;GO:0006508//proteolysis;GO:0030163//protein catabolic process;GO:0042159//lipoprotein catabolic process;GO:0043065//positive regulation of apoptotic process;GO:0043280//positive regulation of cysteine-type endopeptidase activity involved in apoptotic process;GO:0070201//regulation of establishment of protein localization
ENSMUSG00000032359	5045	4414	6879	12351	12990	14248	201.19	180.85	225.56	428.93	420.99	501.34	202.533	450.42	1.15311	4.81e-21	2.16e-18	Ctsh	cathepsin H [Source:MGI Symbol;Acc:MGI:107285]	Cellular Processes;Cellular Processes	Cell growth and death;Transport and catabolism	ko04210//Apoptosis;ko04142//Lysosome	K01366;K01366	GO:0001520//outer dense fiber;GO:0001669//acrosomal vesicle;GO:0005615//extracellular space;GO:0005764//lysosome;GO:0005829//cytosol;GO:0005930//axoneme;GO:0036464//cytoplasmic ribonucleoprotein granule;GO:0043231//intracellular membrane-bounded organelle;GO:0097208//alveolar lamellar body	GO:0004175//endopeptidase activity;GO:0004177//aminopeptidase activity;GO:0004197//cysteine-type endopeptidase activity;GO:0004252//serine-type endopeptidase activity;GO:0008233//peptidase activity;GO:0008234//cysteine-type peptidase activity;GO:0008656//cysteine-type endopeptidase activator activity involved in apoptotic process;GO:0016505//peptidase activator activity involved in apoptotic proc…	GO:0001656//metanephros development;GO:0001913//T cell mediated cytotoxicity;GO:0002250//adaptive immune response;GO:0002764//immune response-regulating signaling pathway;GO:0006508//proteolysis;GO:0006915//apoptotic process;GO:0006919//activation of cysteine-type endopeptidase activity involved in apoptotic process;GO:0008284//positive regulation of cell proliferation;GO:0010628//positive regula…
ENSMUSG00000028111	449	378	722	1836	1563	1319	17.38	15.3	23.65	62.14	49.83	45.02	18.7767	52.33	1.4787	1.86e-14	3.58e-12	Ctsk	cathepsin K [Source:MGI Symbol;Acc:MGI:107823]	Human Diseases;Cellular Processes;Cellular Processes;Organismal Systems;Organismal Systems	Immune disease;Cell growth and death;Transport and catabolism;Development and regeneration;Immune system	ko05323//Rheumatoid arthritis;ko04210//Apoptosis;ko04142//Lysosome;ko04380//Osteoclast differentiation;ko04620//Toll-like receptor signaling pathway	K01371;K01371;K01371;K01371;K01371	GO:0005576//extracellular region;GO:0005615//extracellular space;GO:0005654//nucleoplasm;GO:0005737//cytoplasm;GO:0005764//lysosome;GO:0005886//plasma membrane;GO:0009897//external side of plasma membrane;GO:0016020//membrane;GO:0016324//apical plasma membrane;GO:0043231//intracellular membrane-bounded organelle	GO:0001968//fibronectin binding;GO:0004197//cysteine-type endopeptidase activity;GO:0005518//collagen binding;GO:0008233//peptidase activity;GO:0008234//cysteine-type peptidase activity;GO:0016787//hydrolase activity;GO:0043394//proteoglycan binding	GO:0001957//intramembranous ossification;GO:0006508//proteolysis;GO:0006590//thyroid hormone generation;GO:0006955//immune response;GO:0030574//collagen catabolic process;GO:0045453//bone resorption;GO:0051603//proteolysis involved in cellular protein catabolic process;GO:0061037//negative regulation of cartilage development
ENSMUSG00000038642	5231	4812	8593	31952	27360	17078	225.95	217.37	314.05	1206.72	973.24	650.4	252.457	943.453	1.90192	7.35e-18	2.2e-15	Ctss	cathepsin S [Source:MGI Symbol;Acc:MGI:107341]	Cellular Processes;Human Diseases;Cellular Processes;Cellular Processes;Organismal Systems	Transport and catabolism;Infectious disease: bacterial;Cell growth and death;Transport and catabolism;Immune system	ko04145//Phagosome;ko05152//Tuberculosis;ko04210//Apoptosis;ko04142//Lysosome;ko04612//Antigen processing and presentation	K01368;K01368;K01368;K01368;K01368	GO:0005576//extracellular region;GO:0005615//extracellular space;GO:0005764//lysosome;GO:0005770//late endosome;GO:0009986//cell surface;GO:0016020//membrane;GO:0031905//early endosome lumen;GO:0043231//intracellular membrane-bounded organelle	GO:0001968//fibronectin binding;GO:0004197//cysteine-type endopeptidase activity;GO:0005518//collagen binding;GO:0008233//peptidase activity;GO:0008234//cysteine-type peptidase activity;GO:0016787//hydrolase activity;GO:0043236//laminin binding;GO:0043394//proteoglycan binding	GO:0002250//adaptive immune response;GO:0006508//proteolysis;GO:0006955//immune response;GO:0010447//response to acidic pH;GO:0016485//protein processing;GO:0030574//collagen catabolic process;GO:0034769//basement membrane disassembly;GO:0045453//bone resorption;GO:0048002//antigen processing and presentation of peptide antigen;GO:0050729//positive regulation of inflammatory response;GO:0051603//…
ENSMUSG00000029380	1	4	14	52	42	80	0.06	0.26	0.73	2.79	2.12	4.33	0.35	3.08	3.1375	7.05e-07	2.82e-05	Cxcl1	chemokine (C-X-C motif) ligand 1 [Source:MGI Symbol;Acc:MGI:108068]	Environmental Information Processing;Human Diseases;Environmental Information Processing;Organismal Systems;Human Diseases;Human Diseases;Organismal Systems;Environmental Information Processing;Organismal Systems;Environmental Information Processing;Human Diseases;Human Diseases	Signaling molecules and interaction;Infectious disease: parasitic;Signal transduction;Immune system;Immune disease;Infectious disease: viral;Immune system;Signal transduction;Immune system;Signaling molecules and interaction;Infectious disease: bacterial;Infectious disease: bacterial	ko04060//Cytokine-cytokine receptor interaction;ko05146//Amoebiasis;ko04064//NF-kappa B signaling pathway;ko04621//NOD-like receptor signaling pathway;ko05323//Rheumatoid arthritis;ko05167//Kaposi sarcoma-associated herpesvirus infection;ko04062//Chemokine signaling pathway;ko04668//TNF signaling pathway;ko04657//IL-17 signaling pathway;ko04061//Viral protein interaction with cytokine and cytokin…	K05505;K05505;K05505;K05505;K05505;K05505;K05505;K05505;K05505;K05505;K05505;K05505	GO:0005576//extracellular region;GO:0005615//extracellular space;GO:0005623//cell	GO:0005125//cytokine activity;GO:0008009//chemokine activity;GO:0008083//growth factor activity;GO:0045236//CXCR chemokine receptor binding	GO:0002237//response to molecule of bacterial origin;GO:0002526//acute inflammatory response;GO:0006935//chemotaxis;GO:0006952//defense response;GO:0006954//inflammatory response;GO:0006955//immune response;GO:0007165//signal transduction;GO:0007204//positive regulation of cytosolic calcium ion concentration;GO:0010765//positive regulation of sodium ion transport;GO:0030593//neutrophil chemotaxis…
ENSMUSG00000023078	37	36	160	590	252	1418	1.88	1.92	6.89	26.25	10.56	63.63	3.56333	33.48	3.232	0.000320634	0.00540707	Cxcl13	chemokine (C-X-C motif) ligand 13 [Source:MGI Symbol;Acc:MGI:1888499]	Environmental Information Processing;Organismal Systems;Environmental Information Processing	Signaling molecules and interaction;Immune system;Signaling molecules and interaction	ko04060//Cytokine-cytokine receptor interaction;ko04062//Chemokine signaling pathway;ko04061//Viral protein interaction with cytokine and cytokine receptor	K10032;K10032;K10032	GO:0005576//extracellular region;GO:0005615//extracellular space;GO:0005623//cell	GO:0005125//cytokine activity;GO:0008009//chemokine activity;GO:0008201//heparin binding;GO:0017134//fibroblast growth factor binding;GO:0031724//CXCR5 chemokine receptor binding;GO:0031735//CCR10 chemokine receptor binding;GO:0045236//CXCR chemokine receptor binding;GO:0048018//receptor ligand activity;GO:0048248//CXCR3 chemokine receptor binding	GO:0002518//lymphocyte chemotaxis across high endothelial venule;GO:0006935//chemotaxis;GO:0006952//defense response;GO:0006954//inflammatory response;GO:0006955//immune response;GO:0007165//signal transduction;GO:0007166//cell surface receptor signaling pathway;GO:0007204//positive regulation of cytosolic calcium ion concentration;GO:0007267//cell-cell signaling;GO:0010820//positive regulation o…
ENSMUSG00000021508	1147	1468	451	450	357	241	36.78	49.26	12.22	12.6	9.42	6.81	32.7533	9.61	-1.76903	0.00442465	0.0438671	Cxcl14	chemokine (C-X-C motif) ligand 14 [Source:MGI Symbol;Acc:MGI:1888514]	Environmental Information Processing;Organismal Systems;Environmental Information Processing	Signaling molecules and interaction;Immune system;Signaling molecules and interaction	ko04060//Cytokine-cytokine receptor interaction;ko04062//Chemokine signaling pathway;ko04061//Viral protein interaction with cytokine and cytokine receptor	K10033;K10033;K10033	GO:0005576//extracellular region;GO:0005615//extracellular space;GO:0005794//Golgi apparatus	GO:0005125//cytokine activity;GO:0008009//chemokine activity	GO:0006955//immune response;GO:0007165//signal transduction;GO:0031640//killing of cells of other organism;GO:0045662//negative regulation of myoblast differentiation;GO:0048839//inner ear development;GO:0060326//cell chemotaxis;GO:0061844//antimicrobial humoral immune response mediated by antimicrobial peptide;GO:2000503//positive regulation of natural killer cell chemotaxis
ENSMUSG00000060188	531	366	766	1066	1165	1683	40.89	29.47	49.9	71.77	73.88	114.27	40.0867	86.64	1.11191	4.74e-07	1.98e-05	Cxcl17	chemokine (C-X-C motif) ligand 17 [Source:MGI Symbol;Acc:MGI:2387642]	Environmental Information Processing	Signaling molecules and interaction	ko04060//Cytokine-cytokine receptor interaction	K22627	GO:0005576//extracellular region;GO:0005615//extracellular space;GO:0005623//cell	GO:0008009//chemokine activity	GO:0000187//activation of MAPK activity;GO:0001525//angiogenesis;GO:0006935//chemotaxis;GO:0007204//positive regulation of cytosolic calcium ion concentration;GO:0007275//multicellular organism development;GO:0010575//positive regulation of vascular endothelial growth factor production;GO:0010759//positive regulation of macrophage chemotaxis;GO:0030154//cell differentiation;GO:0048246//macrophage…
ENSMUSG00000058427	6	5	6	41	16	103	0.29	0.19	0.27	1.79	0.67	4.36	0.25	2.27333	3.18481	1.15e-05	0.000330052	Cxcl2	chemokine (C-X-C motif) ligand 2 [Source:MGI Symbol;Acc:MGI:1340094]	Environmental Information Processing;Human Diseases;Environmental Information Processing;Organismal Systems;Human Diseases;Human Diseases;Organismal Systems;Environmental Information Processing;Organismal Systems;Environmental Information Processing;Human Diseases;Human Diseases	Signaling molecules and interaction;Infectious disease: parasitic;Signal transduction;Immune system;Immune disease;Infectious disease: viral;Immune system;Signal transduction;Immune system;Signaling molecules and interaction;Infectious disease: bacterial;Infectious disease: bacterial	ko04060//Cytokine-cytokine receptor interaction;ko05146//Amoebiasis;ko04064//NF-kappa B signaling pathway;ko04621//NOD-like receptor signaling pathway;ko05323//Rheumatoid arthritis;ko05167//Kaposi sarcoma-associated herpesvirus infection;ko04062//Chemokine signaling pathway;ko04668//TNF signaling pathway;ko04657//IL-17 signaling pathway;ko04061//Viral protein interaction with cytokine and cytokin…	K05505;K05505;K05505;K05505;K05505;K05505;K05505;K05505;K05505;K05505;K05505;K05505	GO:0005576//extracellular region;GO:0005615//extracellular space;GO:0005623//cell	GO:0005125//cytokine activity;GO:0008009//chemokine activity;GO:0045236//CXCR chemokine receptor binding	GO:0001975//response to amphetamine;GO:0002237//response to molecule of bacterial origin;GO:0006935//chemotaxis;GO:0006952//defense response;GO:0006954//inflammatory response;GO:0006955//immune response;GO:0007165//signal transduction;GO:0007204//positive regulation of cytosolic calcium ion concentration;GO:0009408//response to heat;GO:0010332//response to gamma radiation;GO:0030593//neutrophil c…
ENSMUSG00000029379	3	4	27	130	40	175	0.17	0.24	1.32	6.55	1.9	8.89	0.576667	5.78	3.32526	0.00115188	0.0154102	Cxcl3	chemokine (C-X-C motif) ligand 3 [Source:MGI Symbol;Acc:MGI:3037818]	Environmental Information Processing;Human Diseases;Environmental Information Processing;Organismal Systems;Human Diseases;Human Diseases;Organismal Systems;Environmental Information Processing;Organismal Systems;Environmental Information Processing;Human Diseases;Human Diseases	Signaling molecules and interaction;Infectious disease: parasitic;Signal transduction;Immune system;Immune disease;Infectious disease: viral;Immune system;Signal transduction;Immune system;Signaling molecules and interaction;Infectious disease: bacterial;Infectious disease: bacterial	ko04060//Cytokine-cytokine receptor interaction;ko05146//Amoebiasis;ko04064//NF-kappa B signaling pathway;ko04621//NOD-like receptor signaling pathway;ko05323//Rheumatoid arthritis;ko05167//Kaposi sarcoma-associated herpesvirus infection;ko04062//Chemokine signaling pathway;ko04668//TNF signaling pathway;ko04657//IL-17 signaling pathway;ko04061//Viral protein interaction with cytokine and cytokin…	K05505;K05505;K05505;K05505;K05505;K05505;K05505;K05505;K05505;K05505;K05505;K05505	GO:0005576//extracellular region;GO:0005615//extracellular space;GO:0005623//cell	GO:0005125//cytokine activity;GO:0005515//protein binding;GO:0008009//chemokine activity;GO:0045236//CXCR chemokine receptor binding	GO:0006935//chemotaxis;GO:0006952//defense response;GO:0006954//inflammatory response;GO:0006955//immune response;GO:0007204//positive regulation of cytosolic calcium ion concentration;GO:0030593//neutrophil chemotaxis;GO:0030595//leukocyte chemotaxis;GO:0032496//response to lipopolysaccharide;GO:0061844//antimicrobial humoral immune response mediated by antimicrobial peptide;GO:0070098//chemokin…
ENSMUSG00000029371	3	3	11	816	247	382	0.11	0.12	0.35	26.51	7.56	12.52	0.193333	15.53	6.32782	4.16e-16	9.58e-14	Cxcl5	chemokine (C-X-C motif) ligand 5 [Source:MGI Symbol;Acc:MGI:1096868]	Environmental Information Processing;Human Diseases;Organismal Systems;Environmental Information Processing;Organismal Systems;Environmental Information Processing;Human Diseases	Signaling molecules and interaction;Immune disease;Immune system;Signal transduction;Immune system;Signaling molecules and interaction;Infectious disease: bacterial	ko04060//Cytokine-cytokine receptor interaction;ko05323//Rheumatoid arthritis;ko04062//Chemokine signaling pathway;ko04668//TNF signaling pathway;ko04657//IL-17 signaling pathway;ko04061//Viral protein interaction with cytokine and cytokine receptor;ko05133//Pertussis	K05506;K05506;K05506;K05506;K05506;K05506;K05506	GO:0005576//extracellular region;GO:0005615//extracellular space	GO:0005125//cytokine activity;GO:0008009//chemokine activity;GO:0045236//CXCR chemokine receptor binding	GO:0001776//leukocyte homeostasis;GO:0001816//cytokine production;GO:0006935//chemotaxis;GO:0006952//defense response;GO:0006954//inflammatory response;GO:0006955//immune response;GO:0010976//positive regulation of neuron projection development;GO:0030593//neutrophil chemotaxis;GO:0030595//leukocyte chemotaxis;GO:0031100//animal organ regeneration;GO:0032496//response to lipopolysaccharide;GO:003…
ENSMUSG00000048521	118	97	259	664	533	557	3.64	3.13	6.76	17.91	13.54	15.15	4.51	15.5333	1.78417	2.46e-11	2.67e-09	Cxcr6	chemokine (C-X-C motif) receptor 6 [Source:MGI Symbol;Acc:MGI:1934582]	Environmental Information Processing;Organismal Systems	Signaling molecules and interaction;Immune system	ko04060//Cytokine-cytokine receptor interaction;ko04062//Chemokine signaling pathway	K04191;K04191	GO:0005623//cell;GO:0005886//plasma membrane;GO:0009897//external side of plasma membrane;GO:0016020//membrane;GO:0016021//integral component of membrane	GO:0004930//G protein-coupled receptor activity;GO:0004950//chemokine receptor activity;GO:0015026//coreceptor activity;GO:0016493//C-C chemokine receptor activity;GO:0016494//C-X-C chemokine receptor activity;GO:0019956//chemokine binding;GO:0019957//C-C chemokine binding;GO:0019958//C-X-C chemokine binding	GO:0006935//chemotaxis;GO:0006954//inflammatory response;GO:0006955//immune response;GO:0007165//signal transduction;GO:0007186//G protein-coupled receptor signaling pathway;GO:0007204//positive regulation of cytosolic calcium ion concentration;GO:0019722//calcium-mediated signaling;GO:0060326//cell chemotaxis;GO:0070098//chemokine-mediated signaling pathway
ENSMUSG00000024087	198	170	304	481	477	716	2.26	2.12	3.05	5.03	4.54	7.21	2.47667	5.59333	1.17531	5.3e-08	2.93e-06	Cyp1b1	cytochrome P450, family 1, subfamily b, polypeptide 1 [Source:MGI Symbol;Acc:MGI:88590]	Human Diseases;Human Diseases;Metabolism;Metabolism;Organismal Systems;Metabolism	Cancer: overview;Cancer: overview;Lipid metabolism;Xenobiotics biodegradation and metabolism;Endocrine system;Amino acid metabolism	ko05206//MicroRNAs in cancer;ko05204//Chemical carcinogenesis - DNA adducts;ko00140//Steroid hormone biosynthesis;ko00980//Metabolism of xenobiotics by cytochrome P450;ko04913//Ovarian steroidogenesis;ko00380//Tryptophan metabolism	K07410;K07410;K07410;K07410;K07410;K07410	GO:0005634//nucleus;GO:0005739//mitochondrion;GO:0005783//endoplasmic reticulum;GO:0005789//endoplasmic reticulum membrane;GO:0016020//membrane;GO:0031090//organelle membrane;GO:0043231//intracellular membrane-bounded organelle	GO:0004497//monooxygenase activity;GO:0005506//iron ion binding;GO:0016491//oxidoreductase activity;GO:0016705//oxidoreductase activity, acting on paired donors, with incorporation or reduction of molecular oxygen;GO:0016712//oxidoreductase activity, acting on paired donors, with incorporation or reduction of molecular oxygen, reduced flavin or flavoprotein as one donor, and incorporation of one …	GO:0001525//angiogenesis;GO:0002930//trabecular meshwork development;GO:0006304//DNA modification;GO:0006629//lipid metabolic process;GO:0006631//fatty acid metabolic process;GO:0006725//cellular aromatic compound metabolic process;GO:0006805//xenobiotic metabolic process;GO:0006809//nitric oxide biosynthetic process;GO:0007155//cell adhesion;GO:0008202//steroid metabolic process;GO:0008210//estr…
ENSMUSG00000063415	106	261	151	563	1797	390	1.44	3.7	1.71	6.67	19.89	4.65	2.28333	10.4033	2.18783	0.00299683	0.0324362	Cyp26b1	cytochrome P450, family 26, subfamily b, polypeptide 1 [Source:MGI Symbol;Acc:MGI:2176159]	Metabolism;Metabolism	Global and overview maps;Metabolism of cofactors and vitamins	ko01100//Metabolic pathways;ko00830//Retinol metabolism	K12664;K12664	GO:0005737//cytoplasm;GO:0005783//endoplasmic reticulum;GO:0005789//endoplasmic reticulum membrane;GO:0016020//membrane;GO:0031090//organelle membrane;GO:0043231//intracellular membrane-bounded organelle	GO:0000249//C-22 sterol desaturase activity;GO:0001972//retinoic acid binding;GO:0004497//monooxygenase activity;GO:0005506//iron ion binding;GO:0008401//retinoic acid 4-hydroxylase activity;GO:0016491//oxidoreductase activity;GO:0016705//oxidoreductase activity, acting on paired donors, with incorporation or reduction of molecular oxygen;GO:0016709//oxidoreductase activity, acting on paired dono…	GO:0001709//cell fate determination;GO:0001768//establishment of T cell polarity;GO:0001822//kidney development;GO:0006696//ergosterol biosynthetic process;GO:0006805//xenobiotic metabolic process;GO:0006954//inflammatory response;GO:0007140//male meiotic nuclear division;GO:0007283//spermatogenesis;GO:0009954//proximal/distal pattern formation;GO:0010628//positive regulation of gene expression;G…
ENSMUSG00000022818	51	53	90	37	22	24	1.23	1.19	1.84	0.69	0.44	0.46	1.42	0.53	-1.42183	0.000491378	0.0076438	Cyp2ab1	cytochrome P450, family 2, subfamily ab, polypeptide 1 [Source:MGI Symbol;Acc:MGI:3644957]	-	-	-	-	GO:0005737//cytoplasm;GO:0043231//intracellular membrane-bounded organelle	GO:0004497//monooxygenase activity;GO:0005506//iron ion binding;GO:0008395//steroid hydroxylase activity;GO:0016491//oxidoreductase activity;GO:0016705//oxidoreductase activity, acting on paired donors, with incorporation or reduction of molecular oxygen;GO:0016712//oxidoreductase activity, acting on paired donors, with incorporation or reduction of molecular oxygen, reduced flavin or flavoprotei…	GO:0006082//organic acid metabolic process;GO:0006805//xenobiotic metabolic process;GO:0042738//exogenous drug catabolic process;GO:0055114//oxidation-reduction process
ENSMUSG00000039519	47	60	50	267	184	264	1.27	1.7	1.14	6.31	4.09	6.29	1.37	5.56333	2.02177	3.39e-14	6.22e-12	Cyp7b1	cytochrome P450, family 7, subfamily b, polypeptide 1 [Source:MGI Symbol;Acc:MGI:104978]	Metabolism;Metabolism	Lipid metabolism;Lipid metabolism	ko00140//Steroid hormone biosynthesis;ko00120//Primary bile acid biosynthesis	K07430;K07430	GO:0005783//endoplasmic reticulum;GO:0005789//endoplasmic reticulum membrane;GO:0016020//membrane;GO:0016021//integral component of membrane;GO:0031090//organelle membrane;GO:0043231//intracellular membrane-bounded organelle	GO:0004497//monooxygenase activity;GO:0005506//iron ion binding;GO:0008395//steroid hydroxylase activity;GO:0008396//oxysterol 7-alpha-hydroxylase activity;GO:0016491//oxidoreductase activity;GO:0016705//oxidoreductase activity, acting on paired donors, with incorporation or reduction of molecular oxygen;GO:0020037//heme binding;GO:0033783//25-hydroxycholesterol 7alpha-hydroxylase activity;GO:004…	GO:0006629//lipid metabolic process;GO:0006694//steroid biosynthetic process;GO:0006699//bile acid biosynthetic process;GO:0007586//digestion;GO:0007613//memory;GO:0007623//circadian rhythm;GO:0008202//steroid metabolic process;GO:0008203//cholesterol metabolic process;GO:0033147//negative regulation of intracellular estrogen receptor signaling pathway;GO:0035754//B cell chemotaxis;GO:0042632//ch…
ENSMUSG00000059824	886	1039	1107	106	155	129	30.24	36.52	32.45	3.17	4.35	4.07	33.07	3.86333	-3.0976	7.36e-74	1.32e-69	Dbp	D site albumin promoter binding protein [Source:MGI Symbol;Acc:MGI:94866]	-	-	-	-	GO:0005634//nucleus;GO:0005654//nucleoplasm	GO:0000977//RNA polymerase II regulatory region sequence-specific DNA binding;GO:0001228//DNA-binding transcription activator activity, RNA polymerase II-specific;GO:0003677//DNA binding;GO:0003700//DNA-binding transcription factor activity	GO:0001889//liver development;GO:0006355//regulation of transcription, DNA-templated;GO:0006357//regulation of transcription by RNA polymerase II;GO:0007623//circadian rhythm;GO:0045944//positive regulation of transcription by RNA polymerase II;GO:0048511//rhythmic process
ENSMUSG00000069045	893	809	1628	0	1	2	11.36	10.76	17.53	0	0.01	0.03	13.2167	0.0133333	-9.95311	2.19e-32	3.59e-29	Ddx3y	DEAD (Asp-Glu-Ala-Asp) box polypeptide 3, Y-linked [Source:MGI Symbol;Acc:MGI:1349406]	-	-	-	-	GO:0005634//nucleus;GO:0005654//nucleoplasm;GO:0005737//cytoplasm;GO:0005829//cytosol;GO:0043186//P granule	GO:0000166//nucleotide binding;GO:0003676//nucleic acid binding;GO:0003723//RNA binding;GO:0003724//RNA helicase activity;GO:0004386//helicase activity;GO:0005524//ATP binding;GO:0016787//hydrolase activity	GO:0007276//gamete generation;GO:0030154//cell differentiation
ENSMUSG00000009092	26	21	23	276	116	132	1.15	0.97	0.86	10.7	4.23	5.16	0.993333	6.69667	2.75309	3.63e-12	4.59e-10	Derl3	Der1-like domain family, member 3 [Source:MGI Symbol;Acc:MGI:1917627]	Genetic Information Processing	Folding, sorting and degradation	ko04141//Protein processing in endoplasmic reticulum	K13989	GO:0000839//Hrd1p ubiquitin ligase ERAD-L complex;GO:0005783//endoplasmic reticulum;GO:0005785//signal recognition particle receptor complex;GO:0005789//endoplasmic reticulum membrane;GO:0016020//membrane;GO:0016021//integral component of membrane;GO:0030176//integral component of endoplasmic reticulum membrane;GO:0048500//signal recognition particle	GO:0051787//misfolded protein binding;GO:1990381//ubiquitin-specific protease binding	GO:0018279//protein N-linked glycosylation via asparagine;GO:0030433//ubiquitin-dependent ERAD pathway;GO:0030968//endoplasmic reticulum unfolded protein response;GO:1904153//negative regulation of retrograde protein transport, ER to cytosol
ENSMUSG00000022861	67	45	87	44	34	28	1.1	0.79	1.21	0.63	0.46	0.42	1.03333	0.503333	-1.03772	0.00420961	0.0422537	Dgkg	diacylglycerol kinase, gamma [Source:MGI Symbol;Acc:MGI:105060]	Metabolism;Environmental Information Processing;Metabolism;Human Diseases;Environmental Information Processing;Organismal Systems;Metabolism	Global and overview maps;Signal transduction;Lipid metabolism;Cancer: overview;Signal transduction;Development and regeneration;Lipid metabolism	ko01100//Metabolic pathways;ko04072//Phospholipase D signaling pathway;ko00564//Glycerophospholipid metabolism;ko05231//Choline metabolism in cancer;ko04070//Phosphatidylinositol signaling system;ko04361//Axon regeneration;ko00561//Glycerolipid metabolism	K00901;K00901;K00901;K00901;K00901;K00901;K00901	GO:0005886//plasma membrane	GO:0000166//nucleotide binding;GO:0003951//NAD+ kinase activity;GO:0004143//diacylglycerol kinase activity;GO:0005509//calcium ion binding;GO:0005524//ATP binding;GO:0008289//lipid binding;GO:0016301//kinase activity;GO:0016740//transferase activity;GO:0046872//metal ion binding	GO:0007165//signal transduction;GO:0007205//protein kinase C-activating G protein-coupled receptor signaling pathway;GO:0016310//phosphorylation;GO:0035556//intracellular signal transduction;GO:0046339//diacylglycerol metabolic process;GO:0046486//glycerolipid metabolic process;GO:0046834//lipid phosphorylation;GO:0048666//neuron development
ENSMUSG00000034785	13	12	18	78	58	64	0.45	0.46	0.53	2.43	1.65	1.95	0.48	2.01	2.06609	1.02e-07	5.24e-06	Dio1	deiodinase, iodothyronine, type I [Source:MGI Symbol;Acc:MGI:94896]	Organismal Systems	Endocrine system	ko04919//Thyroid hormone signaling pathway	K01562	-	GO:0004800//thyroxine 5'-deiodinase activity;GO:0016491//oxidoreductase activity	GO:0042446//hormone biosynthetic process;GO:0055114//oxidation-reduction process
ENSMUSG00000047517	7	3	7	121	26	91	0.13	0.1	0.07	1.39	0.42	1.05	0.1	0.953333	3.25298	8.76e-09	5.9e-07	Dmbt1	deleted in malignant brain tumors 1 [Source:MGI Symbol;Acc:MGI:106210]	Organismal Systems	Digestive system	ko04970//Salivary secretion	K13912	GO:0005576//extracellular region;GO:0016020//membrane;GO:0016021//integral component of membrane	GO:0005044//scavenger receptor activity	GO:0006897//endocytosis
ENSMUSG00000060962	311	177	339	543	547	799	18.58	12.58	19.07	32.08	31.27	50.07	16.7433	37.8067	1.17505	3.48e-06	0.000116941	Dmkn	dermokine [Source:MGI Symbol;Acc:MGI:1920962]	-	-	-	-	GO:0005576//extracellular region;GO:0005615//extracellular space	GO:0003674//molecular_function	GO:0030154//cell differentiation;GO:1903575//cornified envelope assembly
ENSMUSG00000025279	73	87	110	290	137	184	0.9	1.12	1.15	3.13	1.39	2	1.05667	2.17333	1.04039	0.000561811	0.00852539	Dnase1l3	deoxyribonuclease 1-like 3 [Source:MGI Symbol;Acc:MGI:1314633]	-	-	-	-	GO:0005576//extracellular region;GO:0005634//nucleus;GO:0005783//endoplasmic reticulum	GO:0003677//DNA binding;GO:0004518//nuclease activity;GO:0004519//endonuclease activity;GO:0004520//endodeoxyribonuclease activity;GO:0004530//deoxyribonuclease I activity;GO:0004536//deoxyribonuclease activity;GO:0016787//hydrolase activity	GO:0000737//DNA catabolic process, endonucleolytic;GO:0002283//neutrophil activation involved in immune response;GO:0002673//regulation of acute inflammatory response;GO:0006308//DNA catabolic process;GO:0006309//apoptotic DNA fragmentation;GO:0006915//apoptotic process;GO:0010623//programmed cell death involved in cell development;GO:0012501//programmed cell death;GO:0070948//regulation of neutr…
ENSMUSG00000020848	15	21	59	42	98	153	0.2	0.29	0.67	0.49	1.08	1.81	0.386667	1.12667	1.5429	0.00331922	0.0350391	Doc2b	double C2, beta [Source:MGI Symbol;Acc:MGI:1100497]	-	-	-	-	GO:0005737//cytoplasm;GO:0005886//plasma membrane;GO:0016020//membrane;GO:0031201//SNARE complex;GO:0098793//presynapse	GO:0005509//calcium ion binding;GO:0005515//protein binding;GO:0005544//calcium-dependent phospholipid binding;GO:0019905//syntaxin binding	GO:0008104//protein localization;GO:0031340//positive regulation of vesicle fusion;GO:0032024//positive regulation of insulin secretion;GO:0045956//positive regulation of calcium ion-dependent exocytosis;GO:0048791//calcium ion-regulated exocytosis of neurotransmitter;GO:0061669//spontaneous neurotransmitter secretion
ENSMUSG00000037887	849	814	791	292	296	236	10.34	10.37	8.15	3.11	2.97	2.54	9.62	2.87333	-1.74331	4.44e-25	3.19e-22	Dusp8	dual specificity phosphatase 8 [Source:MGI Symbol;Acc:MGI:106626]	Environmental Information Processing;Organismal Systems	Signal transduction;Development and regeneration	ko04010//MAPK signaling pathway;ko04361//Axon regeneration	K04459;K04459	GO:0005634//nucleus;GO:0005737//cytoplasm	GO:0004721//phosphoprotein phosphatase activity;GO:0004725//protein tyrosine phosphatase activity;GO:0008138//protein tyrosine/serine/threonine phosphatase activity;GO:0016787//hydrolase activity;GO:0016791//phosphatase activity;GO:0017017//MAP kinase tyrosine/serine/threonine phosphatase activity	GO:0000188//inactivation of MAPK activity;GO:0006470//protein dephosphorylation;GO:0016311//dephosphorylation;GO:0035335//peptidyl-tyrosine dephosphorylation
ENSMUSG00000022838	8	5	20	147	84	69	0.45	0.27	1.02	7.48	3.99	3.32	0.58	4.93	3.08746	3.77e-10	3.37e-08	Eaf2	ELL associated factor 2 [Source:MGI Symbol;Acc:MGI:2146616]	-	-	-	-	GO:0005634//nucleus;GO:0005654//nucleoplasm;GO:0008023//transcription elongation factor complex;GO:0016607//nuclear speck;GO:0032783//ELL-EAF complex	GO:0000977//RNA polymerase II regulatory region sequence-specific DNA binding;GO:0001228//DNA-binding transcription activator activity, RNA polymerase II-specific;GO:0005515//protein binding	GO:0006355//regulation of transcription, DNA-templated;GO:0030308//negative regulation of cell growth;GO:0045893//positive regulation of transcription, DNA-templated;GO:0045944//positive regulation of transcription by RNA polymerase II;GO:0060770//negative regulation of epithelial cell proliferation involved in prostate gland development;GO:0097193//intrinsic apoptotic signaling pathway
ENSMUSG00000027524	582	538	462	249	386	232	11.1	10.56	7.34	4.09	6.15	3.84	9.66667	4.69333	-1.04241	7.26e-06	0.000224475	Edn3	endothelin 3 [Source:MGI Symbol;Acc:MGI:95285]	Environmental Information Processing;Environmental Information Processing;Organismal Systems;Organismal Systems	Signaling molecules and interaction;Signal transduction;Circulatory system;Endocrine system	ko04080//Neuroactive ligand-receptor interaction;ko04024//cAMP signaling pathway;ko04270//Vascular smooth muscle contraction;ko04924//Renin secretion	K05227;K05227;K05227;K05227	GO:0005576//extracellular region;GO:0005615//extracellular space;GO:0005623//cell	GO:0005179//hormone activity;GO:0031708//endothelin B receptor binding	GO:0001755//neural crest cell migration;GO:0002690//positive regulation of leukocyte chemotaxis;GO:0003100//regulation of systemic arterial blood pressure by endothelin;GO:0006874//cellular calcium ion homeostasis;GO:0007166//cell surface receptor signaling pathway;GO:0008284//positive regulation of cell proliferation;GO:0010460//positive regulation of heart rate;GO:0010468//regulation of gene ex…
ENSMUSG00000069049	735	577	1155	0	0	0	23.43	19.24	31.15	0	0	0	24.6067	0.001	-14.5868	1.82e-24	1.09e-21	Eif2s3y	eukaryotic translation initiation factor 2, subunit 3, structural gene Y-linked [Source:MGI Symbol;Acc:MGI:1349430]	Genetic Information Processing	Translation	ko03013//Nucleocytoplasmic transport	K03242	GO:0005737//cytoplasm;GO:0005829//cytosol;GO:0005850//eukaryotic translation initiation factor 2 complex	GO:0000166//nucleotide binding;GO:0003743//translation initiation factor activity;GO:0003924//GTPase activity;GO:0005525//GTP binding	GO:0001731//formation of translation preinitiation complex;GO:0006412//translation;GO:0006413//translational initiation;GO:0045903//positive regulation of translational fidelity
ENSMUSG00000032446	256	235	140	93	88	124	4.34	4.2	2.05	1.42	1.2	1.83	3.53	1.48333	-1.25083	0.000108287	0.00221594	Eomes	eomesodermin [Source:MGI Symbol;Acc:MGI:1201683]	-	-	-	-	GO:0000790//nuclear chromatin;GO:0005634//nucleus	GO:0000977//RNA polymerase II regulatory region sequence-specific DNA binding;GO:0001102//RNA polymerase II activating transcription factor binding;GO:0001227//DNA-binding transcription repressor activity, RNA polymerase II-specific;GO:0001228//DNA-binding transcription activator activity, RNA polymerase II-specific;GO:0003677//DNA binding;GO:0003682//chromatin binding;GO:0003700//DNA-binding tra…	GO:0000122//negative regulation of transcription by RNA polymerase II;GO:0001706//endoderm formation;GO:0001707//mesoderm formation;GO:0001708//cell fate specification;GO:0001714//endodermal cell fate specification;GO:0001824//blastocyst development;GO:0001829//trophectodermal cell differentiation;GO:0001947//heart looping;GO:0002250//adaptive immune response;GO:0002302//CD8-positive, alpha-beta …
ENSMUSG00000024044	449	455	501	218	356	200	7.83	8.99	7.44	3.18	5.1	3.31	8.08667	3.86333	-1.0657	3.03e-06	0.000103428	Epb41l3	erythrocyte membrane protein band 4.1 like 3 [Source:MGI Symbol;Acc:MGI:103008]	-	-	-	-	GO:0005623//cell;GO:0005737//cytoplasm;GO:0005856//cytoskeleton;GO:0005886//plasma membrane;GO:0005911//cell-cell junction;GO:0014069//postsynaptic density;GO:0016020//membrane;GO:0030054//cell junction;GO:0030673//axolemma;GO:0033270//paranode region of axon;GO:0044224//juxtaparanode region of axon	GO:0003779//actin binding;GO:0005198//structural molecule activity;GO:0005200//structural constituent of cytoskeleton;GO:0008092//cytoskeletal protein binding	GO:0001558//regulation of cell growth;GO:0002175//protein localization to paranode region of axon;GO:0006915//apoptotic process;GO:0007010//cytoskeleton organization;GO:0007016//cytoskeletal anchoring at plasma membrane;GO:0008360//regulation of cell shape;GO:0030865//cortical cytoskeleton organization;GO:0030866//cortical actin cytoskeleton organization;GO:0030913//paranodal junction assembly;GO…
ENSMUSG00000029859	630	629	687	304	354	321	11.27	11.78	10.39	4.75	5.21	5.07	11.1467	5.01	-1.15373	6.06e-17	1.6e-14	Epha1	Eph receptor A1 [Source:MGI Symbol;Acc:MGI:107381]	Organismal Systems	Development and regeneration	ko04360//Axon guidance	K05102	GO:0005886//plasma membrane;GO:0005887//integral component of plasma membrane;GO:0016020//membrane;GO:0016021//integral component of membrane;GO:0043005//neuron projection;GO:0043197//dendritic spine;GO:0043235//receptor complex	GO:0000166//nucleotide binding;GO:0004672//protein kinase activity;GO:0004713//protein tyrosine kinase activity;GO:0004714//transmembrane receptor protein tyrosine kinase activity;GO:0005003//ephrin receptor activity;GO:0005005//transmembrane-ephrin receptor activity;GO:0005515//protein binding;GO:0005524//ATP binding;GO:0016301//kinase activity;GO:0016740//transferase activity;GO:0019901//protei…	GO:0001525//angiogenesis;GO:0001954//positive regulation of cell-matrix adhesion;GO:0006468//protein phosphorylation;GO:0006469//negative regulation of protein kinase activity;GO:0007155//cell adhesion;GO:0007166//cell surface receptor signaling pathway;GO:0007169//transmembrane receptor protein tyrosine kinase signaling pathway;GO:0007275//multicellular organism development;GO:0007411//axon guid…
ENSMUSG00000075302	140	107	138	331	286	405	6.34	5.49	5.35	19.01	9.32	16.25	5.72667	14.86	1.37567	9.58e-10	7.93e-08	Erich2	glutamate rich 2 [Source:MGI Symbol;Acc:MGI:1913998]	-	-	-	-	GO:0005575//cellular_component	GO:0003674//molecular_function	GO:0008150//biological_process
ENSMUSG00000042379	354	431	768	219	311	274	9.88	12.58	18.14	5.34	7.15	6.74	13.5333	6.41	-1.07812	8.41e-06	0.000253523	Esm1	endothelial cell-specific molecule 1 [Source:MGI Symbol;Acc:MGI:1918940]	-	-	-	-	GO:0005575//cellular_component;GO:0005576//extracellular region	GO:0005171//hepatocyte growth factor receptor binding;GO:0005178//integrin binding;GO:0005520//insulin-like growth factor binding	GO:0001525//angiogenesis;GO:0002040//sprouting angiogenesis;GO:0008284//positive regulation of cell proliferation;GO:1902204//positive regulation of hepatocyte growth factor receptor signaling pathway
ENSMUSG00000035104	124	125	129	62	77	59	4.09	4.32	3.6	1.98	2.09	1.72	4.00333	1.93	-1.0526	1.07e-05	0.00031177	Eva1a	eva-1 homolog A (C. elegans) [Source:MGI Symbol;Acc:MGI:2385247]	-	-	-	-	GO:0005764//lysosome;GO:0005765//lysosomal membrane;GO:0005783//endoplasmic reticulum;GO:0005789//endoplasmic reticulum membrane;GO:0005886//plasma membrane;GO:0016020//membrane;GO:0016021//integral component of membrane;GO:0043231//intracellular membrane-bounded organelle	GO:0003674//molecular_function	GO:0006914//autophagy;GO:0006915//apoptotic process;GO:0008150//biological_process
ENSMUSG00000026579	476	205	903	136	156	205	3.75	1.69	6.02	0.94	1.01	1.42	3.82	1.12333	-1.76579	1.35e-06	5.05e-05	F5	coagulation factor V [Source:MGI Symbol;Acc:MGI:88382]	Organismal Systems	Immune system	ko04610//Complement and coagulation cascades	K03902	GO:0005576//extracellular region;GO:0005615//extracellular space;GO:0005783//endoplasmic reticulum;GO:0005794//Golgi apparatus;GO:0031091//platelet alpha granule	GO:0005507//copper ion binding;GO:0046872//metal ion binding	GO:0007596//blood coagulation;GO:0007599//hemostasis;GO:0008015//blood circulation
ENSMUSG00000054422	123	80	64	19	16	10	13.02	8.85	5.73	1.76	1.39	0.93	9.2	1.36	-2.75803	4.28e-10	3.79e-08	Fabp1	fatty acid binding protein 1, liver [Source:MGI Symbol;Acc:MGI:95479]	Organismal Systems;Organismal Systems	Endocrine system;Digestive system	ko03320//PPAR signaling pathway;ko04975//Fat digestion and absorption	K08750;K08750	GO:0005634//nucleus;GO:0005654//nucleoplasm;GO:0005737//cytoplasm;GO:0005782//peroxisomal matrix;GO:0005829//cytosol;GO:0032991//protein-containing complex;GO:0045179//apical cortex	GO:0003682//chromatin binding;GO:0005324//long-chain fatty acid transporter activity;GO:0005504//fatty acid binding;GO:0005543//phospholipid binding;GO:0008144//drug binding;GO:0008289//lipid binding;GO:0016209//antioxidant activity;GO:0032052//bile acid binding	GO:0015909//long-chain fatty acid transport;GO:0032000//positive regulation of fatty acid beta-oxidation;GO:0043066//negative regulation of apoptotic process;GO:0043154//negative regulation of cysteine-type endopeptidase activity involved in apoptotic process;GO:0050892//intestinal absorption;GO:0051345//positive regulation of hydrolase activity;GO:0070301//cellular response to hydrogen peroxide;…
ENSMUSG00000028773	200	119	244	71	82	69	14.22	8.85	14.68	4.41	4.8	4.33	12.5833	4.51333	-1.47925	2.94e-08	1.75e-06	Fabp3	fatty acid binding protein 3, muscle and heart [Source:MGI Symbol;Acc:MGI:95476]	Organismal Systems	Endocrine system	ko03320//PPAR signaling pathway	K08752	GO:0005615//extracellular space;GO:0005737//cytoplasm;GO:0005829//cytosol;GO:0016528//sarcoplasm	GO:0005324//long-chain fatty acid transporter activity;GO:0005504//fatty acid binding;GO:0008092//cytoskeletal protein binding;GO:0008289//lipid binding;GO:0036041//long-chain fatty acid binding;GO:0050543//icosatetraenoic acid binding;GO:0070538//oleic acid binding	GO:0006631//fatty acid metabolic process;GO:0015909//long-chain fatty acid transport;GO:0032365//intracellular lipid transport;GO:0032868//response to insulin;GO:0042493//response to drug;GO:0042632//cholesterol homeostasis;GO:0046320//regulation of fatty acid oxidation;GO:0050873//brown fat cell differentiation;GO:0055091//phospholipid homeostasis;GO:0070542//response to fatty acid;GO:0071073//p…
ENSMUSG00000027533	1234	1111	1608	4188	3165	2862	73.18	68.9	80.68	217.14	154.56	149.64	74.2533	173.78	1.22673	1.42e-13	2.22e-11	Fabp5	fatty acid binding protein 5, epidermal [Source:MGI Symbol;Acc:MGI:101790]	Organismal Systems	Endocrine system	ko03320//PPAR signaling pathway	K08754	GO:0005576//extracellular region;GO:0005615//extracellular space;GO:0005634//nucleus;GO:0005737//cytoplasm;GO:0014069//postsynaptic density;GO:0030054//cell junction;GO:0045202//synapse	GO:0001972//retinoic acid binding;GO:0005504//fatty acid binding;GO:0008289//lipid binding;GO:0042802//identical protein binding	GO:0006006//glucose metabolic process;GO:0006629//lipid metabolic process;GO:0006656//phosphatidylcholine biosynthetic process;GO:0010829//negative regulation of glucose transmembrane transport;GO:0031392//regulation of prostaglandin biosynthetic process;GO:0035360//positive regulation of peroxisome proliferator activated receptor signaling pathway;GO:0042593//glucose homeostasis;GO:0051930//regu…
ENSMUSG00000021750	548	415	484	711	1343	1645	11.18	8.04	8.73	11.45	21.75	27.63	9.31667	20.2767	1.12193	2.04e-06	7.27e-05	Fam107a	family with sequence similarity 107, member A [Source:MGI Symbol;Acc:MGI:3041256]	-	-	-	-	GO:0001725//stress fiber;GO:0005634//nucleus;GO:0005737//cytoplasm;GO:0005856//cytoskeleton;GO:0005886//plasma membrane;GO:0005925//focal adhesion;GO:0015629//actin cytoskeleton;GO:0016020//membrane;GO:0016607//nuclear speck;GO:0030054//cell junction;GO:0032587//ruffle membrane;GO:0042995//cell projection;GO:0043005//neuron projection;GO:0045202//synapse	GO:0003779//actin binding;GO:0005515//protein binding	GO:0001558//regulation of cell growth;GO:0007049//cell cycle;GO:0030041//actin filament polymerization;GO:0030335//positive regulation of cell migration;GO:0031398//positive regulation of protein ubiquitination;GO:0031647//regulation of protein stability;GO:0031669//cellular response to nutrient levels;GO:0032956//regulation of actin cytoskeleton organization;GO:0040008//regulation of growth;GO:0…
ENSMUSG00000046337	34	22	20	7	7	10	1.96	1.33	0.9	0.29	0.42	0.43	1.39667	0.38	-1.87792	0.00193052	0.0228495	Fam178b	family with sequence similarity 178, member B [Source:MGI Symbol;Acc:MGI:3026913]	-	-	-	-	-	-	-
ENSMUSG00000047420	40	39	42	112	133	74	1.46	1.49	1.3	3.57	3.99	2.38	1.41667	3.31333	1.22578	5.66e-05	0.00127229	Fam180a	family with sequence similarity 180, member A [Source:MGI Symbol;Acc:MGI:3039626]	-	-	-	-	GO:0005575//cellular_component;GO:0005576//extracellular region	GO:0003674//molecular_function	GO:0008150//biological_process
ENSMUSG00000064080	731	735	509	320	359	288	9.17	9.62	5.37	3.5	3.69	3.17	8.05333	3.45333	-1.2216	1.02e-07	5.24e-06	Fbln2	fibulin 2 [Source:MGI Symbol;Acc:MGI:95488]	-	-	-	-	GO:0005576//extracellular region;GO:0062023//collagen-containing extracellular matrix	GO:0005201//extracellular matrix structural constituent;GO:0005509//calcium ion binding;GO:0005515//protein binding;GO:0050840//extracellular matrix binding	GO:0010811//positive regulation of cell-substrate adhesion;GO:0030198//extracellular matrix organization
ENSMUSG00000026415	15	4	20	67	69	103	0.5	0.14	0.57	1.97	1.91	3.03	0.403333	2.30333	2.51368	6.15e-08	3.36e-06	Fcamr	Fc receptor, IgA, IgM, high affinity [Source:MGI Symbol;Acc:MGI:1927803]	-	-	-	-	GO:0005886//plasma membrane;GO:0016020//membrane;GO:0016021//integral component of membrane	GO:0001791//IgM binding;GO:0004888//transmembrane signaling receptor activity;GO:0019862//IgA binding	GO:0002250//adaptive immune response;GO:0002376//immune system process;GO:0006955//immune response
ENSMUSG00000026656	821	781	1570	4234	3763	3230	27.23	25.85	44.32	116.78	98.28	92.3	32.4667	102.453	1.65794	2.2e-17	6.17e-15	Fcgr2b	Fc receptor, IgG, low affinity IIb [Source:MGI Symbol;Acc:MGI:95499]	Cellular Processes;Human Diseases;Human Diseases;Organismal Systems;Organismal Systems;Human Diseases;Organismal Systems	Transport and catabolism;Infectious disease: bacterial;Infectious disease: bacterial;Immune system;Immune system;Infectious disease: viral;Development and regeneration	ko04145//Phagosome;ko05152//Tuberculosis;ko05150//Staphylococcus aureus infection;ko04666//Fc gamma R-mediated phagocytosis;ko04662//B cell receptor signaling pathway;ko05162//Measles;ko04380//Osteoclast differentiation	K12560;K12560;K12560;K12560;K12560;K12560;K12560	GO:0016020//membrane;GO:0016021//integral component of membrane	-	-
ENSMUSG00000059498	993	852	1640	3737	2976	2368	43.27	38.78	60.5	142.31	106.75	90.95	47.5167	113.337	1.25411	1.15e-09	9.37e-08	Fcgr3	Fc receptor, IgG, low affinity III [Source:MGI Symbol;Acc:MGI:95500]	Cellular Processes;Human Diseases;Human Diseases;Human Diseases;Organismal Systems	Transport and catabolism;Infectious disease: bacterial;Infectious disease: bacterial;Infectious disease: parasitic;Development and regeneration	ko04145//Phagosome;ko05152//Tuberculosis;ko05150//Staphylococcus aureus infection;ko05140//Leishmaniasis;ko04380//Osteoclast differentiation	K16824;K16824;K16824;K16824;K16824	GO:0016020//membrane;GO:0016021//integral component of membrane	-	-
ENSMUSG00000070524	1	3	8	11	23	29	0.05	0.14	0.31	0.44	0.86	1.17	0.166667	0.823333	2.30451	0.0040012	0.0405926	Fcrlb	Fc receptor-like B [Source:MGI Symbol;Acc:MGI:3576487]	-	-	-	-	GO:0005737//cytoplasm;GO:0005783//endoplasmic reticulum	GO:0003674//molecular_function	GO:0050777//negative regulation of immune response
ENSMUSG00000027356	32	37	56	145	186	175	0.38	0.46	0.56	1.51	1.82	1.84	0.466667	1.72333	1.88474	3.32e-13	4.9e-11	Fermt1	fermitin family member 1 [Source:MGI Symbol;Acc:MGI:2443583]	-	-	-	-	GO:0005737//cytoplasm;GO:0005829//cytosol;GO:0005856//cytoskeleton;GO:0005886//plasma membrane;GO:0005925//focal adhesion;GO:0016020//membrane;GO:0030054//cell junction;GO:0032587//ruffle membrane;GO:0042995//cell projection	GO:0051015//actin filament binding	GO:0001954//positive regulation of cell-matrix adhesion;GO:0007155//cell adhesion;GO:0007229//integrin-mediated signaling pathway;GO:0010629//negative regulation of gene expression;GO:0030511//positive regulation of transforming growth factor beta receptor signaling pathway;GO:0033630//positive regulation of cell adhesion mediated by integrin;GO:0042308//negative regulation of protein import into…
ENSMUSG00000005320	466	482	578	199	336	152	8.21	8.88	8.61	3.06	4.87	2.36	8.56667	3.43	-1.32053	2.03e-07	9.52e-06	Fgfr4	fibroblast growth factor receptor 4 [Source:MGI Symbol;Acc:MGI:95525]	Human Diseases;Environmental Information Processing;Environmental Information Processing;Cellular Processes;Environmental Information Processing;Environmental Information Processing;Cellular Processes;Cellular Processes	Cancer: overview;Signal transduction;Signal transduction;Transport and catabolism;Signal transduction;Signal transduction;Cell motility;Cellular community - eukaryotes	ko05200//Pathways in cancer;ko04151//PI3K-Akt signaling pathway;ko04010//MAPK signaling pathway;ko04144//Endocytosis;ko04014//Ras signaling pathway;ko04015//Rap1 signaling pathway;ko04810//Regulation of actin cytoskeleton;ko04550//Signaling pathways regulating pluripotency of stem cells	K05095;K05095;K05095;K05095;K05095;K05095;K05095;K05095	GO:0005783//endoplasmic reticulum;GO:0005794//Golgi apparatus;GO:0005886//plasma membrane;GO:0005887//integral component of plasma membrane;GO:0005911//cell-cell junction;GO:0016020//membrane;GO:0016021//integral component of membrane;GO:0030133//transport vesicle	GO:0000166//nucleotide binding;GO:0004672//protein kinase activity;GO:0004713//protein tyrosine kinase activity;GO:0004714//transmembrane receptor protein tyrosine kinase activity;GO:0005007//fibroblast growth factor-activated receptor activity;GO:0005524//ATP binding;GO:0008201//heparin binding;GO:0016301//kinase activity;GO:0016740//transferase activity;GO:0017134//fibroblast growth factor bind…	GO:0006468//protein phosphorylation;GO:0008284//positive regulation of cell proliferation;GO:0008543//fibroblast growth factor receptor signaling pathway;GO:0010628//positive regulation of gene expression;GO:0010715//regulation of extracellular matrix disassembly;GO:0016310//phosphorylation;GO:0016477//cell migration;GO:0018108//peptidyl-tyrosine phosphorylation;GO:0043085//positive regulation of…
ENSMUSG00000008136	100	83	109	48	50	67	4.61	3.33	3.51	1.65	1.59	2.26	3.81667	1.83333	-1.05784	0.000527258	0.00808987	Fhl2	four and a half LIM domains 2 [Source:MGI Symbol;Acc:MGI:1338762]	Organismal Systems	Development and regeneration	ko04380//Osteoclast differentiation	K14380	GO:0005634//nucleus;GO:0005737//cytoplasm;GO:0030018//Z disc;GO:0031430//M band	GO:0003712//transcription coregulator activity;GO:0005515//protein binding;GO:0008134//transcription factor binding;GO:0042802//identical protein binding;GO:0046872//metal ion binding	GO:0000122//negative regulation of transcription by RNA polymerase II;GO:0001649//osteoblast differentiation;GO:0006357//regulation of transcription by RNA polymerase II;GO:0009725//response to hormone;GO:0043066//negative regulation of apoptotic process;GO:0045892//negative regulation of transcription, DNA-templated;GO:0055014//atrial cardiac muscle cell development;GO:0055015//ventricular cardi…
ENSMUSG00000024222	495	506	832	1728	2380	2323	8.18	8.73	11.62	24.91	32.31	34.12	9.51	30.4467	1.67877	2.3e-22	1.22e-19	Fkbp5	FK506 binding protein 5 [Source:MGI Symbol;Acc:MGI:104670]	Organismal Systems	Endocrine system	ko04915//Estrogen signaling pathway	K09571	GO:0005634//nucleus;GO:0005654//nucleoplasm;GO:0005737//cytoplasm;GO:0005829//cytosol	GO:0003755//peptidyl-prolyl cis-trans isomerase activity;GO:0005515//protein binding;GO:0005528//FK506 binding;GO:0016853//isomerase activity;GO:0031072//heat shock protein binding	GO:0000413//protein peptidyl-prolyl isomerization;GO:0009617//response to bacterium;GO:0061077//chaperone-mediated protein folding
ENSMUSG00000042817	151	201	259	488	418	487	2.42	3.36	3.51	6.83	5.51	6.87	3.09667	6.40333	1.04811	3.51e-08	2.05e-06	Flt3	FMS-like tyrosine kinase 3 [Source:MGI Symbol;Acc:MGI:95559]	Human Diseases;Environmental Information Processing;Human Diseases;Environmental Information Processing;Environmental Information Processing;Organismal Systems;Human Diseases;Human Diseases	Cancer: overview;Signal transduction;Cancer: overview;Signal transduction;Signal transduction;Immune system;Cancer: specific types;Cancer: overview	ko05200//Pathways in cancer;ko04151//PI3K-Akt signaling pathway;ko05202//Transcriptional misregulation in cancer;ko04010//MAPK signaling pathway;ko04014//Ras signaling pathway;ko04640//Hematopoietic cell lineage;ko05221//Acute myeloid leukemia;ko05230//Central carbon metabolism in cancer	K05092;K05092;K05092;K05092;K05092;K05092;K05092;K05092	GO:0005634//nucleus;GO:0005737//cytoplasm;GO:0005783//endoplasmic reticulum;GO:0005829//cytosol;GO:0005886//plasma membrane;GO:0016020//membrane;GO:0016021//integral component of membrane;GO:0032991//protein-containing complex	GO:0000166//nucleotide binding;GO:0004672//protein kinase activity;GO:0004713//protein tyrosine kinase activity;GO:0004714//transmembrane receptor protein tyrosine kinase activity;GO:0005524//ATP binding;GO:0016301//kinase activity;GO:0016740//transferase activity;GO:0035259//glucocorticoid receptor binding;GO:0043621//protein self-association;GO:0044877//protein-containing complex binding	GO:0006468//protein phosphorylation;GO:0007169//transmembrane receptor protein tyrosine kinase signaling pathway;GO:0010243//response to organonitrogen compound;GO:0016310//phosphorylation;GO:0018108//peptidyl-tyrosine phosphorylation;GO:0030097//hemopoiesis;GO:0030154//cell differentiation;GO:0031100//animal organ regeneration;GO:0071385//cellular response to glucocorticoid stimulus
ENSMUSG00000071984	712	582	604	388	482	323	8.19	8.35	6.23	3.51	4.5	2.84	7.59	3.61667	-1.06944	1.57e-05	0.000431277	Fndc1	fibronectin type III domain containing 1 [Source:MGI Symbol;Acc:MGI:1915905]	-	-	-	-	GO:0005737//cytoplasm;GO:0005886//plasma membrane;GO:0005911//cell-cell junction;GO:0016607//nuclear speck;GO:0031966//mitochondrial membrane	GO:0003674//molecular_function;GO:0005515//protein binding	GO:0001934//positive regulation of protein phosphorylation;GO:0010666//positive regulation of cardiac muscle cell apoptotic process;GO:0051223//regulation of protein transport;GO:0071456//cellular response to hypoxia
ENSMUSG00000051490	9	4	15	0	0	1	0.27	0.12	0.38	0	0	0.03	0.256667	0.01	-4.68182	0.00176124	0.0213236	Foxd4	forkhead box D4 [Source:MGI Symbol;Acc:MGI:1347467]	-	-	-	-	GO:0005634//nucleus	GO:0000981//DNA-binding transcription factor activity, RNA polymerase II-specific;GO:0003677//DNA binding;GO:0003700//DNA-binding transcription factor activity;GO:0043565//sequence-specific DNA binding	GO:0006355//regulation of transcription, DNA-templated;GO:0006357//regulation of transcription by RNA polymerase II;GO:0009653//anatomical structure morphogenesis;GO:0030154//cell differentiation
ENSMUSG00000039521	49	25	54	175	112	112	0.98	0.59	0.85	2.75	1.88	1.68	0.806667	2.10333	1.38263	5.25e-06	0.000168319	Foxp3	forkhead box P3 [Source:MGI Symbol;Acc:MGI:1891436]	Organismal Systems;Human Diseases	Immune system;Immune disease	ko04659//Th17 cell differentiation;ko05321//Inflammatory bowel disease	K10163;K10163	GO:0005634//nucleus;GO:0005654//nucleoplasm;GO:0005737//cytoplasm	GO:0000978//RNA polymerase II proximal promoter sequence-specific DNA binding;GO:0000981//DNA-binding transcription factor activity, RNA polymerase II-specific;GO:0003676//nucleic acid binding;GO:0003677//DNA binding;GO:0003700//DNA-binding transcription factor activity;GO:0003714//transcription corepressor activity;GO:0005515//protein binding;GO:0035035//histone acetyltransferase binding;GO:0042…	GO:0000122//negative regulation of transcription by RNA polymerase II;GO:0001782//B cell homeostasis;GO:0001816//cytokine production;GO:0002262//myeloid cell homeostasis;GO:0002362//CD4-positive, CD25-positive, alpha-beta regulatory T cell lineage commitment;GO:0002456//T cell mediated immunity;GO:0002507//tolerance induction;GO:0002513//tolerance induction to self antigen;GO:0002637//regulation …
ENSMUSG00000036264	27	24	20	6	9	8	0.36	0.34	0.23	0.07	0.1	0.09	0.31	0.0866667	-1.83872	0.00206896	0.0241099	Fstl4	follistatin-like 4 [Source:MGI Symbol;Acc:MGI:2443199]	-	-	-	-	GO:0005576//extracellular region;GO:0030141//secretory granule	GO:0005509//calcium ion binding;GO:0005515//protein binding;GO:0046872//metal ion binding;GO:0048403//brain-derived neurotrophic factor binding	GO:0007275//multicellular organism development;GO:0030154//cell differentiation;GO:0031549//negative regulation of brain-derived neurotrophic factor receptor signaling pathway;GO:0048670//regulation of collateral sprouting;GO:0048671//negative regulation of collateral sprouting;GO:0061000//negative regulation of dendritic spine development
ENSMUSG00000008461	0	0	1	32	13	7	0	0	0.02	0.63	0.26	0.14	0.00666667	0.343333	5.6865	0.000168409	0.00318506	Fut1	fucosyltransferase 1 [Source:MGI Symbol;Acc:MGI:109375]	Metabolism;Metabolism;Metabolism	Global and overview maps;Glycan biosynthesis and metabolism;Glycan biosynthesis and metabolism	ko01100//Metabolic pathways;ko00601//Glycosphingolipid biosynthesis - lacto and neolacto series;ko00603//Glycosphingolipid biosynthesis - globo and isoglobo series	K00718;K00718;K00718	GO:0005794//Golgi apparatus;GO:0016020//membrane;GO:0032580//Golgi cisterna membrane	GO:0008107//galactoside 2-alpha-L-fucosyltransferase activity;GO:0016740//transferase activity;GO:0016757//transferase activity, transferring glycosyl groups	GO:0001954//positive regulation of cell-matrix adhesion;GO:0005975//carbohydrate metabolic process;GO:0006486//protein glycosylation;GO:0010595//positive regulation of endothelial cell migration;GO:0036065//fucosylation;GO:1903672//positive regulation of sprouting angiogenesis;GO:1904906//positive regulation of endothelial cell-matrix adhesion via fibronectin
ENSMUSG00000009633	529	464	684	230	346	196	35.55	32.61	38.89	13.51	19.15	11.61	35.6833	14.7567	-1.27388	1.94e-09	1.48e-07	G0s2	G0/G1 switch gene 2 [Source:MGI Symbol;Acc:MGI:1316737]	-	-	-	-	GO:0005739//mitochondrion;GO:0016020//membrane;GO:0016021//integral component of membrane	-	GO:0006915//apoptotic process;GO:0097191//extrinsic apoptotic signaling pathway;GO:0120162//positive regulation of cold-induced thermogenesis;GO:2001238//positive regulation of extrinsic apoptotic signaling pathway
ENSMUSG00000024907	39	24	49	11	13	18	2.9	1.86	3.08	0.71	0.8	1.18	2.61333	0.896667	-1.54325	0.00124328	0.0164129	Gal	galanin and GMAP prepropeptide [Source:MGI Symbol;Acc:MGI:95637]	Environmental Information Processing	Signaling molecules and interaction	ko04080//Neuroactive ligand-receptor interaction	K05244	GO:0005576//extracellular region;GO:0005615//extracellular space;GO:0005737//cytoplasm;GO:0005794//Golgi apparatus;GO:0030141//secretory granule;GO:0043025//neuronal cell body	GO:0004966//galanin receptor activity;GO:0005179//hormone activity;GO:0005184//neuropeptide hormone activity;GO:0031763//galanin receptor binding;GO:0031764//type 1 galanin receptor binding;GO:0031765//type 2 galanin receptor binding;GO:0031766//type 3 galanin receptor binding	GO:0006954//inflammatory response;GO:0007165//signal transduction;GO:0007218//neuropeptide signaling pathway;GO:0007399//nervous system development;GO:0007631//feeding behavior;GO:0008285//negative regulation of cell proliferation;GO:0010737//protein kinase A signaling;GO:0019933//cAMP-mediated signaling;GO:0031943//regulation of glucocorticoid metabolic process;GO:0032868//response to insulin;GO…
ENSMUSG00000046006	154	71	197	69	39	47	4.45	2.14	4.83	1.73	0.93	1.19	3.80667	1.28333	-1.56863	3.19e-05	0.000782389	Gapt	Grb2-binding adaptor, transmembrane [Source:MGI Symbol;Acc:MGI:3608341]	-	-	-	-	GO:0005886//plasma membrane;GO:0016020//membrane;GO:0016021//integral component of membrane	-	GO:0001782//B cell homeostasis;GO:0002322//B cell proliferation involved in immune response;GO:0002381//immunoglobulin production involved in immunoglobulin mediated immune response;GO:0042113//B cell activation
ENSMUSG00000031162	17	11	40	3	4	8	0.52	0.35	1.04	0.26	0.1	0.22	0.636667	0.193333	-1.71945	0.00215243	0.0248859	Gata1	GATA binding protein 1 [Source:MGI Symbol;Acc:MGI:95661]	-	-	-	-	GO:0005634//nucleus;GO:0005654//nucleoplasm;GO:0005667//transcription factor complex;GO:0017053//transcriptional repressor complex;GO:0032993//protein-DNA complex	GO:0000976//transcription regulatory region sequence-specific DNA binding;GO:0000977//RNA polymerase II regulatory region sequence-specific DNA binding;GO:0000978//RNA polymerase II proximal promoter sequence-specific DNA binding;GO:0000981//DNA-binding transcription factor activity, RNA polymerase II-specific;GO:0000987//proximal promoter sequence-specific DNA binding;GO:0001085//RNA polymerase …	GO:0000122//negative regulation of transcription by RNA polymerase II;GO:0001701//in utero embryonic development;GO:0006355//regulation of transcription, DNA-templated;GO:0006366//transcription by RNA polymerase II;GO:0007267//cell-cell signaling;GO:0008285//negative regulation of cell proliferation;GO:0008584//male gonad development;GO:0010559//regulation of glycoprotein biosynthetic process;GO:…
ENSMUSG00000027199	91	96	248	473	363	412	2.23	2.46	5.14	10.13	7.32	8.9	3.27667	8.78333	1.42254	1.54e-06	5.69e-05	Gatm	glycine amidinotransferase (L-arginine:glycine amidinotransferase) [Source:MGI Symbol;Acc:MGI:1914342]	Metabolism;Metabolism;Metabolism	Global and overview maps;Amino acid metabolism;Amino acid metabolism	ko01100//Metabolic pathways;ko00330//Arginine and proline metabolism;ko00260//Glycine, serine and threonine metabolism	K00613;K00613;K00613	GO:0005739//mitochondrion;GO:0005743//mitochondrial inner membrane;GO:0005758//mitochondrial intermembrane space;GO:0016020//membrane	GO:0015067//amidinotransferase activity;GO:0015068//glycine amidinotransferase activity;GO:0016740//transferase activity	GO:0006600//creatine metabolic process;GO:0006601//creatine biosynthetic process;GO:0007275//multicellular organism development;GO:0007584//response to nutrient;GO:0007611//learning or memory;GO:0010033//response to organic substance;GO:0014889//muscle atrophy;GO:0043434//response to peptide hormone;GO:0046689//response to mercury ion;GO:0120162//positive regulation of cold-induced thermogenesis
ENSMUSG00000022659	31	39	56	176	101	146	0.73	0.72	1.21	2.72	1.55	2.67	0.886667	2.31333	1.38351	3.76e-07	1.61e-05	Gcsam	germinal center associated, signaling and motility [Source:MGI Symbol;Acc:MGI:102969]	-	-	-	-	GO:0005737//cytoplasm;GO:0005886//plasma membrane;GO:0016020//membrane	GO:0003779//actin binding;GO:0019901//protein kinase binding;GO:0045159//myosin II binding	GO:0050855//regulation of B cell receptor signaling pathway;GO:2000401//regulation of lymphocyte migration;GO:2000402//negative regulation of lymphocyte migration
ENSMUSG00000030117	1	0	4	79	70	46	0.03	0	0.09	1.9	1.59	1.12	0.04	1.53667	5.26366	2.58e-11	2.76e-09	Gdf3	growth differentiation factor 3 [Source:MGI Symbol;Acc:MGI:95686]	Environmental Information Processing	Signaling molecules and interaction	ko04060//Cytokine-cytokine receptor interaction	K22672	GO:0005576//extracellular region;GO:0005615//extracellular space;GO:0005737//cytoplasm	GO:0005125//cytokine activity;GO:0005515//protein binding;GO:0008083//growth factor activity;GO:0019901//protein kinase binding	GO:0001501//skeletal system development;GO:0001654//eye development;GO:0001701//in utero embryonic development;GO:0002021//response to dietary excess;GO:0007165//signal transduction;GO:0007275//multicellular organism development;GO:0007492//endoderm development;GO:0007498//mesoderm development;GO:0010453//regulation of cell fate commitment;GO:0010862//positive regulation of pathway-restricted SMA…
ENSMUSG00000047797	28	22	28	68	67	50	1.05	0.86	0.89	2.22	2.06	1.65	0.933333	1.97667	1.08261	0.00139806	0.018009	Gjb1	gap junction protein, beta 1 [Source:MGI Symbol;Acc:MGI:95719]	-	-	-	-	GO:0005737//cytoplasm;GO:0005886//plasma membrane;GO:0005921//gap junction;GO:0005922//connexin complex;GO:0016020//membrane;GO:0016021//integral component of membrane;GO:0016328//lateral plasma membrane;GO:0030054//cell junction;GO:0032991//protein-containing complex	GO:0005243//gap junction channel activity	GO:0007154//cell communication;GO:0015868//purine ribonucleotide transport;GO:0055085//transmembrane transport;GO:1905867//epididymis development
ENSMUSG00000031966	55	56	54	16	23	16	1.27	1.35	1.06	0.32	0.44	0.33	1.22667	0.363333	-1.75538	7.03e-06	0.000218404	Glb1l3	galactosidase, beta 1 like 3 [Source:MGI Symbol;Acc:MGI:1918143]	-	-	-	-	-	GO:0004553//hydrolase activity, hydrolyzing O-glycosyl compounds;GO:0004565//beta-galactosidase activity;GO:0016787//hydrolase activity;GO:0016798//hydrolase activity, acting on glycosyl bonds	GO:0005975//carbohydrate metabolic process;GO:0008152//metabolic process
ENSMUSG00000071036	4	10	11	41	41	49	0.12	0.31	0.27	1.05	0.99	1.26	0.233333	1.1	2.23704	7.37e-06	0.000226846	Gm10309	predicted gene 10309 [Source:MGI Symbol;Acc:MGI:3641941]	-	-	-	-	GO:0005575//cellular_component	GO:0003674//molecular_function	GO:0008150//biological_process
ENSMUSG00000110332	154	121	210	402	309	494	9.21	7.57	10.62	21.01	15.21	26.04	9.13333	20.7533	1.18413	1.75e-07	8.33e-06	Gm19935	predicted gene, 19935 [Source:MGI Symbol;Acc:MGI:5012120]	-	-	-	-	-	-	-
ENSMUSG00000090996	66	87	22	1	10	3	2.84	3.88	0.78	0.05	0.36	0.09	2.5	0.166667	-3.90689	1.98e-07	9.28e-06	Gm20458	predicted gene 20458 [Source:MGI Symbol;Acc:MGI:5141923]	-	-	-	-	GO:0005802//trans-Golgi network;GO:0005829//cytosol;GO:0016020//membrane;GO:0016021//integral component of membrane;GO:0030173//integral component of Golgi membrane	-	GO:0006895//Golgi to endosome transport;GO:0034067//protein localization to Golgi apparatus;GO:0043001//Golgi to plasma membrane protein transport
ENSMUSG00000099762	16	8	41	88	60	101	0.77	0.4	1.68	3.74	2.39	4.3	0.95	3.47667	1.87171	9.65e-05	0.00200249	Gm21149	predicted gene, 21149 [Source:MGI Symbol;Acc:MGI:5434504]	-	-	-	-	-	-	-
ENSMUSG00000097789	102	92	75	36	34	21	0.85	0.8	0.53	0.26	0.23	0.15	0.726667	0.213333	-1.76818	1.14e-06	4.37e-05	Gm2115	predicted gene 2115 [Source:MGI Symbol;Acc:MGI:3780284]	-	-	-	-	GO:0016020//membrane;GO:0016021//integral component of membrane	-	-
ENSMUSG00000094027	29	27	21	9	4	10	2.08	1.99	1.28	0.53	0.25	0.62	1.78333	0.466667	-1.93411	0.00157829	0.0197887	Gm21762	predicted gene, 21762 [Source:MGI Symbol;Acc:MGI:5433926]	-	-	-	-	-	-	-
ENSMUSG00000118219	0	1	1	120	75	88	0	0.01	0.01	1.17	0.68	0.86	0.00666667	0.903333	7.08215	8.41e-11	8.25e-09	Gm29695	predicted gene, 29695 [Source:MGI Symbol;Acc:MGI:5588854]	-	-	-	-	-	-	-
ENSMUSG00000092167	0	0	0	6	6	7	0	0	0	0.17	0.15	0.19	0.001	0.17	7.40939	0.00302474	0.0326032	Gm3696	predicted gene 3696 [Source:MGI Symbol;Acc:MGI:3781872]	-	-	-	-	GO:0005575//cellular_component	GO:0003674//molecular_function	GO:0008150//biological_process
ENSMUSG00000106892	11	9	6	0	0	0	0.88	0.75	0.4	0	0	0	0.676667	0.001	-9.4023	0.000234812	0.00416472	Gm42791	predicted gene 42791 [Source:MGI Symbol;Acc:MGI:5662928]	-	-	-	-	GO:0005634//nucleus	GO:0008568//microtubule-severing ATPase activity;GO:0016887//ATPase activity	GO:0031122//cytoplasmic microtubule organization;GO:0051013//microtubule severing
ENSMUSG00000068606	3	8	26	129	38	52	0.06	0.17	0.45	2.33	0.65	0.95	0.226667	1.31	2.53092	0.000127429	0.00253379	Gm4841	predicted gene 4841 [Source:MGI Symbol;Acc:MGI:3643814]	Environmental Information Processing	Signal transduction	ko04668//TNF signaling pathway	K17072	GO:0005789//endoplasmic reticulum membrane;GO:0016020//membrane	GO:0003924//GTPase activity;GO:0005525//GTP binding	GO:0006952//defense response;GO:0035458//cellular response to interferon-beta
ENSMUSG00000062593	553	460	1161	2706	2100	1933	20.89	18.39	37.35	91.24	66.77	63.73	25.5433	73.9133	1.53289	6.51e-10	5.6e-08	Gm49339	predicted gene, 49339 [Source:MGI Symbol;Acc:MGI:6121530]	Organismal Systems;Organismal Systems	Immune system;Development and regeneration	ko04662//B cell receptor signaling pathway;ko04380//Osteoclast differentiation	K06512;K06512	GO:0005886//plasma membrane;GO:0009897//external side of plasma membrane;GO:0016020//membrane;GO:0016021//integral component of membrane	-	GO:0001780//neutrophil homeostasis;GO:0002250//adaptive immune response;GO:0002376//immune system process;GO:0002437//inflammatory response to antigenic stimulus;GO:0006954//inflammatory response;GO:0007596//blood coagulation;GO:0009611//response to wounding;GO:0009624//response to nematode;GO:0009991//response to extracellular stimulus;GO:0032496//response to lipopolysaccharide;GO:0035739//CD4-p…
ENSMUSG00000114432	8	35	31	5	0	4	0.4	1.93	1.41	0.25	0	0.19	1.24667	0.146667	-3.08746	0.000425777	0.00679161	Gm49391	predicted gene, 49391 [Source:MGI Symbol;Acc:MGI:6121619]	-	-	-	-	-	-	-
ENSMUSG00000114470	40	79	51	15	32	20	2.22	4.58	2.41	0.73	1.44	0.95	3.07	1.04	-1.56166	0.000908278	0.0126644	Gm49395	predicted gene, 49395 [Source:MGI Symbol;Acc:MGI:6121627]	-	-	-	-	-	-	-
ENSMUSG00000096846	0	0	0	11	5	9	0	0	0	0.76	0.37	0.62	0.001	0.583333	9.18818	0.000760712	0.0110135	Gm8890	predicted gene 8890 [Source:MGI Symbol;Acc:MGI:3779817]	-	-	-	-	-	-	-
ENSMUSG00000047361	188	149	168	295	298	348	4.72	4.09	3.95	7.53	11.02	13.11	4.25333	10.5533	1.31103	3.7e-05	0.000888365	Gm973	predicted gene 973 [Source:MGI Symbol;Acc:MGI:2685819]	-	-	-	-	GO:0005575//cellular_component	GO:0003674//molecular_function	GO:0008150//biological_process
ENSMUSG00000078783	51	41	124	23	19	19	4.83	4.06	9.94	1.9	1.48	1.59	6.27667	1.65667	-1.92172	2.12e-05	0.000552512	Gm9733	predicted gene 9733 [Source:MGI Symbol;Acc:MGI:3780136]	Organismal Systems	Development and regeneration	ko04380//Osteoclast differentiation	K06551	GO:0005886//plasma membrane	GO:0003674//molecular_function	GO:0008150//biological_process
ENSMUSG00000050675	48	74	113	21	21	30	1.11	1.77	2.21	0.41	0.4	0.57	1.69667	0.46	-1.883	3.55e-06	0.000118469	Gp1ba	glycoprotein 1b, alpha polypeptide [Source:MGI Symbol;Acc:MGI:1333744]	Organismal Systems;Organismal Systems;Environmental Information Processing	Immune system;Immune system;Signaling molecules and interaction	ko04640//Hematopoietic cell lineage;ko04611//Platelet activation;ko04512//ECM-receptor interaction	K06261;K06261;K06261	GO:0005615//extracellular space;GO:0005886//plasma membrane;GO:0005887//integral component of plasma membrane;GO:0016020//membrane;GO:0016021//integral component of membrane;GO:0031012//extracellular matrix;GO:0031362//anchored component of external side of plasma membrane	GO:0005515//protein binding	GO:0000902//cell morphogenesis;GO:0007155//cell adhesion;GO:0007596//blood coagulation;GO:0007599//hemostasis;GO:0042730//fibrinolysis;GO:0070527//platelet aggregation
ENSMUSG00000050761	8	24	31	5	3	8	0.42	1.38	1.42	0.25	0.14	0.39	1.07333	0.26	-2.04551	0.00513605	0.0492683	Gp1bb	glycoprotein Ib, beta polypeptide [Source:MGI Symbol;Acc:MGI:107852]	Organismal Systems;Organismal Systems;Environmental Information Processing	Immune system;Immune system;Signaling molecules and interaction	ko04640//Hematopoietic cell lineage;ko04611//Platelet activation;ko04512//ECM-receptor interaction	K06262;K06262;K06262	GO:0005887//integral component of plasma membrane;GO:0016020//membrane;GO:0016021//integral component of membrane	GO:0042802//identical protein binding	GO:0007155//cell adhesion;GO:0007596//blood coagulation;GO:0007599//hemostasis
ENSMUSG00000030954	33	14	26	954	776	598	0.98	0.43	0.66	24.8	18.96	15.66	0.69	19.8067	4.84325	3.06e-65	1.83e-61	Gp2	glycoprotein 2 (zymogen granule membrane) [Source:MGI Symbol;Acc:MGI:1914383]	-	-	-	-	GO:0005576//extracellular region;GO:0005886//plasma membrane;GO:0016020//membrane;GO:0016324//apical plasma membrane;GO:0031225//anchored component of membrane	GO:0003823//antigen binding;GO:0051537//2 iron, 2 sulfur cluster binding	GO:0002412//antigen transcytosis by M cells in mucosal-associated lymphoid tissue
ENSMUSG00000047953	29	66	126	20	21	27	0.77	1.84	2.84	0.47	0.46	0.63	1.81667	0.52	-1.80471	0.000237399	0.00420645	Gp5	glycoprotein 5 (platelet) [Source:MGI Symbol;Acc:MGI:1096363]	Organismal Systems;Organismal Systems;Environmental Information Processing	Immune system;Immune system;Signaling molecules and interaction	ko04640//Hematopoietic cell lineage;ko04611//Platelet activation;ko04512//ECM-receptor interaction	K06260;K06260;K06260	GO:0016020//membrane;GO:0016021//integral component of membrane	GO:0005515//protein binding	-
ENSMUSG00000029816	437	296	463	4302	6733	1959	7.64	5.71	6.9	63.36	91.48	28.06	6.75	60.9667	3.17506	2.26e-11	2.52e-09	Gpnmb	glycoprotein (transmembrane) nmb [Source:MGI Symbol;Acc:MGI:1934765]	-	-	-	-	GO:0005768//endosome;GO:0005886//plasma membrane;GO:0005887//integral component of plasma membrane;GO:0016020//membrane;GO:0016021//integral component of membrane;GO:0031410//cytoplasmic vesicle;GO:0031901//early endosome membrane;GO:0033162//melanosome membrane	GO:0005178//integrin binding;GO:0008201//heparin binding;GO:0045545//syndecan binding;GO:0048018//receptor ligand activity	GO:0001649//osteoblast differentiation;GO:0001818//negative regulation of cytokine production;GO:0001934//positive regulation of protein phosphorylation;GO:0007155//cell adhesion;GO:0007165//signal transduction;GO:0007267//cell-cell signaling;GO:0030282//bone mineralization;GO:0030335//positive regulation of cell migration;GO:0031954//positive regulation of protein autophosphorylation;GO:0032720/…
ENSMUSG00000047462	50	53	84	248	132	130	1.06	1.17	1.5	4.59	2.3	2.43	1.24333	3.10667	1.32115	4.75e-05	0.001095	Gpr141b	G protein-coupled receptor 141B [Source:MGI Symbol;Acc:MGI:2441809]	-	-	-	-	GO:0005575//cellular_component;GO:0016020//membrane;GO:0016021//integral component of membrane	GO:0004930//G protein-coupled receptor activity	GO:0007186//G protein-coupled receptor signaling pathway
ENSMUSG00000038390	5	10	11	46	39	29	0.11	0.23	0.2	0.88	0.7	0.56	0.18	0.713333	1.98658	0.00012591	0.00250824	Gpr162	G protein-coupled receptor 162 [Source:MGI Symbol;Acc:MGI:1315214]	-	-	-	-	GO:0005575//cellular_component;GO:0005886//plasma membrane;GO:0016020//membrane;GO:0016021//integral component of membrane	GO:0003674//molecular_function;GO:0004930//G protein-coupled receptor activity	GO:0007165//signal transduction;GO:0007186//G protein-coupled receptor signaling pathway;GO:0008150//biological_process
ENSMUSG00000040133	14	11	30	95	81	70	0.21	0.17	0.38	1.25	1	0.93	0.253333	1.06	2.06496	1.82e-07	8.58e-06	Gpr176	G protein-coupled receptor 176 [Source:MGI Symbol;Acc:MGI:2685858]	-	-	-	-	GO:0005886//plasma membrane;GO:0016020//membrane;GO:0016021//integral component of membrane	GO:0004930//G protein-coupled receptor activity	GO:0007165//signal transduction;GO:0007186//G protein-coupled receptor signaling pathway;GO:0007193//adenylate cyclase-inhibiting G protein-coupled receptor signaling pathway;GO:0048511//rhythmic process;GO:0048512//circadian behavior
ENSMUSG00000040229	53	46	92	176	139	129	1.61	1.48	2.38	4.54	3.45	3.39	1.82333	3.79333	1.05689	7.81e-05	0.00166503	Gpr34	G protein-coupled receptor 34 [Source:MGI Symbol;Acc:MGI:1346334]	-	-	-	-	GO:0005886//plasma membrane;GO:0016020//membrane;GO:0016021//integral component of membrane	GO:0004930//G protein-coupled receptor activity;GO:0045028//G protein-coupled purinergic nucleotide receptor activity	GO:0007165//signal transduction;GO:0007186//G protein-coupled receptor signaling pathway;GO:0035589//G protein-coupled purinergic nucleotide receptor signaling pathway
ENSMUSG00000021886	192	149	304	593	389	486	5.43	4.41	7.28	14.67	9.06	12.12	5.70667	11.95	1.06629	5.1e-06	0.000165196	Gpr65	G-protein coupled receptor 65 [Source:MGI Symbol;Acc:MGI:108031]	-	-	-	-	GO:0005886//plasma membrane;GO:0016021//integral component of membrane	GO:0004930//G protein-coupled receptor activity	GO:0007165//signal transduction;GO:0007186//G protein-coupled receptor signaling pathway;GO:0007189//adenylate cyclase-activating G protein-coupled receptor signaling pathway;GO:0010447//response to acidic pH;GO:0031532//actin cytoskeleton reorganization;GO:0051496//positive regulation of stress fiber assembly;GO:0090630//activation of GTPase activity
ENSMUSG00000047415	109	110	127	355	285	281	2	2.13	2.03	5.77	4.34	4.7	2.05333	4.93667	1.26557	8.02e-11	7.96e-09	Gpr68	G protein-coupled receptor 68 [Source:MGI Symbol;Acc:MGI:2441763]	-	-	-	-	GO:0005886//plasma membrane;GO:0016020//membrane;GO:0016021//integral component of membrane	GO:0004930//G protein-coupled receptor activity	GO:0007165//signal transduction;GO:0007186//G protein-coupled receptor signaling pathway;GO:0032024//positive regulation of insulin secretion;GO:0035774//positive regulation of insulin secretion involved in cellular response to glucose stimulus;GO:0045656//negative regulation of monocyte differentiation;GO:0071467//cellular response to pH;GO:2001206//positive regulation of osteoclast development
ENSMUSG00000020524	354	301	544	139	199	202	3.74	3.32	4.87	1.28	1.73	1.9	3.97667	1.63667	-1.2808	4.16e-09	2.99e-07	Gria1	glutamate receptor, ionotropic, AMPA1 (alpha 1) [Source:MGI Symbol;Acc:MGI:95808]	Environmental Information Processing;Human Diseases;Environmental Information Processing;Organismal Systems;Organismal Systems;Organismal Systems;Organismal Systems;Human Diseases;Human Diseases;Organismal Systems;Organismal Systems;Human Diseases;Human Diseases	Signaling molecules and interaction;Neurodegenerative disease;Signal transduction;Nervous system;Nervous system;Nervous system;Environmental adaptation;Neurodegenerative disease;Substance dependence;Nervous system;Nervous system;Neurodegenerative disease;Substance dependence	ko04080//Neuroactive ligand-receptor interaction;ko05016//Huntington disease;ko04024//cAMP signaling pathway;ko04723//Retrograde endocannabinoid signaling;ko04728//Dopaminergic synapse;ko04724//Glutamatergic synapse;ko04713//Circadian entrainment;ko05017//Spinocerebellar ataxia;ko05031//Amphetamine addiction;ko04720//Long-term potentiation;ko04730//Long-term depression;ko05014//Amyotrophic latera…	K05197;K05197;K05197;K05197;K05197;K05197;K05197;K05197;K05197;K05197;K05197;K05197;K05197	GO:0005768//endosome;GO:0005769//early endosome;GO:0005783//endoplasmic reticulum;GO:0005789//endoplasmic reticulum membrane;GO:0005829//cytosol;GO:0005886//plasma membrane;GO:0005911//cell-cell junction;GO:0008021//synaptic vesicle;GO:0008328//ionotropic glutamate receptor complex;GO:0009986//cell surface;GO:0014069//postsynaptic density;GO:0016020//membrane;GO:0016021//integral component of mem…	GO:0001540//amyloid-beta binding;GO:0001965//G-protein alpha-subunit binding;GO:0004970//ionotropic glutamate receptor activity;GO:0004971//AMPA glutamate receptor activity;GO:0005216//ion channel activity;GO:0005515//protein binding;GO:0008022//protein C-terminus binding;GO:0008066//glutamate receptor activity;GO:0008179//adenylate cyclase binding;GO:0015276//ligand-gated ion channel activity;GO…	GO:0001919//regulation of receptor recycling;GO:0006811//ion transport;GO:0007268//chemical synaptic transmission;GO:0007616//long-term memory;GO:0009636//response to toxic substance;GO:0019228//neuronal action potential;GO:0031623//receptor internalization;GO:0034220//ion transmembrane transport;GO:0035235//ionotropic glutamate receptor signaling pathway;GO:0035249//synaptic transmission, glutam…
ENSMUSG00000052783	56	56	77	136	95	122	1.28	1.3	1.34	2.58	1.79	3.92	1.30667	2.76333	1.08052	0.00353386	0.0368288	Grk4	G protein-coupled receptor kinase 4 [Source:MGI Symbol;Acc:MGI:95801]	Cellular Processes;Organismal Systems;Human Diseases;Environmental Information Processing	Transport and catabolism;Immune system;Substance dependence;Signal transduction	ko04144//Endocytosis;ko04062//Chemokine signaling pathway;ko05032//Morphine addiction;ko04341//Hedgehog signaling pathway - fly	K08291;K08291;K08291;K08291	GO:0005737//cytoplasm;GO:0005829//cytosol;GO:0005938//cell cortex;GO:0030425//dendrite;GO:0043025//neuronal cell body	GO:0000166//nucleotide binding;GO:0004672//protein kinase activity;GO:0004674//protein serine/threonine kinase activity;GO:0004703//G protein-coupled receptor kinase activity;GO:0005524//ATP binding;GO:0016301//kinase activity;GO:0016740//transferase activity;GO:0050254//rhodopsin kinase activity	GO:0002029//desensitization of G protein-coupled receptor signaling pathway;GO:0002031//G protein-coupled receptor internalization;GO:0006468//protein phosphorylation;GO:0007165//signal transduction;GO:0016310//phosphorylation;GO:0031623//receptor internalization
ENSMUSG00000046182	76	60	75	18	9	5	1.13	0.94	0.95	0.23	0.11	0.07	1.00667	0.136667	-2.88085	6.82e-10	5.78e-08	Gsg1l	GSG1-like [Source:MGI Symbol;Acc:MGI:2685483]	-	-	-	-	GO:0005886//plasma membrane;GO:0014069//postsynaptic density;GO:0016020//membrane;GO:0016021//integral component of membrane;GO:0030054//cell junction;GO:0032279//asymmetric synapse;GO:0045202//synapse;GO:0098685//Schaffer collateral - CA1 synapse;GO:0098978//glutamatergic synapse;GO:0099061//integral component of postsynaptic density membrane	GO:0003674//molecular_function	GO:0099149//regulation of postsynaptic neurotransmitter receptor internalization;GO:2000311//regulation of AMPA receptor activity
ENSMUSG00000057933	79	53	115	23	53	28	5.65	3.95	7.01	1.45	3.13	1.8	5.53667	2.12667	-1.38042	0.000485668	0.00756808	Gsta2	glutathione S-transferase, alpha 2 (Yc2) [Source:MGI Symbol;Acc:MGI:95863]	Metabolism;Human Diseases;Human Diseases;Human Diseases;Human Diseases;Metabolism;Organismal Systems;Metabolism;Human Diseases;Metabolism;Metabolism	Global and overview maps;Cancer: overview;Cancer: specific types;Cardiovascular disease;Cancer: overview;Xenobiotics biodegradation and metabolism;Aging;Xenobiotics biodegradation and metabolism;Drug resistance: antineoplastic;Xenobiotics biodegradation and metabolism;Metabolism of other amino acids	ko01100//Metabolic pathways;ko05200//Pathways in cancer;ko05225//Hepatocellular carcinoma;ko05418//Fluid shear stress and atherosclerosis;ko05204//Chemical carcinogenesis - DNA adducts;ko00983//Drug metabolism - other enzymes;ko04212//Longevity regulating pathway - worm;ko00980//Metabolism of xenobiotics by cytochrome P450;ko01524//Platinum drug resistance;ko00982//Drug metabolism - cytochrome P4…	K00799;K00799;K00799;K00799;K00799;K00799;K00799;K00799;K00799;K00799;K00799	GO:0005829//cytosol	GO:0004364//glutathione transferase activity;GO:0005515//protein binding;GO:0016740//transferase activity;GO:0043295//glutathione binding	GO:0006749//glutathione metabolic process;GO:0006805//xenobiotic metabolic process;GO:0009617//response to bacterium;GO:0035634//response to stilbenoid
ENSMUSG00000023132	1082	1579	704	511	484	652	72.06	109.87	39.69	29.73	26.56	38.27	73.8733	31.52	-1.22879	4.66e-05	0.00107828	Gzma	granzyme A [Source:MGI Symbol;Acc:MGI:109266]	Environmental Information Processing	Signaling molecules and interaction	ko04080//Neuroactive ligand-receptor interaction	K01352	GO:0005576//extracellular region;GO:0005634//nucleus	GO:0004252//serine-type endopeptidase activity;GO:0008233//peptidase activity;GO:0008236//serine-type peptidase activity;GO:0016787//hydrolase activity;GO:0042803//protein homodimerization activity	GO:0006508//proteolysis;GO:0006915//apoptotic process;GO:0009617//response to bacterium;GO:0019835//cytolysis;GO:0032078//negative regulation of endodeoxyribonuclease activity;GO:0043065//positive regulation of apoptotic process;GO:0043392//negative regulation of DNA binding;GO:0051354//negative regulation of oxidoreductase activity;GO:0051603//proteolysis involved in cellular protein catabolic p…
ENSMUSG00000015437	383	629	268	235	193	278	15.61	26.81	9.24	8.37	6.48	9.99	17.22	8.28	-1.05638	0.00166907	0.0205676	Gzmb	granzyme B [Source:MGI Symbol;Acc:MGI:109267]	Human Diseases;Organismal Systems;Human Diseases;Human Diseases;Cellular Processes;Human Diseases;Human Diseases	Cancer: overview;Immune system;Immune disease;Immune disease;Cell growth and death;Endocrine and metabolic disease;Immune disease	ko05202//Transcriptional misregulation in cancer;ko04650//Natural killer cell mediated cytotoxicity;ko05320//Autoimmune thyroid disease;ko05330//Allograft rejection;ko04210//Apoptosis;ko04940//Type I diabetes mellitus;ko05332//Graft-versus-host disease	K01353;K01353;K01353;K01353;K01353;K01353;K01353	GO:0005737//cytoplasm;GO:0005829//cytosol;GO:0044194//cytolytic granule	GO:0004252//serine-type endopeptidase activity;GO:0005515//protein binding;GO:0008233//peptidase activity;GO:0008236//serine-type peptidase activity;GO:0016787//hydrolase activity	GO:0001913//T cell mediated cytotoxicity;GO:0006508//proteolysis;GO:0006915//apoptotic process;GO:0008626//granzyme-mediated apoptotic signaling pathway;GO:0019835//cytolysis
ENSMUSG00000060586	5013	6164	8199	16915	14220	13006	192.11	243.88	261.6	549.11	436.41	440.12	232.53	475.213	1.03116	4.73e-11	4.85e-09	H2-Eb1	histocompatibility 2, class II antigen E beta [Source:MGI Symbol;Acc:MGI:95901]	Human Diseases;Human Diseases;Cellular Processes;Human Diseases;Human Diseases;Human Diseases;Human Diseases;Human Diseases;Organismal Systems;Human Diseases;Human Diseases;Human Diseases;Human Diseases;Human Diseases;Environmental Information Processing;Organismal Systems;Human Diseases;Human Diseases;Organismal Systems;Organismal Systems;Organismal Systems;Human Diseases;Human Diseases;Human Di…	Infectious disease: viral;Infectious disease: viral;Transport and catabolism;Infectious disease: bacterial;Immune disease;Infectious disease: bacterial;Infectious disease: viral;Immune disease;Immune system;Cardiovascular disease;Immune disease;Infectious disease: parasitic;Infectious disease: viral;Immune disease;Signaling molecules and interaction;Immune system;Immune disease;Infectious disease…	ko05168//Herpes simplex virus 1 infection;ko05169//Epstein-Barr virus infection;ko04145//Phagosome;ko05152//Tuberculosis;ko05322//Systemic lupus erythematosus;ko05150//Staphylococcus aureus infection;ko05166//Human T-cell leukemia virus 1 infection;ko05323//Rheumatoid arthritis;ko04640//Hematopoietic cell lineage;ko05416//Viral myocarditis;ko05320//Autoimmune thyroid disease;ko05140//Leishmaniasi…	K06752;K06752;K06752;K06752;K06752;K06752;K06752;K06752;K06752;K06752;K06752;K06752;K06752;K06752;K06752;K06752;K06752;K06752;K06752;K06752;K06752;K06752;K06752;K06752	GO:0016020//membrane;GO:0016021//integral component of membrane;GO:0042613//MHC class II protein complex	-	GO:0006955//immune response;GO:0019882//antigen processing and presentation
ENSMUSG00000067341	136	95	175	351	274	364	2.35	1.71	2.55	5.3	3.89	5.54	2.20333	4.91	1.15604	1.2e-07	5.97e-06	H2-Eb2	histocompatibility 2, class II antigen E beta2 [Source:MGI Symbol;Acc:MGI:95902]	Human Diseases;Human Diseases;Cellular Processes;Human Diseases;Human Diseases;Human Diseases;Human Diseases;Human Diseases;Organismal Systems;Human Diseases;Human Diseases;Human Diseases;Human Diseases;Human Diseases;Environmental Information Processing;Organismal Systems;Human Diseases;Human Diseases;Organismal Systems;Organismal Systems;Organismal Systems;Human Diseases;Human Diseases;Human Di…	Infectious disease: viral;Infectious disease: viral;Transport and catabolism;Infectious disease: bacterial;Immune disease;Infectious disease: bacterial;Infectious disease: viral;Immune disease;Immune system;Cardiovascular disease;Immune disease;Infectious disease: parasitic;Infectious disease: viral;Immune disease;Signaling molecules and interaction;Immune system;Immune disease;Infectious disease…	ko05168//Herpes simplex virus 1 infection;ko05169//Epstein-Barr virus infection;ko04145//Phagosome;ko05152//Tuberculosis;ko05322//Systemic lupus erythematosus;ko05150//Staphylococcus aureus infection;ko05166//Human T-cell leukemia virus 1 infection;ko05323//Rheumatoid arthritis;ko04640//Hematopoietic cell lineage;ko05416//Viral myocarditis;ko05320//Autoimmune thyroid disease;ko05140//Leishmaniasi…	K06752;K06752;K06752;K06752;K06752;K06752;K06752;K06752;K06752;K06752;K06752;K06752;K06752;K06752;K06752;K06752;K06752;K06752;K06752;K06752;K06752;K06752;K06752;K06752	GO:0016020//membrane;GO:0016021//integral component of membrane;GO:0042613//MHC class II protein complex	-	GO:0006955//immune response;GO:0019882//antigen processing and presentation
ENSMUSG00000016283	10	39	111	631	205	347	0.45	1.75	4.03	23.92	7.25	13.26	2.07667	14.81	2.83423	0.00191139	0.022698	H2-M2	histocompatibility 2, M region locus 2 [Source:MGI Symbol;Acc:MGI:95914]	Human Diseases;Human Diseases;Human Diseases;Cellular Processes;Cellular Processes;Human Diseases;Human Diseases;Human Diseases;Human Diseases;Human Diseases;Human Diseases;Human Diseases;Human Diseases;Cellular Processes;Environmental Information Processing;Organismal Systems;Human Diseases;Human Diseases	Infectious disease: viral;Infectious disease: viral;Infectious disease: viral;Transport and catabolism;Transport and catabolism;Infectious disease: viral;Infectious disease: viral;Infectious disease: viral;Cancer: overview;Infectious disease: viral;Cardiovascular disease;Immune disease;Immune disease;Cell growth and death;Signaling molecules and interaction;Immune system;Endocrine and metabolic d…	ko05168//Herpes simplex virus 1 infection;ko05169//Epstein-Barr virus infection;ko05165//Human papillomavirus infection;ko04145//Phagosome;ko04144//Endocytosis;ko05163//Human cytomegalovirus infection;ko05170//Human immunodeficiency virus 1 infection;ko05166//Human T-cell leukemia virus 1 infection;ko05203//Viral carcinogenesis;ko05167//Kaposi sarcoma-associated herpesvirus infection;ko05416//Vir…	K06751;K06751;K06751;K06751;K06751;K06751;K06751;K06751;K06751;K06751;K06751;K06751;K06751;K06751;K06751;K06751;K06751;K06751	GO:0005615//extracellular space;GO:0009897//external side of plasma membrane;GO:0009986//cell surface;GO:0016020//membrane;GO:0016021//integral component of membrane	-	GO:0001916//positive regulation of T cell mediated cytotoxicity;GO:0002476//antigen processing and presentation of endogenous peptide antigen via MHC class Ib
ENSMUSG00000091618	37	22	41	13	14	12	0.77	0.48	0.72	0.24	0.24	0.34	0.656667	0.273333	-1.2645	0.00191636	0.022742	H60c	histocompatibility 60c [Source:MGI Symbol;Acc:MGI:3774845]	-	-	-	-	GO:0005615//extracellular space;GO:0005886//plasma membrane;GO:0009897//external side of plasma membrane;GO:0016020//membrane;GO:0016021//integral component of membrane;GO:0031225//anchored component of membrane;GO:0046658//anchored component of plasma membrane	GO:0046703//natural killer cell lectin-like receptor binding	GO:0002376//immune system process;GO:0042267//natural killer cell mediated cytotoxicity
ENSMUSG00000031910	59	35	73	218	130	193	0.62	0.38	0.68	1.96	1.14	1.82	0.56	1.64	1.5502	2.29e-07	1.05e-05	Has3	hyaluronan synthase 3 [Source:MGI Symbol;Acc:MGI:109599]	-	-	-	-	GO:0005634//nucleus;GO:0005737//cytoplasm;GO:0005887//integral component of plasma membrane;GO:0016020//membrane;GO:0016021//integral component of membrane;GO:0036117//hyaluranon cable	GO:0016740//transferase activity;GO:0016757//transferase activity, transferring glycosyl groups;GO:0042802//identical protein binding;GO:0050501//hyaluronan synthase activity	GO:0030213//hyaluronan biosynthetic process;GO:0045226//extracellular polysaccharide biosynthetic process;GO:0045893//positive regulation of transcription, DNA-templated;GO:0085029//extracellular matrix assembly;GO:1900106//positive regulation of hyaluranon cable assembly
ENSMUSG00000069919	17459	22308	31951	9828	15966	6323	1461.9	1953.48	2263.58	719.48	1100.97	466.79	1892.99	762.413	-1.31202	0.00137301	0.017773	Hba-a1	hemoglobin alpha, adult chain 1 [Source:MGI Symbol;Acc:MGI:96015]	Human Diseases;Human Diseases	Infectious disease: parasitic;Infectious disease: parasitic	ko05143//African trypanosomiasis;ko05144//Malaria	K13822;K13822	GO:0005615//extracellular space;GO:0005833//hemoglobin complex;GO:0022627//cytosolic small ribosomal subunit;GO:0031838//haptoglobin-hemoglobin complex	GO:0004601//peroxidase activity;GO:0005344//oxygen carrier activity;GO:0005506//iron ion binding;GO:0019825//oxygen binding;GO:0020037//heme binding;GO:0031720//haptoglobin binding;GO:0043177//organic acid binding;GO:0044877//protein-containing complex binding;GO:0046872//metal ion binding	GO:0001701//in utero embryonic development;GO:0009617//response to bacterium;GO:0015671//oxygen transport;GO:0048821//erythrocyte development;GO:0098869//cellular oxidant detoxification
ENSMUSG00000069917	20568	26650	35485	11275	18003	6751	2172.89	2944.46	3171.93	1041.52	1566.27	628.85	2763.09	1078.88	-1.35675	0.00105113	0.0142856	Hba-a2	hemoglobin alpha, adult chain 2 [Source:MGI Symbol;Acc:MGI:96016]	Human Diseases;Human Diseases	Infectious disease: parasitic;Infectious disease: parasitic	ko05143//African trypanosomiasis;ko05144//Malaria	K13822;K13822	GO:0005615//extracellular space;GO:0005833//hemoglobin complex;GO:0022627//cytosolic small ribosomal subunit;GO:0031838//haptoglobin-hemoglobin complex	GO:0004601//peroxidase activity;GO:0005344//oxygen carrier activity;GO:0005506//iron ion binding;GO:0019825//oxygen binding;GO:0020037//heme binding;GO:0031720//haptoglobin binding;GO:0043177//organic acid binding;GO:0044877//protein-containing complex binding;GO:0046872//metal ion binding	GO:0001701//in utero embryonic development;GO:0009617//response to bacterium;GO:0015671//oxygen transport;GO:0048821//erythrocyte development;GO:0098869//cellular oxidant detoxification
ENSMUSG00000052305	31288	32089	63290	17185	27418	11776	2916.09	3127.87	4991.01	1400.44	2104.4	967.65	3678.32	1490.83	-1.30293	0.00244836	0.0275452	Hbb-bs	hemoglobin, beta adult s chain [Source:MGI Symbol;Acc:MGI:5474852]	Human Diseases;Human Diseases	Infectious disease: parasitic;Infectious disease: parasitic	ko05143//African trypanosomiasis;ko05144//Malaria	K13823;K13823	GO:0005615//extracellular space;GO:0005833//hemoglobin complex;GO:0031838//haptoglobin-hemoglobin complex	GO:0004601//peroxidase activity;GO:0005344//oxygen carrier activity;GO:0019825//oxygen binding;GO:0020037//heme binding;GO:0030492//hemoglobin binding;GO:0031720//haptoglobin binding;GO:0031721//hemoglobin alpha binding;GO:0031722//hemoglobin beta binding;GO:0043177//organic acid binding;GO:0044877//protein-containing complex binding;GO:0046872//metal ion binding	GO:0015671//oxygen transport;GO:0042744//hydrogen peroxide catabolic process;GO:0098869//cellular oxidant detoxification
ENSMUSG00000073940	6008	7246	12955	3265	5419	1955	500.22	630.93	912.55	237.69	371.51	143.51	681.233	250.903	-1.44102	0.00256326	0.0285695	Hbb-bt	hemoglobin, beta adult t chain [Source:MGI Symbol;Acc:MGI:5474850]	Human Diseases;Human Diseases	Infectious disease: parasitic;Infectious disease: parasitic	ko05143//African trypanosomiasis;ko05144//Malaria	K13823;K13823	GO:0005615//extracellular space;GO:0005833//hemoglobin complex;GO:0031838//haptoglobin-hemoglobin complex	GO:0004601//peroxidase activity;GO:0005344//oxygen carrier activity;GO:0019825//oxygen binding;GO:0020037//heme binding;GO:0030492//hemoglobin binding;GO:0031720//haptoglobin binding;GO:0031721//hemoglobin alpha binding;GO:0031722//hemoglobin beta binding;GO:0043177//organic acid binding;GO:0044877//protein-containing complex binding;GO:0046872//metal ion binding	GO:0015671//oxygen transport;GO:0042744//hydrogen peroxide catabolic process;GO:0098869//cellular oxidant detoxification
ENSMUSG00000032338	28	48	20	7	9	10	0.27	0.48	0.16	0.06	0.07	0.08	0.303333	0.07	-2.11548	0.000507699	0.00783663	Hcn4	hyperpolarization-activated, cyclic nucleotide-gated K+ 4 [Source:MGI Symbol;Acc:MGI:1298209]	Environmental Information Processing;Organismal Systems	Signal transduction;Sensory system	ko04024//cAMP signaling pathway;ko04742//Taste transduction	K04957;K04957	GO:0005886//plasma membrane;GO:0016020//membrane;GO:0016021//integral component of membrane;GO:0031226//intrinsic component of plasma membrane;GO:0048471//perinuclear region of cytoplasm;GO:0098855//HCN channel complex	GO:0005216//ion channel activity;GO:0005222//intracellular cAMP-activated cation channel activity;GO:0005244//voltage-gated ion channel activity;GO:0005248//voltage-gated sodium channel activity;GO:0005249//voltage-gated potassium channel activity;GO:0005267//potassium channel activity;GO:0030552//cAMP binding;GO:0042802//identical protein binding;GO:0086041//voltage-gated potassium channel activ…	GO:0002027//regulation of heart rate;GO:0003254//regulation of membrane depolarization;GO:0006811//ion transport;GO:0006812//cation transport;GO:0006813//potassium ion transport;GO:0006814//sodium ion transport;GO:0034765//regulation of ion transmembrane transport;GO:0035725//sodium ion transmembrane transport;GO:0042391//regulation of membrane potential;GO:0055085//transmembrane transport;GO:005…
ENSMUSG00000028940	62	66	34	6	10	12	1.44	1.6	0.67	0.12	0.19	0.25	1.23667	0.186667	-2.72792	2.11e-07	9.84e-06	Hes2	hes family bHLH transcription factor 2 [Source:MGI Symbol;Acc:MGI:1098624]	Human Diseases	Infectious disease: viral	ko05165//Human papillomavirus infection	K09087	GO:0005634//nucleus	GO:0000977//RNA polymerase II regulatory region sequence-specific DNA binding;GO:0000978//RNA polymerase II proximal promoter sequence-specific DNA binding;GO:0001227//DNA-binding transcription repressor activity, RNA polymerase II-specific;GO:0003677//DNA binding;GO:0003690//double-stranded DNA binding;GO:0008134//transcription factor binding;GO:0046983//protein dimerization activity	GO:0000122//negative regulation of transcription by RNA polymerase II;GO:0006355//regulation of transcription, DNA-templated;GO:0009952//anterior/posterior pattern specification;GO:0030154//cell differentiation;GO:0045892//negative regulation of transcription, DNA-templated;GO:0050767//regulation of neurogenesis
ENSMUSG00000004328	34	37	90	116	270	369	0.31	0.35	0.7	0.93	2.03	2.97	0.453333	1.97667	2.12443	2.48e-07	1.13e-05	Hif3a	hypoxia inducible factor 3, alpha subunit [Source:MGI Symbol;Acc:MGI:1859778]	-	-	-	-	GO:0005634//nucleus;GO:0005654//nucleoplasm;GO:0005737//cytoplasm;GO:0005739//mitochondrion;GO:0005829//cytosol;GO:0005886//plasma membrane;GO:0016607//nuclear speck	GO:0000981//DNA-binding transcription factor activity, RNA polymerase II-specific;GO:0003677//DNA binding;GO:0003700//DNA-binding transcription factor activity;GO:0003713//transcription coactivator activity;GO:0003714//transcription corepressor activity;GO:0005515//protein binding;GO:0046983//protein dimerization activity	GO:0001525//angiogenesis;GO:0001666//response to hypoxia;GO:0006355//regulation of transcription, DNA-templated;GO:0006357//regulation of transcription by RNA polymerase II;GO:0006366//transcription by RNA polymerase II;GO:0006915//apoptotic process;GO:0007275//multicellular organism development;GO:0045944//positive regulation of transcription by RNA polymerase II;GO:1903507//negative regulation …
ENSMUSG00000003949	460	505	711	293	281	195	4.77	5.48	6.24	2.66	2.4	1.78	5.49667	2.28	-1.26952	5.04e-10	4.44e-08	Hlf	hepatic leukemia factor [Source:MGI Symbol;Acc:MGI:96108]	Organismal Systems	Environmental adaptation	ko04711//Circadian rhythm - fly	K09057	GO:0005634//nucleus;GO:0005654//nucleoplasm	GO:0000977//RNA polymerase II regulatory region sequence-specific DNA binding;GO:0001228//DNA-binding transcription activator activity, RNA polymerase II-specific;GO:0003677//DNA binding;GO:0003700//DNA-binding transcription factor activity;GO:0043565//sequence-specific DNA binding	GO:0006355//regulation of transcription, DNA-templated;GO:0006357//regulation of transcription by RNA polymerase II;GO:0035914//skeletal muscle cell differentiation;GO:0045944//positive regulation of transcription by RNA polymerase II;GO:0048511//rhythmic process
ENSMUSG00000029919	27	22	66	171	136	173	0.45	0.39	0.94	2.52	1.89	2.57	0.593333	2.32667	1.97135	1.21e-08	7.89e-07	Hpgds	hematopoietic prostaglandin D synthase [Source:MGI Symbol;Acc:MGI:1859384]	Metabolism;Human Diseases;Metabolism;Metabolism;Metabolism;Metabolism	Global and overview maps;Cancer: overview;Lipid metabolism;Xenobiotics biodegradation and metabolism;Xenobiotics biodegradation and metabolism;Metabolism of other amino acids	ko01100//Metabolic pathways;ko05204//Chemical carcinogenesis - DNA adducts;ko00590//Arachidonic acid metabolism;ko00980//Metabolism of xenobiotics by cytochrome P450;ko00982//Drug metabolism - cytochrome P450;ko00480//Glutathione metabolism	K04097;K04097;K04097;K04097;K04097;K04097	GO:0005654//nucleoplasm;GO:0005737//cytoplasm;GO:0005829//cytosol;GO:0043231//intracellular membrane-bounded organelle	GO:0000287//magnesium ion binding;GO:0004364//glutathione transferase activity;GO:0004667//prostaglandin-D synthase activity;GO:0005509//calcium ion binding;GO:0005515//protein binding;GO:0016740//transferase activity;GO:0016853//isomerase activity;GO:0042803//protein homodimerization activity	GO:0001516//prostaglandin biosynthetic process;GO:0006629//lipid metabolic process;GO:0006631//fatty acid metabolic process;GO:0006633//fatty acid biosynthetic process;GO:0006693//prostaglandin metabolic process;GO:0006749//glutathione metabolic process;GO:2000255//negative regulation of male germ cell proliferation
ENSMUSG00000030895	14	12	13	52	32	78	0.55	0.49	0.43	1.78	1.03	2.69	0.49	1.83333	1.90362	7.22e-05	0.0015617	Hpx	hemopexin [Source:MGI Symbol;Acc:MGI:105112]	-	-	-	-	GO:0005576//extracellular region;GO:0005615//extracellular space;GO:0005623//cell	GO:0015232//heme transporter activity;GO:0020037//heme binding;GO:0046872//metal ion binding	GO:0002639//positive regulation of immunoglobulin production;GO:0002925//positive regulation of humoral immune response mediated by circulating immunoglobulin;GO:0006879//cellular iron ion homeostasis;GO:0015886//heme transport;GO:0020027//hemoglobin metabolic process;GO:0042168//heme metabolic process;GO:0042531//positive regulation of tyrosine phosphorylation of STAT protein;GO:0051246//regulat…
ENSMUSG00000026228	6	12	20	51	66	48	0.17	0.35	0.48	1.42	1.53	1.19	0.333333	1.38	2.04963	1.25e-05	0.000356018	Htr2b	5-hydroxytryptamine (serotonin) receptor 2B [Source:MGI Symbol;Acc:MGI:109323]	Environmental Information Processing;Environmental Information Processing;Organismal Systems;Organismal Systems;Cellular Processes	Signaling molecules and interaction;Signal transduction;Nervous system;Sensory system;Cellular community - eukaryotes	ko04080//Neuroactive ligand-receptor interaction;ko04020//Calcium signaling pathway;ko04726//Serotonergic synapse;ko04750//Inflammatory mediator regulation of TRP channels;ko04540//Gap junction	K04157;K04157;K04157;K04157;K04157	GO:0005623//cell;GO:0005654//nucleoplasm;GO:0005737//cytoplasm;GO:0005886//plasma membrane;GO:0005887//integral component of plasma membrane;GO:0016020//membrane;GO:0016021//integral component of membrane;GO:0030054//cell junction;GO:0030425//dendrite;GO:0043005//neuron projection;GO:0043025//neuronal cell body;GO:0045202//synapse	GO:0001965//G-protein alpha-subunit binding;GO:0004930//G protein-coupled receptor activity;GO:0004993//G protein-coupled serotonin receptor activity;GO:0005096//GTPase activator activity;GO:0008144//drug binding;GO:0030594//neurotransmitter receptor activity;GO:0051378//serotonin binding	GO:0001755//neural crest cell migration;GO:0001819//positive regulation of cytokine production;GO:0001938//positive regulation of endothelial cell proliferation;GO:0002031//G protein-coupled receptor internalization;GO:0003007//heart morphogenesis;GO:0003300//cardiac muscle hypertrophy;GO:0006874//cellular calcium ion homeostasis;GO:0006939//smooth muscle contraction;GO:0007165//signal transducti…
ENSMUSG00000026009	121	106	170	587	332	532	2.19	2	2.6	9.27	4.94	8.47	2.26333	7.56	1.73994	2.11e-12	2.72e-10	Icos	inducible T cell co-stimulator [Source:MGI Symbol;Acc:MGI:1858745]	Environmental Information Processing;Organismal Systems;Human Diseases;Organismal Systems	Signaling molecules and interaction;Immune system;Immune disease;Immune system	ko04514//Cell adhesion molecules;ko04672//Intestinal immune network for IgA production;ko05340//Primary immunodeficiency;ko04660//T cell receptor signaling pathway	K06713;K06713;K06713;K06713	GO:0005887//integral component of plasma membrane;GO:0009897//external side of plasma membrane;GO:0016020//membrane;GO:0016021//integral component of membrane	GO:0005515//protein binding	GO:0002517//T cell tolerance induction;GO:0031295//T cell costimulation;GO:0098609//cell-cell adhesion
ENSMUSG00000054203	144	193	302	659	401	783	5.24	7.32	9.27	20.91	11.97	25.04	7.27667	19.3067	1.40775	3.45e-07	1.49e-05	Ifi205	interferon activated gene 205 [Source:MGI Symbol;Acc:MGI:101847]	Organismal Systems	Immune system	ko04621//NOD-like receptor signaling pathway	K20914	GO:0005634//nucleus;GO:0005654//nucleoplasm;GO:0005730//nucleolus;GO:0005829//cytosol	GO:0000978//RNA polymerase II proximal promoter sequence-specific DNA binding;GO:0001227//DNA-binding transcription repressor activity, RNA polymerase II-specific;GO:0003690//double-stranded DNA binding;GO:0008134//transcription factor binding;GO:0042802//identical protein binding	GO:0000122//negative regulation of transcription by RNA polymerase II;GO:0002218//activation of innate immune response;GO:0009617//response to bacterium;GO:0032731//positive regulation of interleukin-1 beta production;GO:0035458//cellular response to interferon-beta
ENSMUSG00000059108	181	131	304	86	40	23	15.98	12.09	22.7	6.59	2.85	1.79	16.9233	3.74333	-2.17662	4.54e-07	1.91e-05	Ifitm6	interferon induced transmembrane protein 6 [Source:MGI Symbol;Acc:MGI:2686976]	-	-	-	-	GO:0005886//plasma membrane;GO:0016020//membrane;GO:0016021//integral component of membrane	GO:0003674//molecular_function	GO:0034341//response to interferon-gamma;GO:0035455//response to interferon-alpha;GO:0035456//response to interferon-beta;GO:0045071//negative regulation of viral genome replication;GO:0046597//negative regulation of viral entry into host cell;GO:0051607//defense response to virus;GO:0060337//type I interferon signaling pathway
ENSMUSG00000020053	522	415	466	890	805	708	5.24	4.61	5.74	15.63	14.26	11.66	5.19667	13.85	1.41423	7.72e-05	0.00164719	Igf1	insulin-like growth factor 1 [Source:MGI Symbol;Acc:MGI:96432]	Human Diseases;Environmental Information Processing;Human Diseases;Environmental Information Processing;Environmental Information Processing;Environmental Information Processing;Human Diseases;Human Diseases;Cellular Processes;Environmental Information Processing;Human Diseases;Cellular Processes;Environmental Information Processing;Organismal Systems;Environmental Information Processing;Environm…	Cancer: overview;Signal transduction;Cancer: overview;Signal transduction;Signal transduction;Signal transduction;Cardiovascular disease;Cancer: overview;Cellular community - eukaryotes;Signal transduction;Cancer: specific types;Cellular community - eukaryotes;Signal transduction;Sensory system;Signal transduction;Signal transduction;Cell growth and death;Endocrine system;Cancer: specific types;D…	ko05200//Pathways in cancer;ko04151//PI3K-Akt signaling pathway;ko05202//Transcriptional misregulation in cancer;ko04010//MAPK signaling pathway;ko04014//Ras signaling pathway;ko04015//Rap1 signaling pathway;ko05414//Dilated cardiomyopathy;ko05205//Proteoglycans in cancer;ko04510//Focal adhesion;ko04150//mTOR signaling pathway;ko05224//Breast cancer;ko04550//Signaling pathways regulating pluripot…	K05459;K05459;K05459;K05459;K05459;K05459;K05459;K05459;K05459;K05459;K05459;K05459;K05459;K05459;K05459;K05459;K05459;K05459;K05459;K05459;K05459;K05459;K05459;K05459;K05459;K05459;K05459;K05459;K05459;K05459;K05459	GO:0005576//extracellular region;GO:0005614//interstitial matrix;GO:0005615//extracellular space;GO:0005623//cell;GO:0005737//cytoplasm;GO:0005886//plasma membrane;GO:0031091//platelet alpha granule;GO:0035867//alphav-beta3 integrin-IGF-1-IGF1R complex;GO:0042567//insulin-like growth factor ternary complex;GO:0043025//neuronal cell body;GO:0070382//exocytic vesicle	GO:0005158//insulin receptor binding;GO:0005159//insulin-like growth factor receptor binding;GO:0005178//integrin binding;GO:0005179//hormone activity;GO:0005496//steroid binding;GO:0005515//protein binding;GO:0008083//growth factor activity;GO:0043539//protein serine/threonine kinase activator activity	GO:0000187//activation of MAPK activity;GO:0001649//osteoblast differentiation;GO:0001775//cell activation;GO:0001932//regulation of protein phosphorylation;GO:0001974//blood vessel remodeling;GO:0002683//negative regulation of immune system process;GO:0006417//regulation of translation;GO:0007165//signal transduction;GO:0007399//nervous system development;GO:0007608//sensory perception of smell;…
ENSMUSG00000095079	3912	1897	2822	86732	62585	32569	206.8	104.05	125.99	4022.92	2737.14	1523.37	145.613	2761.14	4.24505	3.58e-18	1.09e-15	Igha	immunoglobulin heavy constant alpha [Source:MGI Symbol;Acc:MGI:96444]	Environmental Information Processing;Human Diseases;Human Diseases;Environmental Information Processing;Cellular Processes;Human Diseases;Human Diseases;Environmental Information Processing;Human Diseases;Human Diseases;Human Diseases;Environmental Information Processing;Organismal Systems;Human Diseases;Human Diseases;Organismal Systems;Organismal Systems;Human Diseases;Organismal Systems;Human …	Signal transduction;Infectious disease: viral;Infectious disease: bacterial;Signal transduction;Transport and catabolism;Cancer: overview;Infectious disease: bacterial;Signal transduction;Immune disease;Infectious disease: bacterial;Infectious disease: parasitic;Signal transduction;Immune system;Immune disease;Cardiovascular disease;Immune system;Immune system;Cardiovascular disease;Immune system…	ko04151//PI3K-Akt signaling pathway;ko05169//Epstein-Barr virus infection;ko05130//Pathogenic Escherichia coli infection;ko04020//Calcium signaling pathway;ko04145//Phagosome;ko05202//Transcriptional misregulation in cancer;ko05152//Tuberculosis;ko04072//Phospholipase D signaling pathway;ko05322//Systemic lupus erythematosus;ko05150//Staphylococcus aureus infection;ko05146//Amoebiasis;ko04064//NF…	K06856;K06856;K06856;K06856;K06856;K06856;K06856;K06856;K06856;K06856;K06856;K06856;K06856;K06856;K06856;K06856;K06856;K06856;K06856;K06856;K06856;K06856;K06856;K06856;K06856;K06856;K06856	GO:0009897//external side of plasma membrane;GO:0042571//immunoglobulin complex, circulating	GO:0003823//antigen binding;GO:0034987//immunoglobulin receptor binding	GO:0002385//mucosal immune response;GO:0002455//humoral immune response mediated by circulating immunoglobulin;GO:0006910//phagocytosis, recognition;GO:0006911//phagocytosis, engulfment;GO:0006958//complement activation, classical pathway;GO:0016064//immunoglobulin mediated immune response;GO:0042742//defense response to bacterium;GO:0045087//innate immune response;GO:0050853//B cell receptor sig…
ENSMUSG00000087642	8	1	26	302	36	102	0.34	0.04	0.94	11.25	1.27	3.85	0.44	5.45667	3.63244	0.00337252	0.0355182	Ighe	Immunoglobulin heavy constant epsilon [Source:MGI Symbol;Acc:MGI:2685746]	Environmental Information Processing;Human Diseases;Human Diseases;Environmental Information Processing;Cellular Processes;Human Diseases;Human Diseases;Environmental Information Processing;Human Diseases;Human Diseases;Human Diseases;Environmental Information Processing;Organismal Systems;Human Diseases;Human Diseases;Organismal Systems;Organismal Systems;Human Diseases;Organismal Systems;Human …	Signal transduction;Infectious disease: viral;Infectious disease: bacterial;Signal transduction;Transport and catabolism;Cancer: overview;Infectious disease: bacterial;Signal transduction;Immune disease;Infectious disease: bacterial;Infectious disease: parasitic;Signal transduction;Immune system;Immune disease;Cardiovascular disease;Immune system;Immune system;Cardiovascular disease;Immune system…	ko04151//PI3K-Akt signaling pathway;ko05169//Epstein-Barr virus infection;ko05130//Pathogenic Escherichia coli infection;ko04020//Calcium signaling pathway;ko04145//Phagosome;ko05202//Transcriptional misregulation in cancer;ko05152//Tuberculosis;ko04072//Phospholipase D signaling pathway;ko05322//Systemic lupus erythematosus;ko05150//Staphylococcus aureus infection;ko05146//Amoebiasis;ko04064//NF…	K06856;K06856;K06856;K06856;K06856;K06856;K06856;K06856;K06856;K06856;K06856;K06856;K06856;K06856;K06856;K06856;K06856;K06856;K06856;K06856;K06856;K06856;K06856;K06856;K06856;K06856;K06856	-	-	-
ENSMUSG00000076614	141	71	354	89889	10250	24493	6.99	3.88	13.9	4260.76	453.59	1167.11	8.25667	1960.49	7.89144	6.14e-14	1.03e-11	Ighg1	immunoglobulin heavy constant gamma 1 (G1m marker) [Source:MGI Symbol;Acc:MGI:96446]	Environmental Information Processing;Human Diseases;Human Diseases;Environmental Information Processing;Cellular Processes;Human Diseases;Human Diseases;Environmental Information Processing;Human Diseases;Human Diseases;Human Diseases;Environmental Information Processing;Organismal Systems;Human Diseases;Human Diseases;Organismal Systems;Organismal Systems;Human Diseases;Organismal Systems;Human …	Signal transduction;Infectious disease: viral;Infectious disease: bacterial;Signal transduction;Transport and catabolism;Cancer: overview;Infectious disease: bacterial;Signal transduction;Immune disease;Infectious disease: bacterial;Infectious disease: parasitic;Signal transduction;Immune system;Immune disease;Cardiovascular disease;Immune system;Immune system;Cardiovascular disease;Immune system…	ko04151//PI3K-Akt signaling pathway;ko05169//Epstein-Barr virus infection;ko05130//Pathogenic Escherichia coli infection;ko04020//Calcium signaling pathway;ko04145//Phagosome;ko05202//Transcriptional misregulation in cancer;ko05152//Tuberculosis;ko04072//Phospholipase D signaling pathway;ko05322//Systemic lupus erythematosus;ko05150//Staphylococcus aureus infection;ko05146//Amoebiasis;ko04064//NF…	K06856;K06856;K06856;K06856;K06856;K06856;K06856;K06856;K06856;K06856;K06856;K06856;K06856;K06856;K06856;K06856;K06856;K06856;K06856;K06856;K06856;K06856;K06856;K06856;K06856;K06856;K06856	GO:0016020//membrane;GO:0016021//integral component of membrane	-	-
ENSMUSG00000076613	345	285	646	33170	9227	7614	17.14	14.78	26.6	1514.08	394.54	347.84	19.5067	752.153	5.26899	3.39e-11	3.56e-09	Ighg2b	immunoglobulin heavy constant gamma 2B [Source:MGI Symbol;Acc:MGI:96445]	Environmental Information Processing;Human Diseases;Human Diseases;Environmental Information Processing;Cellular Processes;Human Diseases;Human Diseases;Environmental Information Processing;Human Diseases;Human Diseases;Human Diseases;Environmental Information Processing;Organismal Systems;Human Diseases;Human Diseases;Organismal Systems;Organismal Systems;Human Diseases;Organismal Systems;Human …	Signal transduction;Infectious disease: viral;Infectious disease: bacterial;Signal transduction;Transport and catabolism;Cancer: overview;Infectious disease: bacterial;Signal transduction;Immune disease;Infectious disease: bacterial;Infectious disease: parasitic;Signal transduction;Immune system;Immune disease;Cardiovascular disease;Immune system;Immune system;Cardiovascular disease;Immune system…	ko04151//PI3K-Akt signaling pathway;ko05169//Epstein-Barr virus infection;ko05130//Pathogenic Escherichia coli infection;ko04020//Calcium signaling pathway;ko04145//Phagosome;ko05202//Transcriptional misregulation in cancer;ko05152//Tuberculosis;ko04072//Phospholipase D signaling pathway;ko05322//Systemic lupus erythematosus;ko05150//Staphylococcus aureus infection;ko05146//Amoebiasis;ko04064//NF…	K06856;K06856;K06856;K06856;K06856;K06856;K06856;K06856;K06856;K06856;K06856;K06856;K06856;K06856;K06856;K06856;K06856;K06856;K06856;K06856;K06856;K06856;K06856;K06856;K06856;K06856;K06856	GO:0016020//membrane;GO:0016021//integral component of membrane	-	-
ENSMUSG00000076612	170	129	1164	62391	13928	7331	8.92	7.11	51.72	2873.08	603.77	340.29	22.5833	1272.38	5.81613	7.71e-06	0.00023438	Ighg2c	immunoglobulin heavy constant gamma 2C [Source:MGI Symbol;Acc:MGI:2686979]	Environmental Information Processing;Human Diseases;Human Diseases;Environmental Information Processing;Cellular Processes;Human Diseases;Human Diseases;Environmental Information Processing;Human Diseases;Human Diseases;Human Diseases;Environmental Information Processing;Organismal Systems;Human Diseases;Human Diseases;Organismal Systems;Organismal Systems;Human Diseases;Organismal Systems;Human …	Signal transduction;Infectious disease: viral;Infectious disease: bacterial;Signal transduction;Transport and catabolism;Cancer: overview;Infectious disease: bacterial;Signal transduction;Immune disease;Infectious disease: bacterial;Infectious disease: parasitic;Signal transduction;Immune system;Immune disease;Cardiovascular disease;Immune system;Immune system;Cardiovascular disease;Immune system…	ko04151//PI3K-Akt signaling pathway;ko05169//Epstein-Barr virus infection;ko05130//Pathogenic Escherichia coli infection;ko04020//Calcium signaling pathway;ko04145//Phagosome;ko05202//Transcriptional misregulation in cancer;ko05152//Tuberculosis;ko04072//Phospholipase D signaling pathway;ko05322//Systemic lupus erythematosus;ko05150//Staphylococcus aureus infection;ko05146//Amoebiasis;ko04064//NF…	K06856;K06856;K06856;K06856;K06856;K06856;K06856;K06856;K06856;K06856;K06856;K06856;K06856;K06856;K06856;K06856;K06856;K06856;K06856;K06856;K06856;K06856;K06856;K06856;K06856;K06856;K06856	GO:0005615//extracellular space;GO:0009897//external side of plasma membrane;GO:0016020//membrane;GO:0016021//integral component of membrane;GO:0042571//immunoglobulin complex, circulating	GO:0003823//antigen binding;GO:0034987//immunoglobulin receptor binding	GO:0002455//humoral immune response mediated by circulating immunoglobulin;GO:0006910//phagocytosis, recognition;GO:0006911//phagocytosis, engulfment;GO:0006958//complement activation, classical pathway;GO:0016064//immunoglobulin mediated immune response;GO:0019731//antibacterial humoral response;GO:0042742//defense response to bacterium;GO:0045087//innate immune response;GO:0050853//B cell recep…
ENSMUSG00000076615	34	22	38	1653	732	549	1.24	0.87	1.18	77.13	31.71	25.5	1.09667	44.78	5.35166	3.53e-19	1.22e-16	Ighg3	Immunoglobulin heavy constant gamma 3 [Source:MGI Symbol;Acc:MGI:2144790]	Environmental Information Processing;Human Diseases;Human Diseases;Environmental Information Processing;Cellular Processes;Human Diseases;Human Diseases;Environmental Information Processing;Human Diseases;Human Diseases;Human Diseases;Environmental Information Processing;Organismal Systems;Human Diseases;Human Diseases;Organismal Systems;Organismal Systems;Human Diseases;Organismal Systems;Human …	Signal transduction;Infectious disease: viral;Infectious disease: bacterial;Signal transduction;Transport and catabolism;Cancer: overview;Infectious disease: bacterial;Signal transduction;Immune disease;Infectious disease: bacterial;Infectious disease: parasitic;Signal transduction;Immune system;Immune disease;Cardiovascular disease;Immune system;Immune system;Cardiovascular disease;Immune system…	ko04151//PI3K-Akt signaling pathway;ko05169//Epstein-Barr virus infection;ko05130//Pathogenic Escherichia coli infection;ko04020//Calcium signaling pathway;ko04145//Phagosome;ko05202//Transcriptional misregulation in cancer;ko05152//Tuberculosis;ko04072//Phospholipase D signaling pathway;ko05322//Systemic lupus erythematosus;ko05150//Staphylococcus aureus infection;ko05146//Amoebiasis;ko04064//NF…	K06856;K06856;K06856;K06856;K06856;K06856;K06856;K06856;K06856;K06856;K06856;K06856;K06856;K06856;K06856;K06856;K06856;K06856;K06856;K06856;K06856;K06856;K06856;K06856;K06856;K06856;K06856	GO:0005615//extracellular space;GO:0009897//external side of plasma membrane;GO:0016020//membrane;GO:0016021//integral component of membrane;GO:0042571//immunoglobulin complex, circulating	GO:0003823//antigen binding;GO:0034987//immunoglobulin receptor binding	GO:0006910//phagocytosis, recognition;GO:0006911//phagocytosis, engulfment;GO:0006958//complement activation, classical pathway;GO:0042742//defense response to bacterium;GO:0045087//innate immune response;GO:0050853//B cell receptor signaling pathway;GO:0050871//positive regulation of B cell activation
ENSMUSG00000076617	7198	5479	5162	25474	14516	10144	254.8	203.92	156.04	856.83	455.95	336	204.92	549.593	1.4233	0.00328705	0.0347403	Ighm	immunoglobulin heavy constant mu [Source:MGI Symbol;Acc:MGI:96448]	Environmental Information Processing;Human Diseases;Human Diseases;Environmental Information Processing;Cellular Processes;Human Diseases;Human Diseases;Environmental Information Processing;Human Diseases;Human Diseases;Human Diseases;Environmental Information Processing;Organismal Systems;Human Diseases;Human Diseases;Organismal Systems;Organismal Systems;Human Diseases;Organismal Systems;Human …	Signal transduction;Infectious disease: viral;Infectious disease: bacterial;Signal transduction;Transport and catabolism;Cancer: overview;Infectious disease: bacterial;Signal transduction;Immune disease;Infectious disease: bacterial;Infectious disease: parasitic;Signal transduction;Immune system;Immune disease;Cardiovascular disease;Immune system;Immune system;Cardiovascular disease;Immune system…	ko04151//PI3K-Akt signaling pathway;ko05169//Epstein-Barr virus infection;ko05130//Pathogenic Escherichia coli infection;ko04020//Calcium signaling pathway;ko04145//Phagosome;ko05202//Transcriptional misregulation in cancer;ko05152//Tuberculosis;ko04072//Phospholipase D signaling pathway;ko05322//Systemic lupus erythematosus;ko05150//Staphylococcus aureus infection;ko05146//Amoebiasis;ko04064//NF…	K06856;K06856;K06856;K06856;K06856;K06856;K06856;K06856;K06856;K06856;K06856;K06856;K06856;K06856;K06856;K06856;K06856;K06856;K06856;K06856;K06856;K06856;K06856;K06856;K06856;K06856;K06856	GO:0005615//extracellular space;GO:0009986//cell surface;GO:0016020//membrane;GO:0016021//integral component of membrane;GO:0071756//pentameric IgM immunoglobulin complex;GO:0071757//hexameric IgM immunoglobulin complex	GO:0003697//single-stranded DNA binding;GO:0031210//phosphatidylcholine binding;GO:0034987//immunoglobulin receptor binding;GO:0042834//peptidoglycan binding	GO:0002250//adaptive immune response;GO:0019731//antibacterial humoral response;GO:0045087//innate immune response;GO:0050829//defense response to Gram-negative bacterium
ENSMUSG00000095981	1	2	12	177	136	37	0.16	0.34	1.66	25.27	18.26	5.32	0.72	16.2833	4.49926	1.89e-10	1.76e-08	Ighv10-1	immunoglobulin heavy variable 10-1 [Source:MGI Symbol;Acc:MGI:4439620]	Environmental Information Processing;Human Diseases;Human Diseases;Environmental Information Processing;Cellular Processes;Human Diseases;Human Diseases;Environmental Information Processing;Human Diseases;Human Diseases;Human Diseases;Environmental Information Processing;Organismal Systems;Human Diseases;Human Diseases;Organismal Systems;Organismal Systems;Human Diseases;Organismal Systems;Human …	Signal transduction;Infectious disease: viral;Infectious disease: bacterial;Signal transduction;Transport and catabolism;Cancer: overview;Infectious disease: bacterial;Signal transduction;Immune disease;Infectious disease: bacterial;Infectious disease: parasitic;Signal transduction;Immune system;Immune disease;Cardiovascular disease;Immune system;Immune system;Cardiovascular disease;Immune system…	ko04151//PI3K-Akt signaling pathway;ko05169//Epstein-Barr virus infection;ko05130//Pathogenic Escherichia coli infection;ko04020//Calcium signaling pathway;ko04145//Phagosome;ko05202//Transcriptional misregulation in cancer;ko05152//Tuberculosis;ko04072//Phospholipase D signaling pathway;ko05322//Systemic lupus erythematosus;ko05150//Staphylococcus aureus infection;ko05146//Amoebiasis;ko04064//NF…	K06856;K06856;K06856;K06856;K06856;K06856;K06856;K06856;K06856;K06856;K06856;K06856;K06856;K06856;K06856;K06856;K06856;K06856;K06856;K06856;K06856;K06856;K06856;K06856;K06856;K06856;K06856	GO:0009897//external side of plasma membrane;GO:0042571//immunoglobulin complex, circulating	GO:0003823//antigen binding;GO:0034987//immunoglobulin receptor binding	GO:0006910//phagocytosis, recognition;GO:0006911//phagocytosis, engulfment;GO:0006958//complement activation, classical pathway;GO:0042742//defense response to bacterium;GO:0045087//innate immune response;GO:0050853//B cell receptor signaling pathway;GO:0050871//positive regulation of B cell activation
ENSMUSG00000095700	7	3	10	518	145	107	1.09	0.49	1.31	70.27	18.54	14.65	0.963333	34.4867	5.16186	2.62e-09	1.95e-07	Ighv10-3	immunoglobulin heavy variable V10-3 [Source:MGI Symbol;Acc:MGI:3648785]	Environmental Information Processing;Human Diseases;Human Diseases;Environmental Information Processing;Cellular Processes;Human Diseases;Human Diseases;Environmental Information Processing;Human Diseases;Human Diseases;Human Diseases;Environmental Information Processing;Organismal Systems;Human Diseases;Human Diseases;Organismal Systems;Organismal Systems;Human Diseases;Organismal Systems;Human …	Signal transduction;Infectious disease: viral;Infectious disease: bacterial;Signal transduction;Transport and catabolism;Cancer: overview;Infectious disease: bacterial;Signal transduction;Immune disease;Infectious disease: bacterial;Infectious disease: parasitic;Signal transduction;Immune system;Immune disease;Cardiovascular disease;Immune system;Immune system;Cardiovascular disease;Immune system…	ko04151//PI3K-Akt signaling pathway;ko05169//Epstein-Barr virus infection;ko05130//Pathogenic Escherichia coli infection;ko04020//Calcium signaling pathway;ko04145//Phagosome;ko05202//Transcriptional misregulation in cancer;ko05152//Tuberculosis;ko04072//Phospholipase D signaling pathway;ko05322//Systemic lupus erythematosus;ko05150//Staphylococcus aureus infection;ko05146//Amoebiasis;ko04064//NF…	K06856;K06856;K06856;K06856;K06856;K06856;K06856;K06856;K06856;K06856;K06856;K06856;K06856;K06856;K06856;K06856;K06856;K06856;K06856;K06856;K06856;K06856;K06856;K06856;K06856;K06856;K06856	GO:0009897//external side of plasma membrane;GO:0042571//immunoglobulin complex, circulating	GO:0003823//antigen binding;GO:0034987//immunoglobulin receptor binding	GO:0006910//phagocytosis, recognition;GO:0006911//phagocytosis, engulfment;GO:0006958//complement activation, classical pathway;GO:0042742//defense response to bacterium;GO:0045087//innate immune response;GO:0050853//B cell receptor signaling pathway;GO:0050871//positive regulation of B cell activation
ENSMUSG00000096108	1	2	12	54	98	23	0.13	0.27	1.29	5.99	10.24	2.57	0.563333	6.26667	3.47564	3.66e-06	0.000121393	Ighv11-2	immunoglobulin heavy variable V11-2 [Source:MGI Symbol;Acc:MGI:4947968]	Environmental Information Processing;Human Diseases;Human Diseases;Environmental Information Processing;Cellular Processes;Human Diseases;Human Diseases;Environmental Information Processing;Human Diseases;Human Diseases;Human Diseases;Environmental Information Processing;Organismal Systems;Human Diseases;Human Diseases;Organismal Systems;Organismal Systems;Human Diseases;Organismal Systems;Human …	Signal transduction;Infectious disease: viral;Infectious disease: bacterial;Signal transduction;Transport and catabolism;Cancer: overview;Infectious disease: bacterial;Signal transduction;Immune disease;Infectious disease: bacterial;Infectious disease: parasitic;Signal transduction;Immune system;Immune disease;Cardiovascular disease;Immune system;Immune system;Cardiovascular disease;Immune system…	ko04151//PI3K-Akt signaling pathway;ko05169//Epstein-Barr virus infection;ko05130//Pathogenic Escherichia coli infection;ko04020//Calcium signaling pathway;ko04145//Phagosome;ko05202//Transcriptional misregulation in cancer;ko05152//Tuberculosis;ko04072//Phospholipase D signaling pathway;ko05322//Systemic lupus erythematosus;ko05150//Staphylococcus aureus infection;ko05146//Amoebiasis;ko04064//NF…	K06856;K06856;K06856;K06856;K06856;K06856;K06856;K06856;K06856;K06856;K06856;K06856;K06856;K06856;K06856;K06856;K06856;K06856;K06856;K06856;K06856;K06856;K06856;K06856;K06856;K06856;K06856	GO:0009897//external side of plasma membrane;GO:0042571//immunoglobulin complex, circulating	GO:0003823//antigen binding;GO:0034987//immunoglobulin receptor binding	GO:0006910//phagocytosis, recognition;GO:0006911//phagocytosis, engulfment;GO:0006958//complement activation, classical pathway;GO:0042742//defense response to bacterium;GO:0045087//innate immune response;GO:0050853//B cell receptor signaling pathway;GO:0050871//positive regulation of B cell activation
ENSMUSG00000103254	6	4	5	82	53	45	1	0.7	0.71	11.96	7.28	6.62	0.803333	8.62	3.42362	4.16e-10	3.7e-08	Ighv1-15	immunoglobulin heavy variable 1-15 [Source:MGI Symbol;Acc:MGI:4439782]	Environmental Information Processing;Human Diseases;Human Diseases;Environmental Information Processing;Cellular Processes;Human Diseases;Human Diseases;Environmental Information Processing;Human Diseases;Human Diseases;Human Diseases;Environmental Information Processing;Organismal Systems;Human Diseases;Human Diseases;Organismal Systems;Organismal Systems;Human Diseases;Organismal Systems;Human …	Signal transduction;Infectious disease: viral;Infectious disease: bacterial;Signal transduction;Transport and catabolism;Cancer: overview;Infectious disease: bacterial;Signal transduction;Immune disease;Infectious disease: bacterial;Infectious disease: parasitic;Signal transduction;Immune system;Immune disease;Cardiovascular disease;Immune system;Immune system;Cardiovascular disease;Immune system…	ko04151//PI3K-Akt signaling pathway;ko05169//Epstein-Barr virus infection;ko05130//Pathogenic Escherichia coli infection;ko04020//Calcium signaling pathway;ko04145//Phagosome;ko05202//Transcriptional misregulation in cancer;ko05152//Tuberculosis;ko04072//Phospholipase D signaling pathway;ko05322//Systemic lupus erythematosus;ko05150//Staphylococcus aureus infection;ko05146//Amoebiasis;ko04064//NF…	K06856;K06856;K06856;K06856;K06856;K06856;K06856;K06856;K06856;K06856;K06856;K06856;K06856;K06856;K06856;K06856;K06856;K06856;K06856;K06856;K06856;K06856;K06856;K06856;K06856;K06856;K06856	GO:0009897//external side of plasma membrane;GO:0042571//immunoglobulin complex, circulating	GO:0003823//antigen binding;GO:0034987//immunoglobulin receptor binding	GO:0006910//phagocytosis, recognition;GO:0006911//phagocytosis, engulfment;GO:0006958//complement activation, classical pathway;GO:0042742//defense response to bacterium;GO:0045087//innate immune response;GO:0050853//B cell receptor signaling pathway;GO:0050871//positive regulation of B cell activation
ENSMUSG00000076695	11	6	15	135	78	92	1.83	1.05	2.12	19.67	10.67	13.52	1.66667	14.62	3.13291	3.54e-13	5.09e-11	Ighv1-18	immunoglobulin heavy variable V1-18 [Source:MGI Symbol;Acc:MGI:4439780]	Environmental Information Processing;Human Diseases;Human Diseases;Environmental Information Processing;Cellular Processes;Human Diseases;Human Diseases;Environmental Information Processing;Human Diseases;Human Diseases;Human Diseases;Environmental Information Processing;Organismal Systems;Human Diseases;Human Diseases;Organismal Systems;Organismal Systems;Human Diseases;Organismal Systems;Human …	Signal transduction;Infectious disease: viral;Infectious disease: bacterial;Signal transduction;Transport and catabolism;Cancer: overview;Infectious disease: bacterial;Signal transduction;Immune disease;Infectious disease: bacterial;Infectious disease: parasitic;Signal transduction;Immune system;Immune disease;Cardiovascular disease;Immune system;Immune system;Cardiovascular disease;Immune system…	ko04151//PI3K-Akt signaling pathway;ko05169//Epstein-Barr virus infection;ko05130//Pathogenic Escherichia coli infection;ko04020//Calcium signaling pathway;ko04145//Phagosome;ko05202//Transcriptional misregulation in cancer;ko05152//Tuberculosis;ko04072//Phospholipase D signaling pathway;ko05322//Systemic lupus erythematosus;ko05150//Staphylococcus aureus infection;ko05146//Amoebiasis;ko04064//NF…	K06856;K06856;K06856;K06856;K06856;K06856;K06856;K06856;K06856;K06856;K06856;K06856;K06856;K06856;K06856;K06856;K06856;K06856;K06856;K06856;K06856;K06856;K06856;K06856;K06856;K06856;K06856	GO:0009897//external side of plasma membrane;GO:0042571//immunoglobulin complex, circulating	GO:0003823//antigen binding;GO:0034987//immunoglobulin receptor binding	GO:0006910//phagocytosis, recognition;GO:0006911//phagocytosis, engulfment;GO:0006958//complement activation, classical pathway;GO:0042742//defense response to bacterium;GO:0045087//innate immune response;GO:0050853//B cell receptor signaling pathway;GO:0050871//positive regulation of B cell activation
ENSMUSG00000096410	56	33	50	783	1194	238	8.09	4.99	6.11	98.94	142.1	30.33	6.39667	90.4567	3.82183	3.36e-09	2.47e-07	Ighv1-19	immunoglobulin heavy variable V1-19 [Source:MGI Symbol;Acc:MGI:4439779]	Environmental Information Processing;Human Diseases;Human Diseases;Environmental Information Processing;Cellular Processes;Human Diseases;Human Diseases;Environmental Information Processing;Human Diseases;Human Diseases;Human Diseases;Environmental Information Processing;Organismal Systems;Human Diseases;Human Diseases;Organismal Systems;Organismal Systems;Human Diseases;Organismal Systems;Human …	Signal transduction;Infectious disease: viral;Infectious disease: bacterial;Signal transduction;Transport and catabolism;Cancer: overview;Infectious disease: bacterial;Signal transduction;Immune disease;Infectious disease: bacterial;Infectious disease: parasitic;Signal transduction;Immune system;Immune disease;Cardiovascular disease;Immune system;Immune system;Cardiovascular disease;Immune system…	ko04151//PI3K-Akt signaling pathway;ko05169//Epstein-Barr virus infection;ko05130//Pathogenic Escherichia coli infection;ko04020//Calcium signaling pathway;ko04145//Phagosome;ko05202//Transcriptional misregulation in cancer;ko05152//Tuberculosis;ko04072//Phospholipase D signaling pathway;ko05322//Systemic lupus erythematosus;ko05150//Staphylococcus aureus infection;ko05146//Amoebiasis;ko04064//NF…	K06856;K06856;K06856;K06856;K06856;K06856;K06856;K06856;K06856;K06856;K06856;K06856;K06856;K06856;K06856;K06856;K06856;K06856;K06856;K06856;K06856;K06856;K06856;K06856;K06856;K06856;K06856	GO:0009897//external side of plasma membrane;GO:0042571//immunoglobulin complex, circulating	GO:0003823//antigen binding;GO:0034987//immunoglobulin receptor binding	GO:0006910//phagocytosis, recognition;GO:0006911//phagocytosis, engulfment;GO:0006958//complement activation, classical pathway;GO:0042742//defense response to bacterium;GO:0045087//innate immune response;GO:0050853//B cell receptor signaling pathway;GO:0050871//positive regulation of B cell activation
ENSMUSG00000095761	0	0	0	22	1	16	0	0	0	3.21	0.14	2.35	0.001	1.9	10.8918	0.000308651	0.00524648	Ighv1-20	immunoglobulin heavy variable V1-20 [Source:MGI Symbol;Acc:MGI:3644607]	Environmental Information Processing;Human Diseases;Human Diseases;Environmental Information Processing;Cellular Processes;Human Diseases;Human Diseases;Environmental Information Processing;Human Diseases;Human Diseases;Human Diseases;Environmental Information Processing;Organismal Systems;Human Diseases;Human Diseases;Organismal Systems;Organismal Systems;Human Diseases;Organismal Systems;Human …	Signal transduction;Infectious disease: viral;Infectious disease: bacterial;Signal transduction;Transport and catabolism;Cancer: overview;Infectious disease: bacterial;Signal transduction;Immune disease;Infectious disease: bacterial;Infectious disease: parasitic;Signal transduction;Immune system;Immune disease;Cardiovascular disease;Immune system;Immune system;Cardiovascular disease;Immune system…	ko04151//PI3K-Akt signaling pathway;ko05169//Epstein-Barr virus infection;ko05130//Pathogenic Escherichia coli infection;ko04020//Calcium signaling pathway;ko04145//Phagosome;ko05202//Transcriptional misregulation in cancer;ko05152//Tuberculosis;ko04072//Phospholipase D signaling pathway;ko05322//Systemic lupus erythematosus;ko05150//Staphylococcus aureus infection;ko05146//Amoebiasis;ko04064//NF…	K06856;K06856;K06856;K06856;K06856;K06856;K06856;K06856;K06856;K06856;K06856;K06856;K06856;K06856;K06856;K06856;K06856;K06856;K06856;K06856;K06856;K06856;K06856;K06856;K06856;K06856;K06856	GO:0009897//external side of plasma membrane;GO:0042571//immunoglobulin complex, circulating	GO:0003823//antigen binding;GO:0034987//immunoglobulin receptor binding	GO:0006910//phagocytosis, recognition;GO:0006911//phagocytosis, engulfment;GO:0006958//complement activation, classical pathway;GO:0042742//defense response to bacterium;GO:0045087//innate immune response;GO:0050853//B cell receptor signaling pathway;GO:0050871//positive regulation of B cell activation
ENSMUSG00000094546	11	24	12	571	361	109	1.83	4.19	1.69	83.24	49.57	16.05	2.57	49.62	4.27108	3.49e-08	2.05e-06	Ighv1-26	immunoglobulin heavy variable 1-26 [Source:MGI Symbol;Acc:MGI:4439641]	Environmental Information Processing;Human Diseases;Human Diseases;Environmental Information Processing;Cellular Processes;Human Diseases;Human Diseases;Environmental Information Processing;Human Diseases;Human Diseases;Human Diseases;Environmental Information Processing;Organismal Systems;Human Diseases;Human Diseases;Organismal Systems;Organismal Systems;Human Diseases;Organismal Systems;Human …	Signal transduction;Infectious disease: viral;Infectious disease: bacterial;Signal transduction;Transport and catabolism;Cancer: overview;Infectious disease: bacterial;Signal transduction;Immune disease;Infectious disease: bacterial;Infectious disease: parasitic;Signal transduction;Immune system;Immune disease;Cardiovascular disease;Immune system;Immune system;Cardiovascular disease;Immune system…	ko04151//PI3K-Akt signaling pathway;ko05169//Epstein-Barr virus infection;ko05130//Pathogenic Escherichia coli infection;ko04020//Calcium signaling pathway;ko04145//Phagosome;ko05202//Transcriptional misregulation in cancer;ko05152//Tuberculosis;ko04072//Phospholipase D signaling pathway;ko05322//Systemic lupus erythematosus;ko05150//Staphylococcus aureus infection;ko05146//Amoebiasis;ko04064//NF…	K06856;K06856;K06856;K06856;K06856;K06856;K06856;K06856;K06856;K06856;K06856;K06856;K06856;K06856;K06856;K06856;K06856;K06856;K06856;K06856;K06856;K06856;K06856;K06856;K06856;K06856;K06856	GO:0009897//external side of plasma membrane;GO:0042571//immunoglobulin complex, circulating	GO:0003823//antigen binding;GO:0034987//immunoglobulin receptor binding	GO:0006910//phagocytosis, recognition;GO:0006911//phagocytosis, engulfment;GO:0006958//complement activation, classical pathway;GO:0042742//defense response to bacterium;GO:0045087//innate immune response;GO:0050853//B cell receptor signaling pathway;GO:0050871//positive regulation of B cell activation
ENSMUSG00000076671	0	2	1	9	29	5	0	0.35	0.14	1.38	4.37	0.8	0.163333	2.18333	3.74064	0.00298654	0.0323443	Ighv13-2	immunoglobulin heavy variable 13-2 [Source:MGI Symbol;Acc:MGI:3705861]	Environmental Information Processing;Human Diseases;Human Diseases;Environmental Information Processing;Cellular Processes;Human Diseases;Human Diseases;Environmental Information Processing;Human Diseases;Human Diseases;Human Diseases;Environmental Information Processing;Organismal Systems;Human Diseases;Human Diseases;Organismal Systems;Organismal Systems;Human Diseases;Organismal Systems;Human …	Signal transduction;Infectious disease: viral;Infectious disease: bacterial;Signal transduction;Transport and catabolism;Cancer: overview;Infectious disease: bacterial;Signal transduction;Immune disease;Infectious disease: bacterial;Infectious disease: parasitic;Signal transduction;Immune system;Immune disease;Cardiovascular disease;Immune system;Immune system;Cardiovascular disease;Immune system…	ko04151//PI3K-Akt signaling pathway;ko05169//Epstein-Barr virus infection;ko05130//Pathogenic Escherichia coli infection;ko04020//Calcium signaling pathway;ko04145//Phagosome;ko05202//Transcriptional misregulation in cancer;ko05152//Tuberculosis;ko04072//Phospholipase D signaling pathway;ko05322//Systemic lupus erythematosus;ko05150//Staphylococcus aureus infection;ko05146//Amoebiasis;ko04064//NF…	K06856;K06856;K06856;K06856;K06856;K06856;K06856;K06856;K06856;K06856;K06856;K06856;K06856;K06856;K06856;K06856;K06856;K06856;K06856;K06856;K06856;K06856;K06856;K06856;K06856;K06856;K06856	GO:0009897//external side of plasma membrane;GO:0042571//immunoglobulin complex, circulating	GO:0003823//antigen binding;GO:0034987//immunoglobulin receptor binding	GO:0006910//phagocytosis, recognition;GO:0006911//phagocytosis, engulfment;GO:0006958//complement activation, classical pathway;GO:0042742//defense response to bacterium;GO:0045087//innate immune response;GO:0050853//B cell receptor signaling pathway;GO:0050871//positive regulation of B cell activation
ENSMUSG00000093955	20	15	5	219	236	111	3.02	2.37	0.64	28.91	29.36	14.74	2.01	24.3367	3.59786	6.84e-16	1.52e-13	Ighv1-34	immunoglobulin heavy variable 1-34 [Source:MGI Symbol;Acc:MGI:4439659]	Environmental Information Processing;Human Diseases;Human Diseases;Environmental Information Processing;Cellular Processes;Human Diseases;Human Diseases;Environmental Information Processing;Human Diseases;Human Diseases;Human Diseases;Environmental Information Processing;Organismal Systems;Human Diseases;Human Diseases;Organismal Systems;Organismal Systems;Human Diseases;Organismal Systems;Human …	Signal transduction;Infectious disease: viral;Infectious disease: bacterial;Signal transduction;Transport and catabolism;Cancer: overview;Infectious disease: bacterial;Signal transduction;Immune disease;Infectious disease: bacterial;Infectious disease: parasitic;Signal transduction;Immune system;Immune disease;Cardiovascular disease;Immune system;Immune system;Cardiovascular disease;Immune system…	ko04151//PI3K-Akt signaling pathway;ko05169//Epstein-Barr virus infection;ko05130//Pathogenic Escherichia coli infection;ko04020//Calcium signaling pathway;ko04145//Phagosome;ko05202//Transcriptional misregulation in cancer;ko05152//Tuberculosis;ko04072//Phospholipase D signaling pathway;ko05322//Systemic lupus erythematosus;ko05150//Staphylococcus aureus infection;ko05146//Amoebiasis;ko04064//NF…	K06856;K06856;K06856;K06856;K06856;K06856;K06856;K06856;K06856;K06856;K06856;K06856;K06856;K06856;K06856;K06856;K06856;K06856;K06856;K06856;K06856;K06856;K06856;K06856;K06856;K06856;K06856	GO:0009897//external side of plasma membrane;GO:0042571//immunoglobulin complex, circulating	GO:0003823//antigen binding;GO:0034987//immunoglobulin receptor binding	GO:0006910//phagocytosis, recognition;GO:0006911//phagocytosis, engulfment;GO:0006958//complement activation, classical pathway;GO:0042742//defense response to bacterium;GO:0045087//innate immune response;GO:0050853//B cell receptor signaling pathway;GO:0050871//positive regulation of B cell activation
ENSMUSG00000095130	4	5	5	105	48	19	0.67	0.87	0.71	15.31	6.59	2.79	0.75	8.23	3.45593	6.84e-07	2.76e-05	Ighv1-39	immunoglobulin heavy variable 1-39 [Source:MGI Symbol;Acc:MGI:4439888]	Environmental Information Processing;Human Diseases;Human Diseases;Environmental Information Processing;Cellular Processes;Human Diseases;Human Diseases;Environmental Information Processing;Human Diseases;Human Diseases;Human Diseases;Environmental Information Processing;Organismal Systems;Human Diseases;Human Diseases;Organismal Systems;Organismal Systems;Human Diseases;Organismal Systems;Human …	Signal transduction;Infectious disease: viral;Infectious disease: bacterial;Signal transduction;Transport and catabolism;Cancer: overview;Infectious disease: bacterial;Signal transduction;Immune disease;Infectious disease: bacterial;Infectious disease: parasitic;Signal transduction;Immune system;Immune disease;Cardiovascular disease;Immune system;Immune system;Cardiovascular disease;Immune system…	ko04151//PI3K-Akt signaling pathway;ko05169//Epstein-Barr virus infection;ko05130//Pathogenic Escherichia coli infection;ko04020//Calcium signaling pathway;ko04145//Phagosome;ko05202//Transcriptional misregulation in cancer;ko05152//Tuberculosis;ko04072//Phospholipase D signaling pathway;ko05322//Systemic lupus erythematosus;ko05150//Staphylococcus aureus infection;ko05146//Amoebiasis;ko04064//NF…	K06856;K06856;K06856;K06856;K06856;K06856;K06856;K06856;K06856;K06856;K06856;K06856;K06856;K06856;K06856;K06856;K06856;K06856;K06856;K06856;K06856;K06856;K06856;K06856;K06856;K06856;K06856	GO:0009897//external side of plasma membrane;GO:0042571//immunoglobulin complex, circulating	GO:0003823//antigen binding;GO:0034987//immunoglobulin receptor binding	GO:0006910//phagocytosis, recognition;GO:0006911//phagocytosis, engulfment;GO:0006958//complement activation, classical pathway;GO:0042742//defense response to bacterium;GO:0045087//innate immune response;GO:0050853//B cell receptor signaling pathway;GO:0050871//positive regulation of B cell activation
ENSMUSG00000095442	0	0	1	26	5	6	0	0	0.14	3.8	0.69	0.88	0.0466667	1.79	5.26142	0.00133969	0.0174802	Ighv1-4	immunoglobulin heavy variable 1-4 [Source:MGI Symbol;Acc:MGI:4439618]	Environmental Information Processing;Human Diseases;Human Diseases;Environmental Information Processing;Cellular Processes;Human Diseases;Human Diseases;Environmental Information Processing;Human Diseases;Human Diseases;Human Diseases;Environmental Information Processing;Organismal Systems;Human Diseases;Human Diseases;Organismal Systems;Organismal Systems;Human Diseases;Organismal Systems;Human …	Signal transduction;Infectious disease: viral;Infectious disease: bacterial;Signal transduction;Transport and catabolism;Cancer: overview;Infectious disease: bacterial;Signal transduction;Immune disease;Infectious disease: bacterial;Infectious disease: parasitic;Signal transduction;Immune system;Immune disease;Cardiovascular disease;Immune system;Immune system;Cardiovascular disease;Immune system…	ko04151//PI3K-Akt signaling pathway;ko05169//Epstein-Barr virus infection;ko05130//Pathogenic Escherichia coli infection;ko04020//Calcium signaling pathway;ko04145//Phagosome;ko05202//Transcriptional misregulation in cancer;ko05152//Tuberculosis;ko04072//Phospholipase D signaling pathway;ko05322//Systemic lupus erythematosus;ko05150//Staphylococcus aureus infection;ko05146//Amoebiasis;ko04064//NF…	K06856;K06856;K06856;K06856;K06856;K06856;K06856;K06856;K06856;K06856;K06856;K06856;K06856;K06856;K06856;K06856;K06856;K06856;K06856;K06856;K06856;K06856;K06856;K06856;K06856;K06856;K06856	GO:0009897//external side of plasma membrane;GO:0042571//immunoglobulin complex, circulating	GO:0003823//antigen binding;GO:0034987//immunoglobulin receptor binding	GO:0006910//phagocytosis, recognition;GO:0006911//phagocytosis, engulfment;GO:0006958//complement activation, classical pathway;GO:0042742//defense response to bacterium;GO:0045087//innate immune response;GO:0050853//B cell receptor signaling pathway;GO:0050871//positive regulation of B cell activation
ENSMUSG00000094509	1	3	3	22	31	8	0.17	0.52	0.42	3.21	4.26	1.18	0.37	2.88333	2.96214	0.000751147	0.010919	Ighv14-1	immunoglobulin heavy variable 14-1 [Source:MGI Symbol;Acc:MGI:4439920]	Environmental Information Processing;Human Diseases;Human Diseases;Environmental Information Processing;Cellular Processes;Human Diseases;Human Diseases;Environmental Information Processing;Human Diseases;Human Diseases;Human Diseases;Environmental Information Processing;Organismal Systems;Human Diseases;Human Diseases;Organismal Systems;Organismal Systems;Human Diseases;Organismal Systems;Human …	Signal transduction;Infectious disease: viral;Infectious disease: bacterial;Signal transduction;Transport and catabolism;Cancer: overview;Infectious disease: bacterial;Signal transduction;Immune disease;Infectious disease: bacterial;Infectious disease: parasitic;Signal transduction;Immune system;Immune disease;Cardiovascular disease;Immune system;Immune system;Cardiovascular disease;Immune system…	ko04151//PI3K-Akt signaling pathway;ko05169//Epstein-Barr virus infection;ko05130//Pathogenic Escherichia coli infection;ko04020//Calcium signaling pathway;ko04145//Phagosome;ko05202//Transcriptional misregulation in cancer;ko05152//Tuberculosis;ko04072//Phospholipase D signaling pathway;ko05322//Systemic lupus erythematosus;ko05150//Staphylococcus aureus infection;ko05146//Amoebiasis;ko04064//NF…	K06856;K06856;K06856;K06856;K06856;K06856;K06856;K06856;K06856;K06856;K06856;K06856;K06856;K06856;K06856;K06856;K06856;K06856;K06856;K06856;K06856;K06856;K06856;K06856;K06856;K06856;K06856	GO:0009897//external side of plasma membrane;GO:0042571//immunoglobulin complex, circulating	GO:0003823//antigen binding;GO:0034987//immunoglobulin receptor binding	GO:0006910//phagocytosis, recognition;GO:0006911//phagocytosis, engulfment;GO:0006958//complement activation, classical pathway;GO:0042742//defense response to bacterium;GO:0045087//innate immune response;GO:0050853//B cell receptor signaling pathway;GO:0050871//positive regulation of B cell activation
ENSMUSG00000095583	6	10	4	300	143	128	1	1.74	0.56	43.74	19.64	18.82	1.1	27.4	4.6386	1.45e-20	6.34e-18	Ighv14-2	immunoglobulin heavy variable 14-2 [Source:MGI Symbol;Acc:MGI:4439607]	Environmental Information Processing;Human Diseases;Human Diseases;Environmental Information Processing;Cellular Processes;Human Diseases;Human Diseases;Environmental Information Processing;Human Diseases;Human Diseases;Human Diseases;Environmental Information Processing;Organismal Systems;Human Diseases;Human Diseases;Organismal Systems;Organismal Systems;Human Diseases;Organismal Systems;Human …	Signal transduction;Infectious disease: viral;Infectious disease: bacterial;Signal transduction;Transport and catabolism;Cancer: overview;Infectious disease: bacterial;Signal transduction;Immune disease;Infectious disease: bacterial;Infectious disease: parasitic;Signal transduction;Immune system;Immune disease;Cardiovascular disease;Immune system;Immune system;Cardiovascular disease;Immune system…	ko04151//PI3K-Akt signaling pathway;ko05169//Epstein-Barr virus infection;ko05130//Pathogenic Escherichia coli infection;ko04020//Calcium signaling pathway;ko04145//Phagosome;ko05202//Transcriptional misregulation in cancer;ko05152//Tuberculosis;ko04072//Phospholipase D signaling pathway;ko05322//Systemic lupus erythematosus;ko05150//Staphylococcus aureus infection;ko05146//Amoebiasis;ko04064//NF…	K06856;K06856;K06856;K06856;K06856;K06856;K06856;K06856;K06856;K06856;K06856;K06856;K06856;K06856;K06856;K06856;K06856;K06856;K06856;K06856;K06856;K06856;K06856;K06856;K06856;K06856;K06856	GO:0009897//external side of plasma membrane;GO:0042571//immunoglobulin complex, circulating	GO:0003823//antigen binding;GO:0034987//immunoglobulin receptor binding	GO:0006910//phagocytosis, recognition;GO:0006911//phagocytosis, engulfment;GO:0006958//complement activation, classical pathway;GO:0042742//defense response to bacterium;GO:0045087//innate immune response;GO:0050853//B cell receptor signaling pathway;GO:0050871//positive regulation of B cell activation
ENSMUSG00000094652	2	4	6	56	185	8	0.36	0.7	0.85	8.16	25.4	1.18	0.636667	11.58	4.18495	1.15e-06	4.4e-05	Ighv1-42	immunoglobulin heavy variable V1-42 [Source:MGI Symbol;Acc:MGI:3704123]	Environmental Information Processing;Human Diseases;Human Diseases;Environmental Information Processing;Cellular Processes;Human Diseases;Human Diseases;Environmental Information Processing;Human Diseases;Human Diseases;Human Diseases;Environmental Information Processing;Organismal Systems;Human Diseases;Human Diseases;Organismal Systems;Organismal Systems;Human Diseases;Organismal Systems;Human …	Signal transduction;Infectious disease: viral;Infectious disease: bacterial;Signal transduction;Transport and catabolism;Cancer: overview;Infectious disease: bacterial;Signal transduction;Immune disease;Infectious disease: bacterial;Infectious disease: parasitic;Signal transduction;Immune system;Immune disease;Cardiovascular disease;Immune system;Immune system;Cardiovascular disease;Immune system…	ko04151//PI3K-Akt signaling pathway;ko05169//Epstein-Barr virus infection;ko05130//Pathogenic Escherichia coli infection;ko04020//Calcium signaling pathway;ko04145//Phagosome;ko05202//Transcriptional misregulation in cancer;ko05152//Tuberculosis;ko04072//Phospholipase D signaling pathway;ko05322//Systemic lupus erythematosus;ko05150//Staphylococcus aureus infection;ko05146//Amoebiasis;ko04064//NF…	K06856;K06856;K06856;K06856;K06856;K06856;K06856;K06856;K06856;K06856;K06856;K06856;K06856;K06856;K06856;K06856;K06856;K06856;K06856;K06856;K06856;K06856;K06856;K06856;K06856;K06856;K06856	GO:0009897//external side of plasma membrane;GO:0042571//immunoglobulin complex, circulating	GO:0003823//antigen binding;GO:0034987//immunoglobulin receptor binding	GO:0006910//phagocytosis, recognition;GO:0006911//phagocytosis, engulfment;GO:0006958//complement activation, classical pathway;GO:0042742//defense response to bacterium;GO:0045087//innate immune response;GO:0050853//B cell receptor signaling pathway;GO:0050871//positive regulation of B cell activation
ENSMUSG00000095642	29	22	4	231	270	114	4.25	3.37	0.5	29.63	32.62	14.74	2.70667	25.6633	3.24512	5.77e-05	0.00129214	Ighv14-3	immunoglobulin heavy variable V14-3 [Source:MGI Symbol;Acc:MGI:4439764]	Environmental Information Processing;Human Diseases;Human Diseases;Environmental Information Processing;Cellular Processes;Human Diseases;Human Diseases;Environmental Information Processing;Human Diseases;Human Diseases;Human Diseases;Environmental Information Processing;Organismal Systems;Human Diseases;Human Diseases;Organismal Systems;Organismal Systems;Human Diseases;Organismal Systems;Human …	Signal transduction;Infectious disease: viral;Infectious disease: bacterial;Signal transduction;Transport and catabolism;Cancer: overview;Infectious disease: bacterial;Signal transduction;Immune disease;Infectious disease: bacterial;Infectious disease: parasitic;Signal transduction;Immune system;Immune disease;Cardiovascular disease;Immune system;Immune system;Cardiovascular disease;Immune system…	ko04151//PI3K-Akt signaling pathway;ko05169//Epstein-Barr virus infection;ko05130//Pathogenic Escherichia coli infection;ko04020//Calcium signaling pathway;ko04145//Phagosome;ko05202//Transcriptional misregulation in cancer;ko05152//Tuberculosis;ko04072//Phospholipase D signaling pathway;ko05322//Systemic lupus erythematosus;ko05150//Staphylococcus aureus infection;ko05146//Amoebiasis;ko04064//NF…	K06856;K06856;K06856;K06856;K06856;K06856;K06856;K06856;K06856;K06856;K06856;K06856;K06856;K06856;K06856;K06856;K06856;K06856;K06856;K06856;K06856;K06856;K06856;K06856;K06856;K06856;K06856	GO:0009897//external side of plasma membrane;GO:0042571//immunoglobulin complex, circulating	GO:0003823//antigen binding;GO:0034987//immunoglobulin receptor binding	GO:0006910//phagocytosis, recognition;GO:0006911//phagocytosis, engulfment;GO:0006958//complement activation, classical pathway;GO:0042742//defense response to bacterium;GO:0045087//innate immune response;GO:0050853//B cell receptor signaling pathway;GO:0050871//positive regulation of B cell activation
ENSMUSG00000076666	4	1	0	50	90	11	0.68	0.17	0	7.29	12.36	1.62	0.283333	7.09	4.64521	1.07e-06	4.14e-05	Ighv14-4	immunoglobulin heavy variable 14-4 [Source:MGI Symbol;Acc:MGI:4439765]	Environmental Information Processing;Human Diseases;Human Diseases;Environmental Information Processing;Cellular Processes;Human Diseases;Human Diseases;Environmental Information Processing;Human Diseases;Human Diseases;Human Diseases;Environmental Information Processing;Organismal Systems;Human Diseases;Human Diseases;Organismal Systems;Organismal Systems;Human Diseases;Organismal Systems;Human …	Signal transduction;Infectious disease: viral;Infectious disease: bacterial;Signal transduction;Transport and catabolism;Cancer: overview;Infectious disease: bacterial;Signal transduction;Immune disease;Infectious disease: bacterial;Infectious disease: parasitic;Signal transduction;Immune system;Immune disease;Cardiovascular disease;Immune system;Immune system;Cardiovascular disease;Immune system…	ko04151//PI3K-Akt signaling pathway;ko05169//Epstein-Barr virus infection;ko05130//Pathogenic Escherichia coli infection;ko04020//Calcium signaling pathway;ko04145//Phagosome;ko05202//Transcriptional misregulation in cancer;ko05152//Tuberculosis;ko04072//Phospholipase D signaling pathway;ko05322//Systemic lupus erythematosus;ko05150//Staphylococcus aureus infection;ko05146//Amoebiasis;ko04064//NF…	K06856;K06856;K06856;K06856;K06856;K06856;K06856;K06856;K06856;K06856;K06856;K06856;K06856;K06856;K06856;K06856;K06856;K06856;K06856;K06856;K06856;K06856;K06856;K06856;K06856;K06856;K06856	GO:0009897//external side of plasma membrane;GO:0042571//immunoglobulin complex, circulating	GO:0003823//antigen binding;GO:0034987//immunoglobulin receptor binding	GO:0006910//phagocytosis, recognition;GO:0006911//phagocytosis, engulfment;GO:0006958//complement activation, classical pathway;GO:0042742//defense response to bacterium;GO:0045087//innate immune response;GO:0050853//B cell receptor signaling pathway;GO:0050871//positive regulation of B cell activation
ENSMUSG00000096499	10	13	1	118	33	161	1.48	2.01	0.13	15.29	4.03	21.03	1.20667	13.45	3.47851	3.16e-07	1.39e-05	Ighv1-5	immunoglobulin heavy variable V1-5 [Source:MGI Symbol;Acc:MGI:3704121]	Environmental Information Processing;Human Diseases;Human Diseases;Environmental Information Processing;Cellular Processes;Human Diseases;Human Diseases;Environmental Information Processing;Human Diseases;Human Diseases;Human Diseases;Environmental Information Processing;Organismal Systems;Human Diseases;Human Diseases;Organismal Systems;Organismal Systems;Human Diseases;Organismal Systems;Human …	Signal transduction;Infectious disease: viral;Infectious disease: bacterial;Signal transduction;Transport and catabolism;Cancer: overview;Infectious disease: bacterial;Signal transduction;Immune disease;Infectious disease: bacterial;Infectious disease: parasitic;Signal transduction;Immune system;Immune disease;Cardiovascular disease;Immune system;Immune system;Cardiovascular disease;Immune system…	ko04151//PI3K-Akt signaling pathway;ko05169//Epstein-Barr virus infection;ko05130//Pathogenic Escherichia coli infection;ko04020//Calcium signaling pathway;ko04145//Phagosome;ko05202//Transcriptional misregulation in cancer;ko05152//Tuberculosis;ko04072//Phospholipase D signaling pathway;ko05322//Systemic lupus erythematosus;ko05150//Staphylococcus aureus infection;ko05146//Amoebiasis;ko04064//NF…	K06856;K06856;K06856;K06856;K06856;K06856;K06856;K06856;K06856;K06856;K06856;K06856;K06856;K06856;K06856;K06856;K06856;K06856;K06856;K06856;K06856;K06856;K06856;K06856;K06856;K06856;K06856	GO:0009897//external side of plasma membrane;GO:0042571//immunoglobulin complex, circulating	GO:0003823//antigen binding;GO:0034987//immunoglobulin receptor binding	GO:0006910//phagocytosis, recognition;GO:0006911//phagocytosis, engulfment;GO:0006958//complement activation, classical pathway;GO:0042742//defense response to bacterium;GO:0045087//innate immune response;GO:0050853//B cell receptor signaling pathway;GO:0050871//positive regulation of B cell activation
ENSMUSG00000094198	11	13	32	423	600	34	1.65	2.04	4.06	55.55	74.13	4.5	2.58333	44.7267	4.11383	9.12e-05	0.00190436	Ighv1-50	immunoglobulin heavy variable 1-50 [Source:MGI Symbol;Acc:MGI:4439753]	Environmental Information Processing;Human Diseases;Human Diseases;Environmental Information Processing;Cellular Processes;Human Diseases;Human Diseases;Environmental Information Processing;Human Diseases;Human Diseases;Human Diseases;Environmental Information Processing;Organismal Systems;Human Diseases;Human Diseases;Organismal Systems;Organismal Systems;Human Diseases;Organismal Systems;Human …	Signal transduction;Infectious disease: viral;Infectious disease: bacterial;Signal transduction;Transport and catabolism;Cancer: overview;Infectious disease: bacterial;Signal transduction;Immune disease;Infectious disease: bacterial;Infectious disease: parasitic;Signal transduction;Immune system;Immune disease;Cardiovascular disease;Immune system;Immune system;Cardiovascular disease;Immune system…	ko04151//PI3K-Akt signaling pathway;ko05169//Epstein-Barr virus infection;ko05130//Pathogenic Escherichia coli infection;ko04020//Calcium signaling pathway;ko04145//Phagosome;ko05202//Transcriptional misregulation in cancer;ko05152//Tuberculosis;ko04072//Phospholipase D signaling pathway;ko05322//Systemic lupus erythematosus;ko05150//Staphylococcus aureus infection;ko05146//Amoebiasis;ko04064//NF…	K06856;K06856;K06856;K06856;K06856;K06856;K06856;K06856;K06856;K06856;K06856;K06856;K06856;K06856;K06856;K06856;K06856;K06856;K06856;K06856;K06856;K06856;K06856;K06856;K06856;K06856;K06856	GO:0009897//external side of plasma membrane;GO:0042571//immunoglobulin complex, circulating	GO:0003823//antigen binding;GO:0034987//immunoglobulin receptor binding	GO:0006910//phagocytosis, recognition;GO:0006911//phagocytosis, engulfment;GO:0006958//complement activation, classical pathway;GO:0042742//defense response to bacterium;GO:0045087//innate immune response;GO:0050853//B cell receptor signaling pathway;GO:0050871//positive regulation of B cell activation
ENSMUSG00000095204	1	2	5	47	20	35	0.17	0.35	0.71	6.85	2.75	5.15	0.41	4.91667	3.58398	2.59e-06	9.03e-05	Ighv1-52	immunoglobulin heavy variable 1-52 [Source:MGI Symbol;Acc:MGI:4439752]	Environmental Information Processing;Human Diseases;Human Diseases;Environmental Information Processing;Cellular Processes;Human Diseases;Human Diseases;Environmental Information Processing;Human Diseases;Human Diseases;Human Diseases;Environmental Information Processing;Organismal Systems;Human Diseases;Human Diseases;Organismal Systems;Organismal Systems;Human Diseases;Organismal Systems;Human …	Signal transduction;Infectious disease: viral;Infectious disease: bacterial;Signal transduction;Transport and catabolism;Cancer: overview;Infectious disease: bacterial;Signal transduction;Immune disease;Infectious disease: bacterial;Infectious disease: parasitic;Signal transduction;Immune system;Immune disease;Cardiovascular disease;Immune system;Immune system;Cardiovascular disease;Immune system…	ko04151//PI3K-Akt signaling pathway;ko05169//Epstein-Barr virus infection;ko05130//Pathogenic Escherichia coli infection;ko04020//Calcium signaling pathway;ko04145//Phagosome;ko05202//Transcriptional misregulation in cancer;ko05152//Tuberculosis;ko04072//Phospholipase D signaling pathway;ko05322//Systemic lupus erythematosus;ko05150//Staphylococcus aureus infection;ko05146//Amoebiasis;ko04064//NF…	K06856;K06856;K06856;K06856;K06856;K06856;K06856;K06856;K06856;K06856;K06856;K06856;K06856;K06856;K06856;K06856;K06856;K06856;K06856;K06856;K06856;K06856;K06856;K06856;K06856;K06856;K06856	GO:0009897//external side of plasma membrane;GO:0042571//immunoglobulin complex, circulating	GO:0003823//antigen binding;GO:0034987//immunoglobulin receptor binding	GO:0006910//phagocytosis, recognition;GO:0006911//phagocytosis, engulfment;GO:0006958//complement activation, classical pathway;GO:0042742//defense response to bacterium;GO:0045087//innate immune response;GO:0050853//B cell receptor signaling pathway;GO:0050871//positive regulation of B cell activation
ENSMUSG00000093894	19	17	10	644	198	128	3.17	2.96	1.41	93.89	27.19	18.82	2.51333	46.6333	4.21369	1.26e-07	6.23e-06	Ighv1-53	immunoglobulin heavy variable 1-53 [Source:MGI Symbol;Acc:MGI:3576502]	Environmental Information Processing;Human Diseases;Human Diseases;Environmental Information Processing;Cellular Processes;Human Diseases;Human Diseases;Environmental Information Processing;Human Diseases;Human Diseases;Human Diseases;Environmental Information Processing;Organismal Systems;Human Diseases;Human Diseases;Organismal Systems;Organismal Systems;Human Diseases;Organismal Systems;Human …	Signal transduction;Infectious disease: viral;Infectious disease: bacterial;Signal transduction;Transport and catabolism;Cancer: overview;Infectious disease: bacterial;Signal transduction;Immune disease;Infectious disease: bacterial;Infectious disease: parasitic;Signal transduction;Immune system;Immune disease;Cardiovascular disease;Immune system;Immune system;Cardiovascular disease;Immune system…	ko04151//PI3K-Akt signaling pathway;ko05169//Epstein-Barr virus infection;ko05130//Pathogenic Escherichia coli infection;ko04020//Calcium signaling pathway;ko04145//Phagosome;ko05202//Transcriptional misregulation in cancer;ko05152//Tuberculosis;ko04072//Phospholipase D signaling pathway;ko05322//Systemic lupus erythematosus;ko05150//Staphylococcus aureus infection;ko05146//Amoebiasis;ko04064//NF…	K06856;K06856;K06856;K06856;K06856;K06856;K06856;K06856;K06856;K06856;K06856;K06856;K06856;K06856;K06856;K06856;K06856;K06856;K06856;K06856;K06856;K06856;K06856;K06856;K06856;K06856;K06856	GO:0009897//external side of plasma membrane;GO:0042571//immunoglobulin complex, circulating	GO:0003823//antigen binding;GO:0034987//immunoglobulin receptor binding	GO:0006910//phagocytosis, recognition;GO:0006911//phagocytosis, engulfment;GO:0006958//complement activation, classical pathway;GO:0042742//defense response to bacterium;GO:0045087//innate immune response;GO:0050853//B cell receptor signaling pathway;GO:0050871//positive regulation of B cell activation
ENSMUSG00000094787	4	4	1	117	147	40	0.62	0.65	0.13	15.88	18.79	5.48	0.466667	13.3833	4.8419	6.25e-13	8.57e-11	Ighv1-54	immunoglobulin heavy variable V1-54 [Source:MGI Symbol;Acc:MGI:3647133]	Environmental Information Processing;Human Diseases;Human Diseases;Environmental Information Processing;Cellular Processes;Human Diseases;Human Diseases;Environmental Information Processing;Human Diseases;Human Diseases;Human Diseases;Environmental Information Processing;Organismal Systems;Human Diseases;Human Diseases;Organismal Systems;Organismal Systems;Human Diseases;Organismal Systems;Human …	Signal transduction;Infectious disease: viral;Infectious disease: bacterial;Signal transduction;Transport and catabolism;Cancer: overview;Infectious disease: bacterial;Signal transduction;Immune disease;Infectious disease: bacterial;Infectious disease: parasitic;Signal transduction;Immune system;Immune disease;Cardiovascular disease;Immune system;Immune system;Cardiovascular disease;Immune system…	ko04151//PI3K-Akt signaling pathway;ko05169//Epstein-Barr virus infection;ko05130//Pathogenic Escherichia coli infection;ko04020//Calcium signaling pathway;ko04145//Phagosome;ko05202//Transcriptional misregulation in cancer;ko05152//Tuberculosis;ko04072//Phospholipase D signaling pathway;ko05322//Systemic lupus erythematosus;ko05150//Staphylococcus aureus infection;ko05146//Amoebiasis;ko04064//NF…	K06856;K06856;K06856;K06856;K06856;K06856;K06856;K06856;K06856;K06856;K06856;K06856;K06856;K06856;K06856;K06856;K06856;K06856;K06856;K06856;K06856;K06856;K06856;K06856;K06856;K06856;K06856	GO:0009897//external side of plasma membrane;GO:0042571//immunoglobulin complex, circulating	GO:0003823//antigen binding;GO:0034987//immunoglobulin receptor binding	GO:0006910//phagocytosis, recognition;GO:0006911//phagocytosis, engulfment;GO:0006958//complement activation, classical pathway;GO:0042742//defense response to bacterium;GO:0045087//innate immune response;GO:0050853//B cell receptor signaling pathway;GO:0050871//positive regulation of B cell activation
ENSMUSG00000095589	69	44	39	1422	697	239	9.73	6.49	4.65	175.35	80.95	29.72	6.95667	95.34	3.77661	4.35e-07	1.83e-05	Ighv1-55	immunoglobulin heavy variable 1-55 [Source:MGI Symbol;Acc:MGI:4439716]	Environmental Information Processing;Human Diseases;Human Diseases;Environmental Information Processing;Cellular Processes;Human Diseases;Human Diseases;Environmental Information Processing;Human Diseases;Human Diseases;Human Diseases;Environmental Information Processing;Organismal Systems;Human Diseases;Human Diseases;Organismal Systems;Organismal Systems;Human Diseases;Organismal Systems;Human …	Signal transduction;Infectious disease: viral;Infectious disease: bacterial;Signal transduction;Transport and catabolism;Cancer: overview;Infectious disease: bacterial;Signal transduction;Immune disease;Infectious disease: bacterial;Infectious disease: parasitic;Signal transduction;Immune system;Immune disease;Cardiovascular disease;Immune system;Immune system;Cardiovascular disease;Immune system…	ko04151//PI3K-Akt signaling pathway;ko05169//Epstein-Barr virus infection;ko05130//Pathogenic Escherichia coli infection;ko04020//Calcium signaling pathway;ko04145//Phagosome;ko05202//Transcriptional misregulation in cancer;ko05152//Tuberculosis;ko04072//Phospholipase D signaling pathway;ko05322//Systemic lupus erythematosus;ko05150//Staphylococcus aureus infection;ko05146//Amoebiasis;ko04064//NF…	K06856;K06856;K06856;K06856;K06856;K06856;K06856;K06856;K06856;K06856;K06856;K06856;K06856;K06856;K06856;K06856;K06856;K06856;K06856;K06856;K06856;K06856;K06856;K06856;K06856;K06856;K06856	GO:0009897//external side of plasma membrane;GO:0042571//immunoglobulin complex, circulating	GO:0003823//antigen binding;GO:0034987//immunoglobulin receptor binding	GO:0006910//phagocytosis, recognition;GO:0006911//phagocytosis, engulfment;GO:0006958//complement activation, classical pathway;GO:0042742//defense response to bacterium;GO:0045087//innate immune response;GO:0050853//B cell receptor signaling pathway;GO:0050871//positive regulation of B cell activation
ENSMUSG00000095889	4	1	2	98	62	9	0.67	0.17	0.28	14.29	8.51	1.32	0.373333	8.04	4.42866	6.81e-07	2.76e-05	Ighv1-58	immunoglobulin heavy variable 1-58 [Source:MGI Symbol;Acc:MGI:4439557]	Environmental Information Processing;Human Diseases;Human Diseases;Environmental Information Processing;Cellular Processes;Human Diseases;Human Diseases;Environmental Information Processing;Human Diseases;Human Diseases;Human Diseases;Environmental Information Processing;Organismal Systems;Human Diseases;Human Diseases;Organismal Systems;Organismal Systems;Human Diseases;Organismal Systems;Human …	Signal transduction;Infectious disease: viral;Infectious disease: bacterial;Signal transduction;Transport and catabolism;Cancer: overview;Infectious disease: bacterial;Signal transduction;Immune disease;Infectious disease: bacterial;Infectious disease: parasitic;Signal transduction;Immune system;Immune disease;Cardiovascular disease;Immune system;Immune system;Cardiovascular disease;Immune system…	ko04151//PI3K-Akt signaling pathway;ko05169//Epstein-Barr virus infection;ko05130//Pathogenic Escherichia coli infection;ko04020//Calcium signaling pathway;ko04145//Phagosome;ko05202//Transcriptional misregulation in cancer;ko05152//Tuberculosis;ko04072//Phospholipase D signaling pathway;ko05322//Systemic lupus erythematosus;ko05150//Staphylococcus aureus infection;ko05146//Amoebiasis;ko04064//NF…	K06856;K06856;K06856;K06856;K06856;K06856;K06856;K06856;K06856;K06856;K06856;K06856;K06856;K06856;K06856;K06856;K06856;K06856;K06856;K06856;K06856;K06856;K06856;K06856;K06856;K06856;K06856	GO:0009897//external side of plasma membrane;GO:0042571//immunoglobulin complex, circulating	GO:0003823//antigen binding;GO:0034987//immunoglobulin receptor binding	GO:0006910//phagocytosis, recognition;GO:0006911//phagocytosis, engulfment;GO:0006958//complement activation, classical pathway;GO:0042742//defense response to bacterium;GO:0045087//innate immune response;GO:0050853//B cell receptor signaling pathway;GO:0050871//positive regulation of B cell activation
ENSMUSG00000095197	3	2	0	43	37	4	0.5	0.35	0	6.27	5.09	0.59	0.283333	3.98333	3.8134	0.000253396	0.00443308	Ighv1-59	immunoglobulin heavy variable V1-59 [Source:MGI Symbol;Acc:MGI:3644474]	Environmental Information Processing;Human Diseases;Human Diseases;Environmental Information Processing;Cellular Processes;Human Diseases;Human Diseases;Environmental Information Processing;Human Diseases;Human Diseases;Human Diseases;Environmental Information Processing;Organismal Systems;Human Diseases;Human Diseases;Organismal Systems;Organismal Systems;Human Diseases;Organismal Systems;Human …	Signal transduction;Infectious disease: viral;Infectious disease: bacterial;Signal transduction;Transport and catabolism;Cancer: overview;Infectious disease: bacterial;Signal transduction;Immune disease;Infectious disease: bacterial;Infectious disease: parasitic;Signal transduction;Immune system;Immune disease;Cardiovascular disease;Immune system;Immune system;Cardiovascular disease;Immune system…	ko04151//PI3K-Akt signaling pathway;ko05169//Epstein-Barr virus infection;ko05130//Pathogenic Escherichia coli infection;ko04020//Calcium signaling pathway;ko04145//Phagosome;ko05202//Transcriptional misregulation in cancer;ko05152//Tuberculosis;ko04072//Phospholipase D signaling pathway;ko05322//Systemic lupus erythematosus;ko05150//Staphylococcus aureus infection;ko05146//Amoebiasis;ko04064//NF…	K06856;K06856;K06856;K06856;K06856;K06856;K06856;K06856;K06856;K06856;K06856;K06856;K06856;K06856;K06856;K06856;K06856;K06856;K06856;K06856;K06856;K06856;K06856;K06856;K06856;K06856;K06856	GO:0009897//external side of plasma membrane;GO:0042571//immunoglobulin complex, circulating	GO:0003823//antigen binding;GO:0034987//immunoglobulin receptor binding	GO:0006910//phagocytosis, recognition;GO:0006911//phagocytosis, engulfment;GO:0006958//complement activation, classical pathway;GO:0042742//defense response to bacterium;GO:0045087//innate immune response;GO:0050853//B cell receptor signaling pathway;GO:0050871//positive regulation of B cell activation
ENSMUSG00000094087	0	0	0	54	8	3	0	0	0	7.87	1.1	0.44	0.001	3.13667	11.615	2.59e-05	0.00065124	Ighv1-61	immunoglobulin heavy variable 1-61 [Source:MGI Symbol;Acc:MGI:4439824]	Environmental Information Processing;Human Diseases;Human Diseases;Environmental Information Processing;Cellular Processes;Human Diseases;Human Diseases;Environmental Information Processing;Human Diseases;Human Diseases;Human Diseases;Environmental Information Processing;Organismal Systems;Human Diseases;Human Diseases;Organismal Systems;Organismal Systems;Human Diseases;Organismal Systems;Human …	Signal transduction;Infectious disease: viral;Infectious disease: bacterial;Signal transduction;Transport and catabolism;Cancer: overview;Infectious disease: bacterial;Signal transduction;Immune disease;Infectious disease: bacterial;Infectious disease: parasitic;Signal transduction;Immune system;Immune disease;Cardiovascular disease;Immune system;Immune system;Cardiovascular disease;Immune system…	ko04151//PI3K-Akt signaling pathway;ko05169//Epstein-Barr virus infection;ko05130//Pathogenic Escherichia coli infection;ko04020//Calcium signaling pathway;ko04145//Phagosome;ko05202//Transcriptional misregulation in cancer;ko05152//Tuberculosis;ko04072//Phospholipase D signaling pathway;ko05322//Systemic lupus erythematosus;ko05150//Staphylococcus aureus infection;ko05146//Amoebiasis;ko04064//NF…	K06856;K06856;K06856;K06856;K06856;K06856;K06856;K06856;K06856;K06856;K06856;K06856;K06856;K06856;K06856;K06856;K06856;K06856;K06856;K06856;K06856;K06856;K06856;K06856;K06856;K06856;K06856	GO:0009897//external side of plasma membrane;GO:0019814//immunoglobulin complex;GO:0042571//immunoglobulin complex, circulating	GO:0003823//antigen binding;GO:0034987//immunoglobulin receptor binding	GO:0002250//adaptive immune response;GO:0002376//immune system process;GO:0006910//phagocytosis, recognition;GO:0006911//phagocytosis, engulfment;GO:0006958//complement activation, classical pathway;GO:0042742//defense response to bacterium;GO:0045087//innate immune response;GO:0050853//B cell receptor signaling pathway;GO:0050871//positive regulation of B cell activation
ENSMUSG00000096078	7	2	1	523	234	165	1.08	0.32	0.2	70.81	29.87	22.55	0.533333	41.0767	6.26714	2.08e-12	2.71e-10	Ighv1-62-2	immunoglobulin heavy variable 1-62-2 [Source:MGI Symbol;Acc:MGI:3644968]	Environmental Information Processing;Human Diseases;Human Diseases;Environmental Information Processing;Cellular Processes;Human Diseases;Human Diseases;Environmental Information Processing;Human Diseases;Human Diseases;Human Diseases;Environmental Information Processing;Organismal Systems;Human Diseases;Human Diseases;Organismal Systems;Organismal Systems;Human Diseases;Organismal Systems;Human …	Signal transduction;Infectious disease: viral;Infectious disease: bacterial;Signal transduction;Transport and catabolism;Cancer: overview;Infectious disease: bacterial;Signal transduction;Immune disease;Infectious disease: bacterial;Infectious disease: parasitic;Signal transduction;Immune system;Immune disease;Cardiovascular disease;Immune system;Immune system;Cardiovascular disease;Immune system…	ko04151//PI3K-Akt signaling pathway;ko05169//Epstein-Barr virus infection;ko05130//Pathogenic Escherichia coli infection;ko04020//Calcium signaling pathway;ko04145//Phagosome;ko05202//Transcriptional misregulation in cancer;ko05152//Tuberculosis;ko04072//Phospholipase D signaling pathway;ko05322//Systemic lupus erythematosus;ko05150//Staphylococcus aureus infection;ko05146//Amoebiasis;ko04064//NF…	K06856;K06856;K06856;K06856;K06856;K06856;K06856;K06856;K06856;K06856;K06856;K06856;K06856;K06856;K06856;K06856;K06856;K06856;K06856;K06856;K06856;K06856;K06856;K06856;K06856;K06856;K06856	GO:0009897//external side of plasma membrane;GO:0042571//immunoglobulin complex, circulating	GO:0003823//antigen binding;GO:0034987//immunoglobulin receptor binding	GO:0006910//phagocytosis, recognition;GO:0006911//phagocytosis, engulfment;GO:0006958//complement activation, classical pathway;GO:0042742//defense response to bacterium;GO:0045087//innate immune response;GO:0050853//B cell receptor signaling pathway;GO:0050871//positive regulation of B cell activation
ENSMUSG00000096672	1	0	0	20	20	3	0.17	0	0	2.92	2.75	0.44	0.0566667	2.03667	5.16757	0.000632948	0.00944533	Ighv1-63	immunoglobulin heavy variable V1-63 [Source:MGI Symbol;Acc:MGI:3642755]	Environmental Information Processing;Human Diseases;Human Diseases;Environmental Information Processing;Cellular Processes;Human Diseases;Human Diseases;Environmental Information Processing;Human Diseases;Human Diseases;Human Diseases;Environmental Information Processing;Organismal Systems;Human Diseases;Human Diseases;Organismal Systems;Organismal Systems;Human Diseases;Organismal Systems;Human …	Signal transduction;Infectious disease: viral;Infectious disease: bacterial;Signal transduction;Transport and catabolism;Cancer: overview;Infectious disease: bacterial;Signal transduction;Immune disease;Infectious disease: bacterial;Infectious disease: parasitic;Signal transduction;Immune system;Immune disease;Cardiovascular disease;Immune system;Immune system;Cardiovascular disease;Immune system…	ko04151//PI3K-Akt signaling pathway;ko05169//Epstein-Barr virus infection;ko05130//Pathogenic Escherichia coli infection;ko04020//Calcium signaling pathway;ko04145//Phagosome;ko05202//Transcriptional misregulation in cancer;ko05152//Tuberculosis;ko04072//Phospholipase D signaling pathway;ko05322//Systemic lupus erythematosus;ko05150//Staphylococcus aureus infection;ko05146//Amoebiasis;ko04064//NF…	K06856;K06856;K06856;K06856;K06856;K06856;K06856;K06856;K06856;K06856;K06856;K06856;K06856;K06856;K06856;K06856;K06856;K06856;K06856;K06856;K06856;K06856;K06856;K06856;K06856;K06856;K06856	GO:0009897//external side of plasma membrane;GO:0042571//immunoglobulin complex, circulating	GO:0003823//antigen binding;GO:0034987//immunoglobulin receptor binding	GO:0006910//phagocytosis, recognition;GO:0006911//phagocytosis, engulfment;GO:0006958//complement activation, classical pathway;GO:0042742//defense response to bacterium;GO:0045087//innate immune response;GO:0050853//B cell receptor signaling pathway;GO:0050871//positive regulation of B cell activation
ENSMUSG00000094088	127	47	70	2529	397	582	18.35	7.1	8.56	319.55	47.25	74.16	11.3367	146.987	3.69662	3.49e-05	0.000844566	Ighv1-64	immunoglobulin heavy variable 1-64 [Source:MGI Symbol;Acc:MGI:4439789]	Environmental Information Processing;Human Diseases;Human Diseases;Environmental Information Processing;Cellular Processes;Human Diseases;Human Diseases;Environmental Information Processing;Human Diseases;Human Diseases;Human Diseases;Environmental Information Processing;Organismal Systems;Human Diseases;Human Diseases;Organismal Systems;Organismal Systems;Human Diseases;Organismal Systems;Human …	Signal transduction;Infectious disease: viral;Infectious disease: bacterial;Signal transduction;Transport and catabolism;Cancer: overview;Infectious disease: bacterial;Signal transduction;Immune disease;Infectious disease: bacterial;Infectious disease: parasitic;Signal transduction;Immune system;Immune disease;Cardiovascular disease;Immune system;Immune system;Cardiovascular disease;Immune system…	ko04151//PI3K-Akt signaling pathway;ko05169//Epstein-Barr virus infection;ko05130//Pathogenic Escherichia coli infection;ko04020//Calcium signaling pathway;ko04145//Phagosome;ko05202//Transcriptional misregulation in cancer;ko05152//Tuberculosis;ko04072//Phospholipase D signaling pathway;ko05322//Systemic lupus erythematosus;ko05150//Staphylococcus aureus infection;ko05146//Amoebiasis;ko04064//NF…	K06856;K06856;K06856;K06856;K06856;K06856;K06856;K06856;K06856;K06856;K06856;K06856;K06856;K06856;K06856;K06856;K06856;K06856;K06856;K06856;K06856;K06856;K06856;K06856;K06856;K06856;K06856	GO:0009897//external side of plasma membrane;GO:0042571//immunoglobulin complex, circulating	GO:0003823//antigen binding;GO:0034987//immunoglobulin receptor binding	GO:0006910//phagocytosis, recognition;GO:0006911//phagocytosis, engulfment;GO:0006958//complement activation, classical pathway;GO:0042742//defense response to bacterium;GO:0045087//innate immune response;GO:0050853//B cell receptor signaling pathway;GO:0050871//positive regulation of B cell activation
ENSMUSG00000095519	12	1	16	230	87	22	1.76	0.15	1.99	29.49	10.56	2.85	1.3	14.3	3.45943	0.00343596	0.0360595	Ighv1-66	immunoglobulin heavy variable 1-66 [Source:MGI Symbol;Acc:MGI:4439825]	Environmental Information Processing;Human Diseases;Human Diseases;Environmental Information Processing;Cellular Processes;Human Diseases;Human Diseases;Environmental Information Processing;Human Diseases;Human Diseases;Human Diseases;Environmental Information Processing;Organismal Systems;Human Diseases;Human Diseases;Organismal Systems;Organismal Systems;Human Diseases;Organismal Systems;Human …	Signal transduction;Infectious disease: viral;Infectious disease: bacterial;Signal transduction;Transport and catabolism;Cancer: overview;Infectious disease: bacterial;Signal transduction;Immune disease;Infectious disease: bacterial;Infectious disease: parasitic;Signal transduction;Immune system;Immune disease;Cardiovascular disease;Immune system;Immune system;Cardiovascular disease;Immune system…	ko04151//PI3K-Akt signaling pathway;ko05169//Epstein-Barr virus infection;ko05130//Pathogenic Escherichia coli infection;ko04020//Calcium signaling pathway;ko04145//Phagosome;ko05202//Transcriptional misregulation in cancer;ko05152//Tuberculosis;ko04072//Phospholipase D signaling pathway;ko05322//Systemic lupus erythematosus;ko05150//Staphylococcus aureus infection;ko05146//Amoebiasis;ko04064//NF…	K06856;K06856;K06856;K06856;K06856;K06856;K06856;K06856;K06856;K06856;K06856;K06856;K06856;K06856;K06856;K06856;K06856;K06856;K06856;K06856;K06856;K06856;K06856;K06856;K06856;K06856;K06856	GO:0009897//external side of plasma membrane;GO:0042571//immunoglobulin complex, circulating	GO:0003823//antigen binding;GO:0034987//immunoglobulin receptor binding	GO:0006910//phagocytosis, recognition;GO:0006911//phagocytosis, engulfment;GO:0006958//complement activation, classical pathway;GO:0042742//defense response to bacterium;GO:0045087//innate immune response;GO:0050853//B cell receptor signaling pathway;GO:0050871//positive regulation of B cell activation
ENSMUSG00000094502	4	9	5	101	98	14	0.67	1.57	0.71	14.73	13.46	2.06	0.983333	10.0833	3.35815	1.82e-06	6.6e-05	Ighv1-69	immunoglobulin heavy variable 1-69 [Source:MGI Symbol;Acc:MGI:4439632]	Environmental Information Processing;Human Diseases;Human Diseases;Environmental Information Processing;Cellular Processes;Human Diseases;Human Diseases;Environmental Information Processing;Human Diseases;Human Diseases;Human Diseases;Environmental Information Processing;Organismal Systems;Human Diseases;Human Diseases;Organismal Systems;Organismal Systems;Human Diseases;Organismal Systems;Human …	Signal transduction;Infectious disease: viral;Infectious disease: bacterial;Signal transduction;Transport and catabolism;Cancer: overview;Infectious disease: bacterial;Signal transduction;Immune disease;Infectious disease: bacterial;Infectious disease: parasitic;Signal transduction;Immune system;Immune disease;Cardiovascular disease;Immune system;Immune system;Cardiovascular disease;Immune system…	ko04151//PI3K-Akt signaling pathway;ko05169//Epstein-Barr virus infection;ko05130//Pathogenic Escherichia coli infection;ko04020//Calcium signaling pathway;ko04145//Phagosome;ko05202//Transcriptional misregulation in cancer;ko05152//Tuberculosis;ko04072//Phospholipase D signaling pathway;ko05322//Systemic lupus erythematosus;ko05150//Staphylococcus aureus infection;ko05146//Amoebiasis;ko04064//NF…	K06856;K06856;K06856;K06856;K06856;K06856;K06856;K06856;K06856;K06856;K06856;K06856;K06856;K06856;K06856;K06856;K06856;K06856;K06856;K06856;K06856;K06856;K06856;K06856;K06856;K06856;K06856	GO:0009897//external side of plasma membrane;GO:0042571//immunoglobulin complex, circulating	GO:0003823//antigen binding;GO:0034987//immunoglobulin receptor binding	GO:0006910//phagocytosis, recognition;GO:0006911//phagocytosis, engulfment;GO:0006958//complement activation, classical pathway;GO:0042742//defense response to bacterium;GO:0045087//innate immune response;GO:0050853//B cell receptor signaling pathway;GO:0050871//positive regulation of B cell activation
ENSMUSG00000095200	25	9	13	1198	221	117	3.77	1.42	1.66	157.99	27.45	15.56	2.28333	67	4.87495	3.36e-06	0.00011349	Ighv1-7	immunoglobulin heavy variable V1-7 [Source:MGI Symbol;Acc:MGI:3704122]	Environmental Information Processing;Human Diseases;Human Diseases;Environmental Information Processing;Cellular Processes;Human Diseases;Human Diseases;Environmental Information Processing;Human Diseases;Human Diseases;Human Diseases;Environmental Information Processing;Organismal Systems;Human Diseases;Human Diseases;Organismal Systems;Organismal Systems;Human Diseases;Organismal Systems;Human …	Signal transduction;Infectious disease: viral;Infectious disease: bacterial;Signal transduction;Transport and catabolism;Cancer: overview;Infectious disease: bacterial;Signal transduction;Immune disease;Infectious disease: bacterial;Infectious disease: parasitic;Signal transduction;Immune system;Immune disease;Cardiovascular disease;Immune system;Immune system;Cardiovascular disease;Immune system…	ko04151//PI3K-Akt signaling pathway;ko05169//Epstein-Barr virus infection;ko05130//Pathogenic Escherichia coli infection;ko04020//Calcium signaling pathway;ko04145//Phagosome;ko05202//Transcriptional misregulation in cancer;ko05152//Tuberculosis;ko04072//Phospholipase D signaling pathway;ko05322//Systemic lupus erythematosus;ko05150//Staphylococcus aureus infection;ko05146//Amoebiasis;ko04064//NF…	K06856;K06856;K06856;K06856;K06856;K06856;K06856;K06856;K06856;K06856;K06856;K06856;K06856;K06856;K06856;K06856;K06856;K06856;K06856;K06856;K06856;K06856;K06856;K06856;K06856;K06856;K06856	GO:0009897//external side of plasma membrane;GO:0042571//immunoglobulin complex, circulating	GO:0003823//antigen binding;GO:0034987//immunoglobulin receptor binding	GO:0006910//phagocytosis, recognition;GO:0006911//phagocytosis, engulfment;GO:0006958//complement activation, classical pathway;GO:0042742//defense response to bacterium;GO:0045087//innate immune response;GO:0050853//B cell receptor signaling pathway;GO:0050871//positive regulation of B cell activation
ENSMUSG00000096577	0	0	3	26	11	5	0	0	0.43	3.7	1.44	0.69	0.143333	1.94333	3.76109	0.00361679	0.0374973	Ighv1-71	immunoglobulin heavy variable 1-71 [Source:MGI Symbol;Acc:MGI:3643033]	Environmental Information Processing;Human Diseases;Human Diseases;Environmental Information Processing;Cellular Processes;Human Diseases;Human Diseases;Environmental Information Processing;Human Diseases;Human Diseases;Human Diseases;Environmental Information Processing;Organismal Systems;Human Diseases;Human Diseases;Organismal Systems;Organismal Systems;Human Diseases;Organismal Systems;Human …	Signal transduction;Infectious disease: viral;Infectious disease: bacterial;Signal transduction;Transport and catabolism;Cancer: overview;Infectious disease: bacterial;Signal transduction;Immune disease;Infectious disease: bacterial;Infectious disease: parasitic;Signal transduction;Immune system;Immune disease;Cardiovascular disease;Immune system;Immune system;Cardiovascular disease;Immune system…	ko04151//PI3K-Akt signaling pathway;ko05169//Epstein-Barr virus infection;ko05130//Pathogenic Escherichia coli infection;ko04020//Calcium signaling pathway;ko04145//Phagosome;ko05202//Transcriptional misregulation in cancer;ko05152//Tuberculosis;ko04072//Phospholipase D signaling pathway;ko05322//Systemic lupus erythematosus;ko05150//Staphylococcus aureus infection;ko05146//Amoebiasis;ko04064//NF…	K06856;K06856;K06856;K06856;K06856;K06856;K06856;K06856;K06856;K06856;K06856;K06856;K06856;K06856;K06856;K06856;K06856;K06856;K06856;K06856;K06856;K06856;K06856;K06856;K06856;K06856;K06856	GO:0009897//external side of plasma membrane;GO:0042571//immunoglobulin complex, circulating	GO:0003823//antigen binding;GO:0034987//immunoglobulin receptor binding	GO:0006910//phagocytosis, recognition;GO:0006911//phagocytosis, engulfment;GO:0006958//complement activation, classical pathway;GO:0042742//defense response to bacterium;GO:0045087//innate immune response;GO:0050853//B cell receptor signaling pathway;GO:0050871//positive regulation of B cell activation
ENSMUSG00000096074	89	23	23	2630	517	626	13.15	3.56	2.88	339.82	62.94	81.57	6.53	161.443	4.6278	2.16e-06	7.66e-05	Ighv1-72	immunoglobulin heavy variable 1-72 [Source:MGI Symbol;Acc:MGI:4439633]	Environmental Information Processing;Human Diseases;Human Diseases;Environmental Information Processing;Cellular Processes;Human Diseases;Human Diseases;Environmental Information Processing;Human Diseases;Human Diseases;Human Diseases;Environmental Information Processing;Organismal Systems;Human Diseases;Human Diseases;Organismal Systems;Organismal Systems;Human Diseases;Organismal Systems;Human …	Signal transduction;Infectious disease: viral;Infectious disease: bacterial;Signal transduction;Transport and catabolism;Cancer: overview;Infectious disease: bacterial;Signal transduction;Immune disease;Infectious disease: bacterial;Infectious disease: parasitic;Signal transduction;Immune system;Immune disease;Cardiovascular disease;Immune system;Immune system;Cardiovascular disease;Immune system…	ko04151//PI3K-Akt signaling pathway;ko05169//Epstein-Barr virus infection;ko05130//Pathogenic Escherichia coli infection;ko04020//Calcium signaling pathway;ko04145//Phagosome;ko05202//Transcriptional misregulation in cancer;ko05152//Tuberculosis;ko04072//Phospholipase D signaling pathway;ko05322//Systemic lupus erythematosus;ko05150//Staphylococcus aureus infection;ko05146//Amoebiasis;ko04064//NF…	K06856;K06856;K06856;K06856;K06856;K06856;K06856;K06856;K06856;K06856;K06856;K06856;K06856;K06856;K06856;K06856;K06856;K06856;K06856;K06856;K06856;K06856;K06856;K06856;K06856;K06856;K06856	GO:0009897//external side of plasma membrane;GO:0019814//immunoglobulin complex;GO:0042571//immunoglobulin complex, circulating	GO:0003823//antigen binding;GO:0034987//immunoglobulin receptor binding	GO:0002250//adaptive immune response;GO:0002376//immune system process;GO:0006910//phagocytosis, recognition;GO:0006911//phagocytosis, engulfment;GO:0006958//complement activation, classical pathway;GO:0042742//defense response to bacterium;GO:0045087//innate immune response;GO:0050853//B cell receptor signaling pathway;GO:0050871//positive regulation of B cell activation
ENSMUSG00000094124	7	3	3	134	17	7	1.17	0.52	0.42	19.54	2.33	1.03	0.703333	7.63333	3.44003	0.000251402	0.00440677	Ighv1-74	immunoglobulin heavy variable V1-74 [Source:MGI Symbol;Acc:MGI:4439634]	Environmental Information Processing;Human Diseases;Human Diseases;Environmental Information Processing;Cellular Processes;Human Diseases;Human Diseases;Environmental Information Processing;Human Diseases;Human Diseases;Human Diseases;Environmental Information Processing;Organismal Systems;Human Diseases;Human Diseases;Organismal Systems;Organismal Systems;Human Diseases;Organismal Systems;Human …	Signal transduction;Infectious disease: viral;Infectious disease: bacterial;Signal transduction;Transport and catabolism;Cancer: overview;Infectious disease: bacterial;Signal transduction;Immune disease;Infectious disease: bacterial;Infectious disease: parasitic;Signal transduction;Immune system;Immune disease;Cardiovascular disease;Immune system;Immune system;Cardiovascular disease;Immune system…	ko04151//PI3K-Akt signaling pathway;ko05169//Epstein-Barr virus infection;ko05130//Pathogenic Escherichia coli infection;ko04020//Calcium signaling pathway;ko04145//Phagosome;ko05202//Transcriptional misregulation in cancer;ko05152//Tuberculosis;ko04072//Phospholipase D signaling pathway;ko05322//Systemic lupus erythematosus;ko05150//Staphylococcus aureus infection;ko05146//Amoebiasis;ko04064//NF…	K06856;K06856;K06856;K06856;K06856;K06856;K06856;K06856;K06856;K06856;K06856;K06856;K06856;K06856;K06856;K06856;K06856;K06856;K06856;K06856;K06856;K06856;K06856;K06856;K06856;K06856;K06856	GO:0009897//external side of plasma membrane;GO:0042571//immunoglobulin complex, circulating	GO:0003823//antigen binding;GO:0034987//immunoglobulin receptor binding	GO:0006910//phagocytosis, recognition;GO:0006911//phagocytosis, engulfment;GO:0006958//complement activation, classical pathway;GO:0042742//defense response to bacterium;GO:0045087//innate immune response;GO:0050853//B cell receptor signaling pathway;GO:0050871//positive regulation of B cell activation
ENSMUSG00000096020	17	6	5	588	148	113	2.67	0.98	0.66	80.68	19.07	15.63	1.43667	38.46	4.74256	5.33e-07	2.19e-05	Ighv1-75	immunoglobulin heavy variable 1-75 [Source:MGI Symbol;Acc:MGI:4439735]	Environmental Information Processing;Human Diseases;Human Diseases;Environmental Information Processing;Cellular Processes;Human Diseases;Human Diseases;Environmental Information Processing;Human Diseases;Human Diseases;Human Diseases;Environmental Information Processing;Organismal Systems;Human Diseases;Human Diseases;Organismal Systems;Organismal Systems;Human Diseases;Organismal Systems;Human …	Signal transduction;Infectious disease: viral;Infectious disease: bacterial;Signal transduction;Transport and catabolism;Cancer: overview;Infectious disease: bacterial;Signal transduction;Immune disease;Infectious disease: bacterial;Infectious disease: parasitic;Signal transduction;Immune system;Immune disease;Cardiovascular disease;Immune system;Immune system;Cardiovascular disease;Immune system…	ko04151//PI3K-Akt signaling pathway;ko05169//Epstein-Barr virus infection;ko05130//Pathogenic Escherichia coli infection;ko04020//Calcium signaling pathway;ko04145//Phagosome;ko05202//Transcriptional misregulation in cancer;ko05152//Tuberculosis;ko04072//Phospholipase D signaling pathway;ko05322//Systemic lupus erythematosus;ko05150//Staphylococcus aureus infection;ko05146//Amoebiasis;ko04064//NF…	K06856;K06856;K06856;K06856;K06856;K06856;K06856;K06856;K06856;K06856;K06856;K06856;K06856;K06856;K06856;K06856;K06856;K06856;K06856;K06856;K06856;K06856;K06856;K06856;K06856;K06856;K06856	GO:0009897//external side of plasma membrane;GO:0042571//immunoglobulin complex, circulating	GO:0003823//antigen binding;GO:0034987//immunoglobulin receptor binding	GO:0006910//phagocytosis, recognition;GO:0006911//phagocytosis, engulfment;GO:0006958//complement activation, classical pathway;GO:0042742//defense response to bacterium;GO:0045087//innate immune response;GO:0050853//B cell receptor signaling pathway;GO:0050871//positive regulation of B cell activation
ENSMUSG00000093896	10	1	3	347	118	142	1.59	0.17	0.4	48.25	15.46	19.91	0.72	27.8733	5.27474	1.13e-08	7.45e-07	Ighv1-76	immunoglobulin heavy variable 1-76 [Source:MGI Symbol;Acc:MGI:4439737]	Environmental Information Processing;Human Diseases;Human Diseases;Environmental Information Processing;Cellular Processes;Human Diseases;Human Diseases;Environmental Information Processing;Human Diseases;Human Diseases;Human Diseases;Environmental Information Processing;Organismal Systems;Human Diseases;Human Diseases;Organismal Systems;Organismal Systems;Human Diseases;Organismal Systems;Human …	Signal transduction;Infectious disease: viral;Infectious disease: bacterial;Signal transduction;Transport and catabolism;Cancer: overview;Infectious disease: bacterial;Signal transduction;Immune disease;Infectious disease: bacterial;Infectious disease: parasitic;Signal transduction;Immune system;Immune disease;Cardiovascular disease;Immune system;Immune system;Cardiovascular disease;Immune system…	ko04151//PI3K-Akt signaling pathway;ko05169//Epstein-Barr virus infection;ko05130//Pathogenic Escherichia coli infection;ko04020//Calcium signaling pathway;ko04145//Phagosome;ko05202//Transcriptional misregulation in cancer;ko05152//Tuberculosis;ko04072//Phospholipase D signaling pathway;ko05322//Systemic lupus erythematosus;ko05150//Staphylococcus aureus infection;ko05146//Amoebiasis;ko04064//NF…	K06856;K06856;K06856;K06856;K06856;K06856;K06856;K06856;K06856;K06856;K06856;K06856;K06856;K06856;K06856;K06856;K06856;K06856;K06856;K06856;K06856;K06856;K06856;K06856;K06856;K06856;K06856	GO:0009897//external side of plasma membrane;GO:0042571//immunoglobulin complex, circulating	GO:0003823//antigen binding;GO:0034987//immunoglobulin receptor binding	GO:0006910//phagocytosis, recognition;GO:0006911//phagocytosis, engulfment;GO:0006958//complement activation, classical pathway;GO:0042742//defense response to bacterium;GO:0045087//innate immune response;GO:0050853//B cell receptor signaling pathway;GO:0050871//positive regulation of B cell activation
ENSMUSG00000096452	8	1	3	154	51	55	1.15	0.15	0.37	19.41	6.05	6.99	0.556667	10.8167	4.2803	3.25e-10	2.93e-08	Ighv1-77	immunoglobulin heavy variable 1-77 [Source:MGI Symbol;Acc:MGI:4439670]	Environmental Information Processing;Human Diseases;Human Diseases;Environmental Information Processing;Cellular Processes;Human Diseases;Human Diseases;Environmental Information Processing;Human Diseases;Human Diseases;Human Diseases;Environmental Information Processing;Organismal Systems;Human Diseases;Human Diseases;Organismal Systems;Organismal Systems;Human Diseases;Organismal Systems;Human …	Signal transduction;Infectious disease: viral;Infectious disease: bacterial;Signal transduction;Transport and catabolism;Cancer: overview;Infectious disease: bacterial;Signal transduction;Immune disease;Infectious disease: bacterial;Infectious disease: parasitic;Signal transduction;Immune system;Immune disease;Cardiovascular disease;Immune system;Immune system;Cardiovascular disease;Immune system…	ko04151//PI3K-Akt signaling pathway;ko05169//Epstein-Barr virus infection;ko05130//Pathogenic Escherichia coli infection;ko04020//Calcium signaling pathway;ko04145//Phagosome;ko05202//Transcriptional misregulation in cancer;ko05152//Tuberculosis;ko04072//Phospholipase D signaling pathway;ko05322//Systemic lupus erythematosus;ko05150//Staphylococcus aureus infection;ko05146//Amoebiasis;ko04064//NF…	K06856;K06856;K06856;K06856;K06856;K06856;K06856;K06856;K06856;K06856;K06856;K06856;K06856;K06856;K06856;K06856;K06856;K06856;K06856;K06856;K06856;K06856;K06856;K06856;K06856;K06856;K06856	GO:0009897//external side of plasma membrane;GO:0042571//immunoglobulin complex, circulating	GO:0003823//antigen binding;GO:0034987//immunoglobulin receptor binding	GO:0006910//phagocytosis, recognition;GO:0006911//phagocytosis, engulfment;GO:0006958//complement activation, classical pathway;GO:0042742//defense response to bacterium;GO:0045087//innate immune response;GO:0050853//B cell receptor signaling pathway;GO:0050871//positive regulation of B cell activation
ENSMUSG00000096326	13	11	11	654	136	77	2.02	1.79	1.45	89.01	17.43	10.57	1.75333	39.0033	4.47543	2.14e-06	7.63e-05	Ighv1-78	immunoglobulin heavy variable 1-78 [Source:MGI Symbol;Acc:MGI:4439736]	Environmental Information Processing;Human Diseases;Human Diseases;Environmental Information Processing;Cellular Processes;Human Diseases;Human Diseases;Environmental Information Processing;Human Diseases;Human Diseases;Human Diseases;Environmental Information Processing;Organismal Systems;Human Diseases;Human Diseases;Organismal Systems;Organismal Systems;Human Diseases;Organismal Systems;Human …	Signal transduction;Infectious disease: viral;Infectious disease: bacterial;Signal transduction;Transport and catabolism;Cancer: overview;Infectious disease: bacterial;Signal transduction;Immune disease;Infectious disease: bacterial;Infectious disease: parasitic;Signal transduction;Immune system;Immune disease;Cardiovascular disease;Immune system;Immune system;Cardiovascular disease;Immune system…	ko04151//PI3K-Akt signaling pathway;ko05169//Epstein-Barr virus infection;ko05130//Pathogenic Escherichia coli infection;ko04020//Calcium signaling pathway;ko04145//Phagosome;ko05202//Transcriptional misregulation in cancer;ko05152//Tuberculosis;ko04072//Phospholipase D signaling pathway;ko05322//Systemic lupus erythematosus;ko05150//Staphylococcus aureus infection;ko05146//Amoebiasis;ko04064//NF…	K06856;K06856;K06856;K06856;K06856;K06856;K06856;K06856;K06856;K06856;K06856;K06856;K06856;K06856;K06856;K06856;K06856;K06856;K06856;K06856;K06856;K06856;K06856;K06856;K06856;K06856;K06856	GO:0009897//external side of plasma membrane;GO:0042571//immunoglobulin complex, circulating	GO:0003823//antigen binding;GO:0034987//immunoglobulin receptor binding	GO:0006910//phagocytosis, recognition;GO:0006911//phagocytosis, engulfment;GO:0006958//complement activation, classical pathway;GO:0042742//defense response to bacterium;GO:0045087//innate immune response;GO:0050853//B cell receptor signaling pathway;GO:0050871//positive regulation of B cell activation
ENSMUSG00000094075	11	1	6	511	279	92	1.83	0.17	0.85	74.53	38.31	13.53	0.95	42.1233	5.47055	4.21e-08	2.38e-06	Ighv1-80	immunoglobulin heavy variable 1-80 [Source:MGI Symbol;Acc:MGI:4439738]	Environmental Information Processing;Human Diseases;Human Diseases;Environmental Information Processing;Cellular Processes;Human Diseases;Human Diseases;Environmental Information Processing;Human Diseases;Human Diseases;Human Diseases;Environmental Information Processing;Organismal Systems;Human Diseases;Human Diseases;Organismal Systems;Organismal Systems;Human Diseases;Organismal Systems;Human …	Signal transduction;Infectious disease: viral;Infectious disease: bacterial;Signal transduction;Transport and catabolism;Cancer: overview;Infectious disease: bacterial;Signal transduction;Immune disease;Infectious disease: bacterial;Infectious disease: parasitic;Signal transduction;Immune system;Immune disease;Cardiovascular disease;Immune system;Immune system;Cardiovascular disease;Immune system…	ko04151//PI3K-Akt signaling pathway;ko05169//Epstein-Barr virus infection;ko05130//Pathogenic Escherichia coli infection;ko04020//Calcium signaling pathway;ko04145//Phagosome;ko05202//Transcriptional misregulation in cancer;ko05152//Tuberculosis;ko04072//Phospholipase D signaling pathway;ko05322//Systemic lupus erythematosus;ko05150//Staphylococcus aureus infection;ko05146//Amoebiasis;ko04064//NF…	K06856;K06856;K06856;K06856;K06856;K06856;K06856;K06856;K06856;K06856;K06856;K06856;K06856;K06856;K06856;K06856;K06856;K06856;K06856;K06856;K06856;K06856;K06856;K06856;K06856;K06856;K06856	GO:0009897//external side of plasma membrane;GO:0042571//immunoglobulin complex, circulating	GO:0003823//antigen binding;GO:0034987//immunoglobulin receptor binding	GO:0006910//phagocytosis, recognition;GO:0006911//phagocytosis, engulfment;GO:0006958//complement activation, classical pathway;GO:0042742//defense response to bacterium;GO:0045087//innate immune response;GO:0050853//B cell receptor signaling pathway;GO:0050871//positive regulation of B cell activation
ENSMUSG00000094689	12	9	12	361	344	258	2	1.57	1.69	52.63	47.24	37.93	1.75333	45.9333	4.71137	2.94e-46	1.06e-42	Ighv1-81	immunoglobulin heavy variable 1-81 [Source:MGI Symbol;Acc:MGI:4439635]	Environmental Information Processing;Human Diseases;Human Diseases;Environmental Information Processing;Cellular Processes;Human Diseases;Human Diseases;Environmental Information Processing;Human Diseases;Human Diseases;Human Diseases;Environmental Information Processing;Organismal Systems;Human Diseases;Human Diseases;Organismal Systems;Organismal Systems;Human Diseases;Organismal Systems;Human …	Signal transduction;Infectious disease: viral;Infectious disease: bacterial;Signal transduction;Transport and catabolism;Cancer: overview;Infectious disease: bacterial;Signal transduction;Immune disease;Infectious disease: bacterial;Infectious disease: parasitic;Signal transduction;Immune system;Immune disease;Cardiovascular disease;Immune system;Immune system;Cardiovascular disease;Immune system…	ko04151//PI3K-Akt signaling pathway;ko05169//Epstein-Barr virus infection;ko05130//Pathogenic Escherichia coli infection;ko04020//Calcium signaling pathway;ko04145//Phagosome;ko05202//Transcriptional misregulation in cancer;ko05152//Tuberculosis;ko04072//Phospholipase D signaling pathway;ko05322//Systemic lupus erythematosus;ko05150//Staphylococcus aureus infection;ko05146//Amoebiasis;ko04064//NF…	K06856;K06856;K06856;K06856;K06856;K06856;K06856;K06856;K06856;K06856;K06856;K06856;K06856;K06856;K06856;K06856;K06856;K06856;K06856;K06856;K06856;K06856;K06856;K06856;K06856;K06856;K06856	GO:0009897//external side of plasma membrane;GO:0042571//immunoglobulin complex, circulating	GO:0003823//antigen binding;GO:0034987//immunoglobulin receptor binding	GO:0006910//phagocytosis, recognition;GO:0006911//phagocytosis, engulfment;GO:0006958//complement activation, classical pathway;GO:0042742//defense response to bacterium;GO:0045087//innate immune response;GO:0050853//B cell receptor signaling pathway;GO:0050871//positive regulation of B cell activation
ENSMUSG00000095127	43	36	41	1494	871	554	6.52	5.71	5.26	198.04	108.76	74.06	5.83	126.953	4.44466	9.76e-42	2.92e-38	Ighv1-82	immunoglobulin heavy variable 1-82 [Source:MGI Symbol;Acc:MGI:4439671]	Environmental Information Processing;Human Diseases;Human Diseases;Environmental Information Processing;Cellular Processes;Human Diseases;Human Diseases;Environmental Information Processing;Human Diseases;Human Diseases;Human Diseases;Environmental Information Processing;Organismal Systems;Human Diseases;Human Diseases;Organismal Systems;Organismal Systems;Human Diseases;Organismal Systems;Human …	Signal transduction;Infectious disease: viral;Infectious disease: bacterial;Signal transduction;Transport and catabolism;Cancer: overview;Infectious disease: bacterial;Signal transduction;Immune disease;Infectious disease: bacterial;Infectious disease: parasitic;Signal transduction;Immune system;Immune disease;Cardiovascular disease;Immune system;Immune system;Cardiovascular disease;Immune system…	ko04151//PI3K-Akt signaling pathway;ko05169//Epstein-Barr virus infection;ko05130//Pathogenic Escherichia coli infection;ko04020//Calcium signaling pathway;ko04145//Phagosome;ko05202//Transcriptional misregulation in cancer;ko05152//Tuberculosis;ko04072//Phospholipase D signaling pathway;ko05322//Systemic lupus erythematosus;ko05150//Staphylococcus aureus infection;ko05146//Amoebiasis;ko04064//NF…	K06856;K06856;K06856;K06856;K06856;K06856;K06856;K06856;K06856;K06856;K06856;K06856;K06856;K06856;K06856;K06856;K06856;K06856;K06856;K06856;K06856;K06856;K06856;K06856;K06856;K06856;K06856	GO:0009897//external side of plasma membrane;GO:0042571//immunoglobulin complex, circulating	GO:0003823//antigen binding;GO:0034987//immunoglobulin receptor binding	GO:0006910//phagocytosis, recognition;GO:0006911//phagocytosis, engulfment;GO:0006958//complement activation, classical pathway;GO:0042742//defense response to bacterium;GO:0045087//innate immune response;GO:0050853//B cell receptor signaling pathway;GO:0050871//positive regulation of B cell activation
ENSMUSG00000096150	0	1	2	107	37	22	0	0.17	0.28	15.6	5.08	3.23	0.15	7.97	5.73155	6.73e-08	3.62e-06	Ighv1-85	immunoglobulin heavy variable 1-85 [Source:MGI Symbol;Acc:MGI:3645723]	Environmental Information Processing;Human Diseases;Human Diseases;Environmental Information Processing;Cellular Processes;Human Diseases;Human Diseases;Environmental Information Processing;Human Diseases;Human Diseases;Human Diseases;Environmental Information Processing;Organismal Systems;Human Diseases;Human Diseases;Organismal Systems;Organismal Systems;Human Diseases;Organismal Systems;Human …	Signal transduction;Infectious disease: viral;Infectious disease: bacterial;Signal transduction;Transport and catabolism;Cancer: overview;Infectious disease: bacterial;Signal transduction;Immune disease;Infectious disease: bacterial;Infectious disease: parasitic;Signal transduction;Immune system;Immune disease;Cardiovascular disease;Immune system;Immune system;Cardiovascular disease;Immune system…	ko04151//PI3K-Akt signaling pathway;ko05169//Epstein-Barr virus infection;ko05130//Pathogenic Escherichia coli infection;ko04020//Calcium signaling pathway;ko04145//Phagosome;ko05202//Transcriptional misregulation in cancer;ko05152//Tuberculosis;ko04072//Phospholipase D signaling pathway;ko05322//Systemic lupus erythematosus;ko05150//Staphylococcus aureus infection;ko05146//Amoebiasis;ko04064//NF…	K06856;K06856;K06856;K06856;K06856;K06856;K06856;K06856;K06856;K06856;K06856;K06856;K06856;K06856;K06856;K06856;K06856;K06856;K06856;K06856;K06856;K06856;K06856;K06856;K06856;K06856;K06856	GO:0009897//external side of plasma membrane;GO:0042571//immunoglobulin complex, circulating	GO:0003823//antigen binding;GO:0034987//immunoglobulin receptor binding	GO:0006910//phagocytosis, recognition;GO:0006911//phagocytosis, engulfment;GO:0006958//complement activation, classical pathway;GO:0042742//defense response to bacterium;GO:0045087//innate immune response;GO:0050853//B cell receptor signaling pathway;GO:0050871//positive regulation of B cell activation
ENSMUSG00000096464	19	4	1	194	49	122	3.16	0.7	0.14	28.18	6.68	17.89	1.33333	17.5833	3.7211	0.00102799	0.0140029	Ighv2-2	immunoglobulin heavy variable 2-2 [Source:MGI Symbol;Acc:MGI:4439894]	Environmental Information Processing;Human Diseases;Human Diseases;Environmental Information Processing;Cellular Processes;Human Diseases;Human Diseases;Environmental Information Processing;Human Diseases;Human Diseases;Human Diseases;Environmental Information Processing;Organismal Systems;Human Diseases;Human Diseases;Organismal Systems;Organismal Systems;Human Diseases;Organismal Systems;Human …	Signal transduction;Infectious disease: viral;Infectious disease: bacterial;Signal transduction;Transport and catabolism;Cancer: overview;Infectious disease: bacterial;Signal transduction;Immune disease;Infectious disease: bacterial;Infectious disease: parasitic;Signal transduction;Immune system;Immune disease;Cardiovascular disease;Immune system;Immune system;Cardiovascular disease;Immune system…	ko04151//PI3K-Akt signaling pathway;ko05169//Epstein-Barr virus infection;ko05130//Pathogenic Escherichia coli infection;ko04020//Calcium signaling pathway;ko04145//Phagosome;ko05202//Transcriptional misregulation in cancer;ko05152//Tuberculosis;ko04072//Phospholipase D signaling pathway;ko05322//Systemic lupus erythematosus;ko05150//Staphylococcus aureus infection;ko05146//Amoebiasis;ko04064//NF…	K06856;K06856;K06856;K06856;K06856;K06856;K06856;K06856;K06856;K06856;K06856;K06856;K06856;K06856;K06856;K06856;K06856;K06856;K06856;K06856;K06856;K06856;K06856;K06856;K06856;K06856;K06856	GO:0009897//external side of plasma membrane;GO:0042571//immunoglobulin complex, circulating	GO:0003823//antigen binding;GO:0034987//immunoglobulin receptor binding	GO:0006910//phagocytosis, recognition;GO:0006911//phagocytosis, engulfment;GO:0006958//complement activation, classical pathway;GO:0042742//defense response to bacterium;GO:0045087//innate immune response;GO:0050853//B cell receptor signaling pathway;GO:0050871//positive regulation of B cell activation
ENSMUSG00000096498	16	9	7	219	115	193	1.95	1.15	0.72	23.37	11.57	20.75	1.27333	18.5633	3.86577	3.66e-20	1.4e-17	Ighv2-5	immunoglobulin heavy variable 2-5 [Source:MGI Symbol;Acc:MGI:4439517]	Environmental Information Processing;Human Diseases;Human Diseases;Environmental Information Processing;Cellular Processes;Human Diseases;Human Diseases;Environmental Information Processing;Human Diseases;Human Diseases;Human Diseases;Environmental Information Processing;Organismal Systems;Human Diseases;Human Diseases;Organismal Systems;Organismal Systems;Human Diseases;Organismal Systems;Human …	Signal transduction;Infectious disease: viral;Infectious disease: bacterial;Signal transduction;Transport and catabolism;Cancer: overview;Infectious disease: bacterial;Signal transduction;Immune disease;Infectious disease: bacterial;Infectious disease: parasitic;Signal transduction;Immune system;Immune disease;Cardiovascular disease;Immune system;Immune system;Cardiovascular disease;Immune system…	ko04151//PI3K-Akt signaling pathway;ko05169//Epstein-Barr virus infection;ko05130//Pathogenic Escherichia coli infection;ko04020//Calcium signaling pathway;ko04145//Phagosome;ko05202//Transcriptional misregulation in cancer;ko05152//Tuberculosis;ko04072//Phospholipase D signaling pathway;ko05322//Systemic lupus erythematosus;ko05150//Staphylococcus aureus infection;ko05146//Amoebiasis;ko04064//NF…	K06856;K06856;K06856;K06856;K06856;K06856;K06856;K06856;K06856;K06856;K06856;K06856;K06856;K06856;K06856;K06856;K06856;K06856;K06856;K06856;K06856;K06856;K06856;K06856;K06856;K06856;K06856	GO:0009897//external side of plasma membrane;GO:0042571//immunoglobulin complex, circulating	GO:0003823//antigen binding;GO:0034987//immunoglobulin receptor binding	GO:0006910//phagocytosis, recognition;GO:0006911//phagocytosis, engulfment;GO:0006958//complement activation, classical pathway;GO:0042742//defense response to bacterium;GO:0045087//innate immune response;GO:0050853//B cell receptor signaling pathway;GO:0050871//positive regulation of B cell activation
ENSMUSG00000096670	2	1	2	23	56	10	0.33	0.17	0.28	3.36	7.71	1.47	0.26	4.18	4.00692	2.43e-05	0.000619145	Ighv2-6	immunoglobulin heavy variable 2-6 [Source:MGI Symbol;Acc:MGI:4439518]	Environmental Information Processing;Human Diseases;Human Diseases;Environmental Information Processing;Cellular Processes;Human Diseases;Human Diseases;Environmental Information Processing;Human Diseases;Human Diseases;Human Diseases;Environmental Information Processing;Organismal Systems;Human Diseases;Human Diseases;Organismal Systems;Organismal Systems;Human Diseases;Organismal Systems;Human …	Signal transduction;Infectious disease: viral;Infectious disease: bacterial;Signal transduction;Transport and catabolism;Cancer: overview;Infectious disease: bacterial;Signal transduction;Immune disease;Infectious disease: bacterial;Infectious disease: parasitic;Signal transduction;Immune system;Immune disease;Cardiovascular disease;Immune system;Immune system;Cardiovascular disease;Immune system…	ko04151//PI3K-Akt signaling pathway;ko05169//Epstein-Barr virus infection;ko05130//Pathogenic Escherichia coli infection;ko04020//Calcium signaling pathway;ko04145//Phagosome;ko05202//Transcriptional misregulation in cancer;ko05152//Tuberculosis;ko04072//Phospholipase D signaling pathway;ko05322//Systemic lupus erythematosus;ko05150//Staphylococcus aureus infection;ko05146//Amoebiasis;ko04064//NF…	K06856;K06856;K06856;K06856;K06856;K06856;K06856;K06856;K06856;K06856;K06856;K06856;K06856;K06856;K06856;K06856;K06856;K06856;K06856;K06856;K06856;K06856;K06856;K06856;K06856;K06856;K06856	GO:0009897//external side of plasma membrane;GO:0042571//immunoglobulin complex, circulating	GO:0003823//antigen binding;GO:0034987//immunoglobulin receptor binding	GO:0006910//phagocytosis, recognition;GO:0006911//phagocytosis, engulfment;GO:0006958//complement activation, classical pathway;GO:0042742//defense response to bacterium;GO:0045087//innate immune response;GO:0050853//B cell receptor signaling pathway;GO:0050871//positive regulation of B cell activation
ENSMUSG00000096638	17	2	4	140	35	18	2.75	0.34	0.55	19.79	4.66	2.57	1.21333	9.00667	2.89202	0.000393085	0.00638686	Ighv2-9	immunoglobulin heavy variable 2-9 [Source:MGI Symbol;Acc:MGI:4439624]	Environmental Information Processing;Human Diseases;Human Diseases;Environmental Information Processing;Cellular Processes;Human Diseases;Human Diseases;Environmental Information Processing;Human Diseases;Human Diseases;Human Diseases;Environmental Information Processing;Organismal Systems;Human Diseases;Human Diseases;Organismal Systems;Organismal Systems;Human Diseases;Organismal Systems;Human …	Signal transduction;Infectious disease: viral;Infectious disease: bacterial;Signal transduction;Transport and catabolism;Cancer: overview;Infectious disease: bacterial;Signal transduction;Immune disease;Infectious disease: bacterial;Infectious disease: parasitic;Signal transduction;Immune system;Immune disease;Cardiovascular disease;Immune system;Immune system;Cardiovascular disease;Immune system…	ko04151//PI3K-Akt signaling pathway;ko05169//Epstein-Barr virus infection;ko05130//Pathogenic Escherichia coli infection;ko04020//Calcium signaling pathway;ko04145//Phagosome;ko05202//Transcriptional misregulation in cancer;ko05152//Tuberculosis;ko04072//Phospholipase D signaling pathway;ko05322//Systemic lupus erythematosus;ko05150//Staphylococcus aureus infection;ko05146//Amoebiasis;ko04064//NF…	K06856;K06856;K06856;K06856;K06856;K06856;K06856;K06856;K06856;K06856;K06856;K06856;K06856;K06856;K06856;K06856;K06856;K06856;K06856;K06856;K06856;K06856;K06856;K06856;K06856;K06856;K06856	GO:0009897//external side of plasma membrane;GO:0042571//immunoglobulin complex, circulating	GO:0003823//antigen binding;GO:0034987//immunoglobulin receptor binding	GO:0006910//phagocytosis, recognition;GO:0006911//phagocytosis, engulfment;GO:0006958//complement activation, classical pathway;GO:0042742//defense response to bacterium;GO:0045087//innate immune response;GO:0050853//B cell receptor signaling pathway;GO:0050871//positive regulation of B cell activation
ENSMUSG00000095565	18	8	13	131	148	77	2.86	1.33	1.74	18.17	19.33	10.77	1.97667	16.09	3.02502	1.42e-13	2.22e-11	Ighv2-9-1	immunoglobulin heavy variable 2-9-1 [Source:MGI Symbol;Acc:MGI:4439519]	Environmental Information Processing;Human Diseases;Human Diseases;Environmental Information Processing;Cellular Processes;Human Diseases;Human Diseases;Environmental Information Processing;Human Diseases;Human Diseases;Human Diseases;Environmental Information Processing;Organismal Systems;Human Diseases;Human Diseases;Organismal Systems;Organismal Systems;Human Diseases;Organismal Systems;Human …	Signal transduction;Infectious disease: viral;Infectious disease: bacterial;Signal transduction;Transport and catabolism;Cancer: overview;Infectious disease: bacterial;Signal transduction;Immune disease;Infectious disease: bacterial;Infectious disease: parasitic;Signal transduction;Immune system;Immune disease;Cardiovascular disease;Immune system;Immune system;Cardiovascular disease;Immune system…	ko04151//PI3K-Akt signaling pathway;ko05169//Epstein-Barr virus infection;ko05130//Pathogenic Escherichia coli infection;ko04020//Calcium signaling pathway;ko04145//Phagosome;ko05202//Transcriptional misregulation in cancer;ko05152//Tuberculosis;ko04072//Phospholipase D signaling pathway;ko05322//Systemic lupus erythematosus;ko05150//Staphylococcus aureus infection;ko05146//Amoebiasis;ko04064//NF…	K06856;K06856;K06856;K06856;K06856;K06856;K06856;K06856;K06856;K06856;K06856;K06856;K06856;K06856;K06856;K06856;K06856;K06856;K06856;K06856;K06856;K06856;K06856;K06856;K06856;K06856;K06856	GO:0009897//external side of plasma membrane;GO:0042571//immunoglobulin complex, circulating	GO:0003823//antigen binding;GO:0034987//immunoglobulin receptor binding	GO:0006910//phagocytosis, recognition;GO:0006911//phagocytosis, engulfment;GO:0006958//complement activation, classical pathway;GO:0042742//defense response to bacterium;GO:0045087//innate immune response;GO:0050853//B cell receptor signaling pathway;GO:0050871//positive regulation of B cell activation
ENSMUSG00000093838	4	0	4	28	55	3	0.67	0	0.57	4.09	7.57	0.44	0.413333	4.03333	3.2866	0.00148651	0.0188884	Ighv3-1	immunoglobulin heavy variable 3-1 [Source:MGI Symbol;Acc:MGI:4439534]	Environmental Information Processing;Human Diseases;Human Diseases;Environmental Information Processing;Cellular Processes;Human Diseases;Human Diseases;Environmental Information Processing;Human Diseases;Human Diseases;Human Diseases;Environmental Information Processing;Organismal Systems;Human Diseases;Human Diseases;Organismal Systems;Organismal Systems;Human Diseases;Organismal Systems;Human …	Signal transduction;Infectious disease: viral;Infectious disease: bacterial;Signal transduction;Transport and catabolism;Cancer: overview;Infectious disease: bacterial;Signal transduction;Immune disease;Infectious disease: bacterial;Infectious disease: parasitic;Signal transduction;Immune system;Immune disease;Cardiovascular disease;Immune system;Immune system;Cardiovascular disease;Immune system…	ko04151//PI3K-Akt signaling pathway;ko05169//Epstein-Barr virus infection;ko05130//Pathogenic Escherichia coli infection;ko04020//Calcium signaling pathway;ko04145//Phagosome;ko05202//Transcriptional misregulation in cancer;ko05152//Tuberculosis;ko04072//Phospholipase D signaling pathway;ko05322//Systemic lupus erythematosus;ko05150//Staphylococcus aureus infection;ko05146//Amoebiasis;ko04064//NF…	K06856;K06856;K06856;K06856;K06856;K06856;K06856;K06856;K06856;K06856;K06856;K06856;K06856;K06856;K06856;K06856;K06856;K06856;K06856;K06856;K06856;K06856;K06856;K06856;K06856;K06856;K06856	GO:0009897//external side of plasma membrane;GO:0042571//immunoglobulin complex, circulating	GO:0003823//antigen binding;GO:0034987//immunoglobulin receptor binding	GO:0006910//phagocytosis, recognition;GO:0006911//phagocytosis, engulfment;GO:0006958//complement activation, classical pathway;GO:0042742//defense response to bacterium;GO:0045087//innate immune response;GO:0050853//B cell receptor signaling pathway;GO:0050871//positive regulation of B cell activation
ENSMUSG00000076672	13	12	22	378	306	233	2.17	2.1	3.11	55.27	42.14	34.35	2.46	43.92	4.15815	1.51e-37	3.88e-34	Ighv3-6	immunoglobulin heavy variable 3-6 [Source:MGI Symbol;Acc:MGI:4439856]	Environmental Information Processing;Human Diseases;Human Diseases;Environmental Information Processing;Cellular Processes;Human Diseases;Human Diseases;Environmental Information Processing;Human Diseases;Human Diseases;Human Diseases;Environmental Information Processing;Organismal Systems;Human Diseases;Human Diseases;Organismal Systems;Organismal Systems;Human Diseases;Organismal Systems;Human …	Signal transduction;Infectious disease: viral;Infectious disease: bacterial;Signal transduction;Transport and catabolism;Cancer: overview;Infectious disease: bacterial;Signal transduction;Immune disease;Infectious disease: bacterial;Infectious disease: parasitic;Signal transduction;Immune system;Immune disease;Cardiovascular disease;Immune system;Immune system;Cardiovascular disease;Immune system…	ko04151//PI3K-Akt signaling pathway;ko05169//Epstein-Barr virus infection;ko05130//Pathogenic Escherichia coli infection;ko04020//Calcium signaling pathway;ko04145//Phagosome;ko05202//Transcriptional misregulation in cancer;ko05152//Tuberculosis;ko04072//Phospholipase D signaling pathway;ko05322//Systemic lupus erythematosus;ko05150//Staphylococcus aureus infection;ko05146//Amoebiasis;ko04064//NF…	K06856;K06856;K06856;K06856;K06856;K06856;K06856;K06856;K06856;K06856;K06856;K06856;K06856;K06856;K06856;K06856;K06856;K06856;K06856;K06856;K06856;K06856;K06856;K06856;K06856;K06856;K06856	GO:0009897//external side of plasma membrane;GO:0019814//immunoglobulin complex;GO:0042571//immunoglobulin complex, circulating	GO:0003823//antigen binding;GO:0034987//immunoglobulin receptor binding	GO:0002250//adaptive immune response;GO:0002376//immune system process;GO:0006910//phagocytosis, recognition;GO:0006911//phagocytosis, engulfment;GO:0006958//complement activation, classical pathway;GO:0042742//defense response to bacterium;GO:0045087//innate immune response;GO:0050853//B cell receptor signaling pathway;GO:0050871//positive regulation of B cell activation
ENSMUSG00000094194	19	9	39	803	323	88	2.93	1.45	5.08	108.14	40.97	11.95	3.15333	53.6867	4.08961	1.66e-05	0.000451776	Ighv5-16	immunoglobulin heavy variable 5-16 [Source:MGI Symbol;Acc:MGI:4439556]	Environmental Information Processing;Human Diseases;Human Diseases;Environmental Information Processing;Cellular Processes;Human Diseases;Human Diseases;Environmental Information Processing;Human Diseases;Human Diseases;Human Diseases;Environmental Information Processing;Organismal Systems;Human Diseases;Human Diseases;Organismal Systems;Organismal Systems;Human Diseases;Organismal Systems;Human …	Signal transduction;Infectious disease: viral;Infectious disease: bacterial;Signal transduction;Transport and catabolism;Cancer: overview;Infectious disease: bacterial;Signal transduction;Immune disease;Infectious disease: bacterial;Infectious disease: parasitic;Signal transduction;Immune system;Immune disease;Cardiovascular disease;Immune system;Immune system;Cardiovascular disease;Immune system…	ko04151//PI3K-Akt signaling pathway;ko05169//Epstein-Barr virus infection;ko05130//Pathogenic Escherichia coli infection;ko04020//Calcium signaling pathway;ko04145//Phagosome;ko05202//Transcriptional misregulation in cancer;ko05152//Tuberculosis;ko04072//Phospholipase D signaling pathway;ko05322//Systemic lupus erythematosus;ko05150//Staphylococcus aureus infection;ko05146//Amoebiasis;ko04064//NF…	K06856;K06856;K06856;K06856;K06856;K06856;K06856;K06856;K06856;K06856;K06856;K06856;K06856;K06856;K06856;K06856;K06856;K06856;K06856;K06856;K06856;K06856;K06856;K06856;K06856;K06856;K06856	GO:0009897//external side of plasma membrane;GO:0042571//immunoglobulin complex, circulating	GO:0003823//antigen binding;GO:0034987//immunoglobulin receptor binding	GO:0006910//phagocytosis, recognition;GO:0006911//phagocytosis, engulfment;GO:0006958//complement activation, classical pathway;GO:0042742//defense response to bacterium;GO:0045087//innate immune response;GO:0050853//B cell receptor signaling pathway;GO:0050871//positive regulation of B cell activation
ENSMUSG00000095571	11	7	15	367	114	36	1.59	1.06	1.83	46.37	13.57	4.59	1.49333	21.51	3.8484	4.6e-05	0.00106979	Ighv5-17	immunoglobulin heavy variable 5-17 [Source:MGI Symbol;Acc:MGI:4439533]	Environmental Information Processing;Human Diseases;Human Diseases;Environmental Information Processing;Cellular Processes;Human Diseases;Human Diseases;Environmental Information Processing;Human Diseases;Human Diseases;Human Diseases;Environmental Information Processing;Organismal Systems;Human Diseases;Human Diseases;Organismal Systems;Organismal Systems;Human Diseases;Organismal Systems;Human …	Signal transduction;Infectious disease: viral;Infectious disease: bacterial;Signal transduction;Transport and catabolism;Cancer: overview;Infectious disease: bacterial;Signal transduction;Immune disease;Infectious disease: bacterial;Infectious disease: parasitic;Signal transduction;Immune system;Immune disease;Cardiovascular disease;Immune system;Immune system;Cardiovascular disease;Immune system…	ko04151//PI3K-Akt signaling pathway;ko05169//Epstein-Barr virus infection;ko05130//Pathogenic Escherichia coli infection;ko04020//Calcium signaling pathway;ko04145//Phagosome;ko05202//Transcriptional misregulation in cancer;ko05152//Tuberculosis;ko04072//Phospholipase D signaling pathway;ko05322//Systemic lupus erythematosus;ko05150//Staphylococcus aureus infection;ko05146//Amoebiasis;ko04064//NF…	K06856;K06856;K06856;K06856;K06856;K06856;K06856;K06856;K06856;K06856;K06856;K06856;K06856;K06856;K06856;K06856;K06856;K06856;K06856;K06856;K06856;K06856;K06856;K06856;K06856;K06856;K06856	GO:0009897//external side of plasma membrane;GO:0042571//immunoglobulin complex, circulating	GO:0003823//antigen binding;GO:0034987//immunoglobulin receptor binding	GO:0006910//phagocytosis, recognition;GO:0006911//phagocytosis, engulfment;GO:0006958//complement activation, classical pathway;GO:0042742//defense response to bacterium;GO:0045087//innate immune response;GO:0050853//B cell receptor signaling pathway;GO:0050871//positive regulation of B cell activation
ENSMUSG00000095612	21	12	19	1006	189	138	2.89	1.73	2.21	121.13	21.43	16.76	2.27667	53.1067	4.5439	8.74e-07	3.41e-05	Ighv5-4	immunoglobulin heavy variable 5-4 [Source:MGI Symbol;Acc:MGI:4439895]	Environmental Information Processing;Human Diseases;Human Diseases;Environmental Information Processing;Cellular Processes;Human Diseases;Human Diseases;Environmental Information Processing;Human Diseases;Human Diseases;Human Diseases;Environmental Information Processing;Organismal Systems;Human Diseases;Human Diseases;Organismal Systems;Organismal Systems;Human Diseases;Organismal Systems;Human …	Signal transduction;Infectious disease: viral;Infectious disease: bacterial;Signal transduction;Transport and catabolism;Cancer: overview;Infectious disease: bacterial;Signal transduction;Immune disease;Infectious disease: bacterial;Infectious disease: parasitic;Signal transduction;Immune system;Immune disease;Cardiovascular disease;Immune system;Immune system;Cardiovascular disease;Immune system…	ko04151//PI3K-Akt signaling pathway;ko05169//Epstein-Barr virus infection;ko05130//Pathogenic Escherichia coli infection;ko04020//Calcium signaling pathway;ko04145//Phagosome;ko05202//Transcriptional misregulation in cancer;ko05152//Tuberculosis;ko04072//Phospholipase D signaling pathway;ko05322//Systemic lupus erythematosus;ko05150//Staphylococcus aureus infection;ko05146//Amoebiasis;ko04064//NF…	K06856;K06856;K06856;K06856;K06856;K06856;K06856;K06856;K06856;K06856;K06856;K06856;K06856;K06856;K06856;K06856;K06856;K06856;K06856;K06856;K06856;K06856;K06856;K06856;K06856;K06856;K06856	GO:0009897//external side of plasma membrane;GO:0042571//immunoglobulin complex, circulating	GO:0003823//antigen binding;GO:0034987//immunoglobulin receptor binding	GO:0006910//phagocytosis, recognition;GO:0006911//phagocytosis, engulfment;GO:0006958//complement activation, classical pathway;GO:0042742//defense response to bacterium;GO:0045087//innate immune response;GO:0050853//B cell receptor signaling pathway;GO:0050871//positive regulation of B cell activation
ENSMUSG00000095285	4	7	1	64	59	44	0.56	1.03	0.12	7.84	6.8	5.43	0.57	6.69	3.55297	1.74e-09	1.34e-07	Ighv5-9	immunoglobulin heavy variable 5-9 [Source:MGI Symbol;Acc:MGI:4439873]	Environmental Information Processing;Human Diseases;Human Diseases;Environmental Information Processing;Cellular Processes;Human Diseases;Human Diseases;Environmental Information Processing;Human Diseases;Human Diseases;Human Diseases;Environmental Information Processing;Organismal Systems;Human Diseases;Human Diseases;Organismal Systems;Organismal Systems;Human Diseases;Organismal Systems;Human …	Signal transduction;Infectious disease: viral;Infectious disease: bacterial;Signal transduction;Transport and catabolism;Cancer: overview;Infectious disease: bacterial;Signal transduction;Immune disease;Infectious disease: bacterial;Infectious disease: parasitic;Signal transduction;Immune system;Immune disease;Cardiovascular disease;Immune system;Immune system;Cardiovascular disease;Immune system…	ko04151//PI3K-Akt signaling pathway;ko05169//Epstein-Barr virus infection;ko05130//Pathogenic Escherichia coli infection;ko04020//Calcium signaling pathway;ko04145//Phagosome;ko05202//Transcriptional misregulation in cancer;ko05152//Tuberculosis;ko04072//Phospholipase D signaling pathway;ko05322//Systemic lupus erythematosus;ko05150//Staphylococcus aureus infection;ko05146//Amoebiasis;ko04064//NF…	K06856;K06856;K06856;K06856;K06856;K06856;K06856;K06856;K06856;K06856;K06856;K06856;K06856;K06856;K06856;K06856;K06856;K06856;K06856;K06856;K06856;K06856;K06856;K06856;K06856;K06856;K06856	GO:0009897//external side of plasma membrane;GO:0042571//immunoglobulin complex, circulating	GO:0003823//antigen binding;GO:0034987//immunoglobulin receptor binding	GO:0006910//phagocytosis, recognition;GO:0006911//phagocytosis, engulfment;GO:0006958//complement activation, classical pathway;GO:0042742//defense response to bacterium;GO:0045087//innate immune response;GO:0050853//B cell receptor signaling pathway;GO:0050871//positive regulation of B cell activation
ENSMUSG00000095210	14	4	2	365	58	201	1.98	0.59	0.24	45.23	6.77	25.11	0.936667	25.7033	4.77828	4.91e-06	0.000159657	Ighv5-9-1	immunoglobulin heavy variable 5-9-1 [Source:MGI Symbol;Acc:MGI:4439810]	Environmental Information Processing;Human Diseases;Human Diseases;Environmental Information Processing;Cellular Processes;Human Diseases;Human Diseases;Environmental Information Processing;Human Diseases;Human Diseases;Human Diseases;Environmental Information Processing;Organismal Systems;Human Diseases;Human Diseases;Organismal Systems;Organismal Systems;Human Diseases;Organismal Systems;Human …	Signal transduction;Infectious disease: viral;Infectious disease: bacterial;Signal transduction;Transport and catabolism;Cancer: overview;Infectious disease: bacterial;Signal transduction;Immune disease;Infectious disease: bacterial;Infectious disease: parasitic;Signal transduction;Immune system;Immune disease;Cardiovascular disease;Immune system;Immune system;Cardiovascular disease;Immune system…	ko04151//PI3K-Akt signaling pathway;ko05169//Epstein-Barr virus infection;ko05130//Pathogenic Escherichia coli infection;ko04020//Calcium signaling pathway;ko04145//Phagosome;ko05202//Transcriptional misregulation in cancer;ko05152//Tuberculosis;ko04072//Phospholipase D signaling pathway;ko05322//Systemic lupus erythematosus;ko05150//Staphylococcus aureus infection;ko05146//Amoebiasis;ko04064//NF…	K06856;K06856;K06856;K06856;K06856;K06856;K06856;K06856;K06856;K06856;K06856;K06856;K06856;K06856;K06856;K06856;K06856;K06856;K06856;K06856;K06856;K06856;K06856;K06856;K06856;K06856;K06856	GO:0009897//external side of plasma membrane;GO:0042571//immunoglobulin complex, circulating	GO:0003823//antigen binding;GO:0034987//immunoglobulin receptor binding	GO:0006910//phagocytosis, recognition;GO:0006911//phagocytosis, engulfment;GO:0006958//complement activation, classical pathway;GO:0042742//defense response to bacterium;GO:0045087//innate immune response;GO:0050853//B cell receptor signaling pathway;GO:0050871//positive regulation of B cell activation
ENSMUSG00000076677	13	7	12	418	189	57	2.14	1.2	1.67	60.09	25.59	8.26	1.67	31.3133	4.22886	4.1e-07	1.75e-05	Ighv6-3	immunoglobulin heavy variable 6-3 [Source:MGI Symbol;Acc:MGI:4439854]	Environmental Information Processing;Human Diseases;Human Diseases;Environmental Information Processing;Cellular Processes;Human Diseases;Human Diseases;Environmental Information Processing;Human Diseases;Human Diseases;Human Diseases;Environmental Information Processing;Organismal Systems;Human Diseases;Human Diseases;Organismal Systems;Organismal Systems;Human Diseases;Organismal Systems;Human …	Signal transduction;Infectious disease: viral;Infectious disease: bacterial;Signal transduction;Transport and catabolism;Cancer: overview;Infectious disease: bacterial;Signal transduction;Immune disease;Infectious disease: bacterial;Infectious disease: parasitic;Signal transduction;Immune system;Immune disease;Cardiovascular disease;Immune system;Immune system;Cardiovascular disease;Immune system…	ko04151//PI3K-Akt signaling pathway;ko05169//Epstein-Barr virus infection;ko05130//Pathogenic Escherichia coli infection;ko04020//Calcium signaling pathway;ko04145//Phagosome;ko05202//Transcriptional misregulation in cancer;ko05152//Tuberculosis;ko04072//Phospholipase D signaling pathway;ko05322//Systemic lupus erythematosus;ko05150//Staphylococcus aureus infection;ko05146//Amoebiasis;ko04064//NF…	K06856;K06856;K06856;K06856;K06856;K06856;K06856;K06856;K06856;K06856;K06856;K06856;K06856;K06856;K06856;K06856;K06856;K06856;K06856;K06856;K06856;K06856;K06856;K06856;K06856;K06856;K06856	GO:0009897//external side of plasma membrane;GO:0042571//immunoglobulin complex, circulating	GO:0003823//antigen binding;GO:0034987//immunoglobulin receptor binding	GO:0006910//phagocytosis, recognition;GO:0006911//phagocytosis, engulfment;GO:0006958//complement activation, classical pathway;GO:0042742//defense response to bacterium;GO:0045087//innate immune response;GO:0050853//B cell receptor signaling pathway;GO:0050871//positive regulation of B cell activation
ENSMUSG00000076680	2	2	3	348	28	73	0.33	0.34	0.42	49.88	3.78	10.55	0.363333	21.4033	5.8804	6.76e-07	2.75e-05	Ighv6-6	immunoglobulin heavy variable 6-6 [Source:MGI Symbol;Acc:MGI:4439619]	Environmental Information Processing;Human Diseases;Human Diseases;Environmental Information Processing;Cellular Processes;Human Diseases;Human Diseases;Environmental Information Processing;Human Diseases;Human Diseases;Human Diseases;Environmental Information Processing;Organismal Systems;Human Diseases;Human Diseases;Organismal Systems;Organismal Systems;Human Diseases;Organismal Systems;Human …	Signal transduction;Infectious disease: viral;Infectious disease: bacterial;Signal transduction;Transport and catabolism;Cancer: overview;Infectious disease: bacterial;Signal transduction;Immune disease;Infectious disease: bacterial;Infectious disease: parasitic;Signal transduction;Immune system;Immune disease;Cardiovascular disease;Immune system;Immune system;Cardiovascular disease;Immune system…	ko04151//PI3K-Akt signaling pathway;ko05169//Epstein-Barr virus infection;ko05130//Pathogenic Escherichia coli infection;ko04020//Calcium signaling pathway;ko04145//Phagosome;ko05202//Transcriptional misregulation in cancer;ko05152//Tuberculosis;ko04072//Phospholipase D signaling pathway;ko05322//Systemic lupus erythematosus;ko05150//Staphylococcus aureus infection;ko05146//Amoebiasis;ko04064//NF…	K06856;K06856;K06856;K06856;K06856;K06856;K06856;K06856;K06856;K06856;K06856;K06856;K06856;K06856;K06856;K06856;K06856;K06856;K06856;K06856;K06856;K06856;K06856;K06856;K06856;K06856;K06856	GO:0009897//external side of plasma membrane;GO:0042571//immunoglobulin complex, circulating	GO:0003823//antigen binding;GO:0034987//immunoglobulin receptor binding	GO:0006910//phagocytosis, recognition;GO:0006911//phagocytosis, engulfment;GO:0006958//complement activation, classical pathway;GO:0042742//defense response to bacterium;GO:0045087//innate immune response;GO:0050853//B cell receptor signaling pathway;GO:0050871//positive regulation of B cell activation
ENSMUSG00000076665	1	2	4	40	10	7	0.16	0.34	0.55	5.64	1.33	1	0.35	2.65667	2.92419	0.00307565	0.0330109	Ighv7-1	immunoglobulin heavy variable 7-1 [Source:MGI Symbol;Acc:MGI:4439622]	Environmental Information Processing;Human Diseases;Human Diseases;Environmental Information Processing;Cellular Processes;Human Diseases;Human Diseases;Environmental Information Processing;Human Diseases;Human Diseases;Human Diseases;Environmental Information Processing;Organismal Systems;Human Diseases;Human Diseases;Organismal Systems;Organismal Systems;Human Diseases;Organismal Systems;Human …	Signal transduction;Infectious disease: viral;Infectious disease: bacterial;Signal transduction;Transport and catabolism;Cancer: overview;Infectious disease: bacterial;Signal transduction;Immune disease;Infectious disease: bacterial;Infectious disease: parasitic;Signal transduction;Immune system;Immune disease;Cardiovascular disease;Immune system;Immune system;Cardiovascular disease;Immune system…	ko04151//PI3K-Akt signaling pathway;ko05169//Epstein-Barr virus infection;ko05130//Pathogenic Escherichia coli infection;ko04020//Calcium signaling pathway;ko04145//Phagosome;ko05202//Transcriptional misregulation in cancer;ko05152//Tuberculosis;ko04072//Phospholipase D signaling pathway;ko05322//Systemic lupus erythematosus;ko05150//Staphylococcus aureus infection;ko05146//Amoebiasis;ko04064//NF…	K06856;K06856;K06856;K06856;K06856;K06856;K06856;K06856;K06856;K06856;K06856;K06856;K06856;K06856;K06856;K06856;K06856;K06856;K06856;K06856;K06856;K06856;K06856;K06856;K06856;K06856;K06856	GO:0009897//external side of plasma membrane;GO:0042571//immunoglobulin complex, circulating	GO:0003823//antigen binding;GO:0034987//immunoglobulin receptor binding	GO:0006910//phagocytosis, recognition;GO:0006911//phagocytosis, engulfment;GO:0006958//complement activation, classical pathway;GO:0042742//defense response to bacterium;GO:0045087//innate immune response;GO:0050853//B cell receptor signaling pathway;GO:0050871//positive regulation of B cell activation
ENSMUSG00000076652	8	3	6	27	44	35	1.3	0.51	0.82	3.83	5.87	5	0.876667	4.9	2.48268	1.62e-05	0.0004431	Ighv7-3	immunoglobulin heavy variable 7-3 [Source:MGI Symbol;Acc:MGI:4439766]	Environmental Information Processing;Human Diseases;Human Diseases;Environmental Information Processing;Cellular Processes;Human Diseases;Human Diseases;Environmental Information Processing;Human Diseases;Human Diseases;Human Diseases;Environmental Information Processing;Organismal Systems;Human Diseases;Human Diseases;Organismal Systems;Organismal Systems;Human Diseases;Organismal Systems;Human …	Signal transduction;Infectious disease: viral;Infectious disease: bacterial;Signal transduction;Transport and catabolism;Cancer: overview;Infectious disease: bacterial;Signal transduction;Immune disease;Infectious disease: bacterial;Infectious disease: parasitic;Signal transduction;Immune system;Immune disease;Cardiovascular disease;Immune system;Immune system;Cardiovascular disease;Immune system…	ko04151//PI3K-Akt signaling pathway;ko05169//Epstein-Barr virus infection;ko05130//Pathogenic Escherichia coli infection;ko04020//Calcium signaling pathway;ko04145//Phagosome;ko05202//Transcriptional misregulation in cancer;ko05152//Tuberculosis;ko04072//Phospholipase D signaling pathway;ko05322//Systemic lupus erythematosus;ko05150//Staphylococcus aureus infection;ko05146//Amoebiasis;ko04064//NF…	K06856;K06856;K06856;K06856;K06856;K06856;K06856;K06856;K06856;K06856;K06856;K06856;K06856;K06856;K06856;K06856;K06856;K06856;K06856;K06856;K06856;K06856;K06856;K06856;K06856;K06856;K06856	GO:0009897//external side of plasma membrane;GO:0042571//immunoglobulin complex, circulating	GO:0003823//antigen binding;GO:0034987//immunoglobulin receptor binding	GO:0006910//phagocytosis, recognition;GO:0006911//phagocytosis, engulfment;GO:0006958//complement activation, classical pathway;GO:0042742//defense response to bacterium;GO:0045087//innate immune response;GO:0050853//B cell receptor signaling pathway;GO:0050871//positive regulation of B cell activation
ENSMUSG00000076668	1	0	1	14	36	1	0.13	0	0.11	1.64	3.97	0.14	0.08	1.91667	4.58246	0.00207552	0.0241272	Ighv7-4	immunoglobulin heavy variable 7-4 [Source:MGI Symbol;Acc:MGI:4439763]	Environmental Information Processing;Human Diseases;Human Diseases;Environmental Information Processing;Cellular Processes;Human Diseases;Human Diseases;Environmental Information Processing;Human Diseases;Human Diseases;Human Diseases;Environmental Information Processing;Organismal Systems;Human Diseases;Human Diseases;Organismal Systems;Organismal Systems;Human Diseases;Organismal Systems;Human …	Signal transduction;Infectious disease: viral;Infectious disease: bacterial;Signal transduction;Transport and catabolism;Cancer: overview;Infectious disease: bacterial;Signal transduction;Immune disease;Infectious disease: bacterial;Infectious disease: parasitic;Signal transduction;Immune system;Immune disease;Cardiovascular disease;Immune system;Immune system;Cardiovascular disease;Immune system…	ko04151//PI3K-Akt signaling pathway;ko05169//Epstein-Barr virus infection;ko05130//Pathogenic Escherichia coli infection;ko04020//Calcium signaling pathway;ko04145//Phagosome;ko05202//Transcriptional misregulation in cancer;ko05152//Tuberculosis;ko04072//Phospholipase D signaling pathway;ko05322//Systemic lupus erythematosus;ko05150//Staphylococcus aureus infection;ko05146//Amoebiasis;ko04064//NF…	K06856;K06856;K06856;K06856;K06856;K06856;K06856;K06856;K06856;K06856;K06856;K06856;K06856;K06856;K06856;K06856;K06856;K06856;K06856;K06856;K06856;K06856;K06856;K06856;K06856;K06856;K06856	GO:0009897//external side of plasma membrane;GO:0042571//immunoglobulin complex, circulating	GO:0003823//antigen binding;GO:0034987//immunoglobulin receptor binding	GO:0006910//phagocytosis, recognition;GO:0006911//phagocytosis, engulfment;GO:0006958//complement activation, classical pathway;GO:0042742//defense response to bacterium;GO:0045087//innate immune response;GO:0050853//B cell receptor signaling pathway;GO:0050871//positive regulation of B cell activation
ENSMUSG00000076731	19	2	18	237	394	329	3.11	0.34	2.49	33.88	53.05	47.42	1.98	44.7833	4.49939	2.91e-31	4.02e-28	Ighv8-12	immunoglobulin heavy variable V8-12 [Source:MGI Symbol;Acc:MGI:3642873]	Environmental Information Processing;Human Diseases;Human Diseases;Environmental Information Processing;Cellular Processes;Human Diseases;Human Diseases;Environmental Information Processing;Human Diseases;Human Diseases;Human Diseases;Environmental Information Processing;Organismal Systems;Human Diseases;Human Diseases;Organismal Systems;Organismal Systems;Human Diseases;Organismal Systems;Human …	Signal transduction;Infectious disease: viral;Infectious disease: bacterial;Signal transduction;Transport and catabolism;Cancer: overview;Infectious disease: bacterial;Signal transduction;Immune disease;Infectious disease: bacterial;Infectious disease: parasitic;Signal transduction;Immune system;Immune disease;Cardiovascular disease;Immune system;Immune system;Cardiovascular disease;Immune system…	ko04151//PI3K-Akt signaling pathway;ko05169//Epstein-Barr virus infection;ko05130//Pathogenic Escherichia coli infection;ko04020//Calcium signaling pathway;ko04145//Phagosome;ko05202//Transcriptional misregulation in cancer;ko05152//Tuberculosis;ko04072//Phospholipase D signaling pathway;ko05322//Systemic lupus erythematosus;ko05150//Staphylococcus aureus infection;ko05146//Amoebiasis;ko04064//NF…	K06856;K06856;K06856;K06856;K06856;K06856;K06856;K06856;K06856;K06856;K06856;K06856;K06856;K06856;K06856;K06856;K06856;K06856;K06856;K06856;K06856;K06856;K06856;K06856;K06856;K06856;K06856	GO:0009897//external side of plasma membrane;GO:0042571//immunoglobulin complex, circulating	GO:0003823//antigen binding;GO:0034987//immunoglobulin receptor binding	GO:0006910//phagocytosis, recognition;GO:0006911//phagocytosis, engulfment;GO:0006958//complement activation, classical pathway;GO:0042742//defense response to bacterium;GO:0045087//innate immune response;GO:0050853//B cell receptor signaling pathway;GO:0050871//positive regulation of B cell activation
ENSMUSG00000104452	24	10	11	341	234	84	3.92	1.71	1.52	48.74	31.5	12.11	2.38333	30.7833	3.6911	1.48e-13	2.29e-11	Ighv8-8	immunoglobulin heavy variable 8-8 [Source:MGI Symbol;Acc:MGI:3815333]	Environmental Information Processing;Human Diseases;Human Diseases;Environmental Information Processing;Cellular Processes;Human Diseases;Human Diseases;Environmental Information Processing;Human Diseases;Human Diseases;Human Diseases;Environmental Information Processing;Organismal Systems;Human Diseases;Human Diseases;Organismal Systems;Organismal Systems;Human Diseases;Organismal Systems;Human …	Signal transduction;Infectious disease: viral;Infectious disease: bacterial;Signal transduction;Transport and catabolism;Cancer: overview;Infectious disease: bacterial;Signal transduction;Immune disease;Infectious disease: bacterial;Infectious disease: parasitic;Signal transduction;Immune system;Immune disease;Cardiovascular disease;Immune system;Immune system;Cardiovascular disease;Immune system…	ko04151//PI3K-Akt signaling pathway;ko05169//Epstein-Barr virus infection;ko05130//Pathogenic Escherichia coli infection;ko04020//Calcium signaling pathway;ko04145//Phagosome;ko05202//Transcriptional misregulation in cancer;ko05152//Tuberculosis;ko04072//Phospholipase D signaling pathway;ko05322//Systemic lupus erythematosus;ko05150//Staphylococcus aureus infection;ko05146//Amoebiasis;ko04064//NF…	K06856;K06856;K06856;K06856;K06856;K06856;K06856;K06856;K06856;K06856;K06856;K06856;K06856;K06856;K06856;K06856;K06856;K06856;K06856;K06856;K06856;K06856;K06856;K06856;K06856;K06856;K06856	GO:0009897//external side of plasma membrane;GO:0042571//immunoglobulin complex, circulating	GO:0003823//antigen binding;GO:0034987//immunoglobulin receptor binding	GO:0006910//phagocytosis, recognition;GO:0006911//phagocytosis, engulfment;GO:0006958//complement activation, classical pathway;GO:0042742//defense response to bacterium;GO:0045087//innate immune response;GO:0050853//B cell receptor signaling pathway;GO:0050871//positive regulation of B cell activation
ENSMUSG00000094102	3	6	2	96	32	6	0.5	1.05	0.28	14	4.39	0.88	0.61	6.42333	3.39644	0.000147444	0.00286082	Ighv9-2	immunoglobulin heavy variable V9-2 [Source:MGI Symbol;Acc:MGI:3643816]	Environmental Information Processing;Human Diseases;Human Diseases;Environmental Information Processing;Cellular Processes;Human Diseases;Human Diseases;Environmental Information Processing;Human Diseases;Human Diseases;Human Diseases;Environmental Information Processing;Organismal Systems;Human Diseases;Human Diseases;Organismal Systems;Organismal Systems;Human Diseases;Organismal Systems;Human …	Signal transduction;Infectious disease: viral;Infectious disease: bacterial;Signal transduction;Transport and catabolism;Cancer: overview;Infectious disease: bacterial;Signal transduction;Immune disease;Infectious disease: bacterial;Infectious disease: parasitic;Signal transduction;Immune system;Immune disease;Cardiovascular disease;Immune system;Immune system;Cardiovascular disease;Immune system…	ko04151//PI3K-Akt signaling pathway;ko05169//Epstein-Barr virus infection;ko05130//Pathogenic Escherichia coli infection;ko04020//Calcium signaling pathway;ko04145//Phagosome;ko05202//Transcriptional misregulation in cancer;ko05152//Tuberculosis;ko04072//Phospholipase D signaling pathway;ko05322//Systemic lupus erythematosus;ko05150//Staphylococcus aureus infection;ko05146//Amoebiasis;ko04064//NF…	K06856;K06856;K06856;K06856;K06856;K06856;K06856;K06856;K06856;K06856;K06856;K06856;K06856;K06856;K06856;K06856;K06856;K06856;K06856;K06856;K06856;K06856;K06856;K06856;K06856;K06856;K06856	GO:0009897//external side of plasma membrane;GO:0042571//immunoglobulin complex, circulating	GO:0003823//antigen binding;GO:0034987//immunoglobulin receptor binding	GO:0006910//phagocytosis, recognition;GO:0006911//phagocytosis, engulfment;GO:0006958//complement activation, classical pathway;GO:0042742//defense response to bacterium;GO:0045087//innate immune response;GO:0050853//B cell receptor signaling pathway;GO:0050871//positive regulation of B cell activation
ENSMUSG00000096459	20	13	13	640	56	190	3.33	2.27	1.83	93.31	7.69	27.93	2.47667	42.9767	4.11708	2.18e-05	0.000566253	Ighv9-3	immunoglobulin heavy variable V9-3 [Source:MGI Symbol;Acc:MGI:3642720]	Environmental Information Processing;Human Diseases;Human Diseases;Environmental Information Processing;Cellular Processes;Human Diseases;Human Diseases;Environmental Information Processing;Human Diseases;Human Diseases;Human Diseases;Environmental Information Processing;Organismal Systems;Human Diseases;Human Diseases;Organismal Systems;Organismal Systems;Human Diseases;Organismal Systems;Human …	Signal transduction;Infectious disease: viral;Infectious disease: bacterial;Signal transduction;Transport and catabolism;Cancer: overview;Infectious disease: bacterial;Signal transduction;Immune disease;Infectious disease: bacterial;Infectious disease: parasitic;Signal transduction;Immune system;Immune disease;Cardiovascular disease;Immune system;Immune system;Cardiovascular disease;Immune system…	ko04151//PI3K-Akt signaling pathway;ko05169//Epstein-Barr virus infection;ko05130//Pathogenic Escherichia coli infection;ko04020//Calcium signaling pathway;ko04145//Phagosome;ko05202//Transcriptional misregulation in cancer;ko05152//Tuberculosis;ko04072//Phospholipase D signaling pathway;ko05322//Systemic lupus erythematosus;ko05150//Staphylococcus aureus infection;ko05146//Amoebiasis;ko04064//NF…	K06856;K06856;K06856;K06856;K06856;K06856;K06856;K06856;K06856;K06856;K06856;K06856;K06856;K06856;K06856;K06856;K06856;K06856;K06856;K06856;K06856;K06856;K06856;K06856;K06856;K06856;K06856	GO:0009897//external side of plasma membrane;GO:0042571//immunoglobulin complex, circulating	GO:0003823//antigen binding;GO:0034987//immunoglobulin receptor binding	GO:0006910//phagocytosis, recognition;GO:0006911//phagocytosis, engulfment;GO:0006958//complement activation, classical pathway;GO:0042742//defense response to bacterium;GO:0045087//innate immune response;GO:0050853//B cell receptor signaling pathway;GO:0050871//positive regulation of B cell activation
ENSMUSG00000076609	2802	1692	2918	87562	33275	27132	308.26	194.67	271.62	8422.71	3014.75	2631.8	258.183	4689.75	4.18304	6.19e-12	7.42e-10	Igkc	immunoglobulin kappa constant [Source:MGI Symbol;Acc:MGI:96495]	-	-	-	-	-	-	-
ENSMUSG00000096490	19	12	34	545	199	30	3.2	2.12	4.85	80.37	27.71	4.47	3.39	37.5167	3.46817	0.00100039	0.0137311	Igkv10-94	immunoglobulin kappa variable 10-94 [Source:MGI Symbol;Acc:MGI:3646140]	-	-	-	-	GO:0005615//extracellular space	-	GO:0002377//immunoglobulin production;GO:0006955//immune response
ENSMUSG00000094420	182	114	141	6372	1820	1351	29.67	19.44	19.45	908.3	244.29	194.19	22.8533	448.927	4.296	2.56e-09	1.91e-07	Igkv10-96	immunoglobulin kappa variable 10-96 [Source:MGI Symbol;Acc:MGI:4439561]	-	-	-	-	GO:0005615//extracellular space	-	GO:0002377//immunoglobulin production;GO:0006955//immune response
ENSMUSG00000093861	112	58	170	5432	5345	2662	16.42	8.85	20.99	693.21	642.51	342.58	15.42	559.433	5.18109	1.02e-28	9.65e-26	Igkv1-110	immunoglobulin kappa variable 1-110 [Source:MGI Symbol;Acc:MGI:4439558]	-	-	-	-	GO:0005615//extracellular space	-	GO:0002377//immunoglobulin production;GO:0006955//immune response
ENSMUSG00000094335	123	111	159	4458	2820	1315	17.75	16.82	19.49	564.67	336.4	167.96	18.02	356.343	4.3056	1.19e-17	3.39e-15	Igkv1-117	immunoglobulin kappa variable 1-117 [Source:MGI Symbol;Acc:MGI:4439721]	-	-	-	-	GO:0005615//extracellular space	-	GO:0002377//immunoglobulin production;GO:0006955//immune response
ENSMUSG00000095497	16	8	6	747	52	16	2.45	1.28	0.78	99.83	6.54	2.16	1.50333	36.1767	4.58882	0.00149136	0.0189366	Igkv1-122	immunoglobulin kappa chain variable 1-122 [Source:MGI Symbol;Acc:MGI:4439722]	-	-	-	-	GO:0005615//extracellular space	-	GO:0002377//immunoglobulin production;GO:0006955//immune response
ENSMUSG00000094491	1	1	6	142	160	15	0.16	0.16	0.79	19.43	20.62	2.07	0.37	14.04	5.24587	1.41e-05	0.000398066	Igkv1-133	immunoglobulin kappa variable 1-133 [Source:MGI Symbol;Acc:MGI:3648380]	-	-	-	-	GO:0005615//extracellular space	-	GO:0002377//immunoglobulin production;GO:0006955//immune response
ENSMUSG00000096336	213	152	92	1356	1939	435	31.64	23.61	11.56	176.12	237.21	56.97	22.27	156.767	2.81545	3.54e-05	0.0008558	Igkv1-135	immunoglobulin kappa variable 1-135 [Source:MGI Symbol;Acc:MGI:3819952]	-	-	-	-	GO:0005615//extracellular space	-	GO:0002377//immunoglobulin production;GO:0006955//immune response
ENSMUSG00000076570	3	6	0	18	25	39	0.51	1.06	0	2.65	3.47	5.8	0.523333	3.97333	2.92455	0.000247514	0.00436416	Igkv12-38	immunoglobulin kappa chain variable 12-38 [Source:MGI Symbol;Acc:MGI:4439614]	-	-	-	-	GO:0005615//extracellular space	-	GO:0002377//immunoglobulin production;GO:0006955//immune response
ENSMUSG00000095007	5	4	6	100	13	44	0.84	0.71	0.86	14.76	1.81	6.54	0.803333	7.70333	3.26141	1.09e-05	0.0003181	Igkv12-41	immunoglobulin kappa chain variable 12-41 [Source:MGI Symbol;Acc:MGI:4439772]	-	-	-	-	GO:0005615//extracellular space;GO:0019814//immunoglobulin complex	-	GO:0002250//adaptive immune response;GO:0002376//immune system process;GO:0002377//immunoglobulin production;GO:0006955//immune response
ENSMUSG00000096422	40	28	33	3140	520	384	5.84	4.27	4.08	400.66	62.5	49.36	4.73	170.84	5.17466	4.67e-08	2.61e-06	Igkv12-44	immunoglobulin kappa variable 12-44 [Source:MGI Symbol;Acc:MGI:4439775]	-	-	-	-	GO:0005615//extracellular space	-	GO:0002377//immunoglobulin production;GO:0006955//immune response
ENSMUSG00000076564	48	15	30	936	528	334	7.45	2.44	3.94	127.09	67.51	45.78	4.61	80.1267	4.11944	2.37e-11	2.6e-09	Igkv12-46	immunoglobulin kappa variable 12-46 [Source:MGI Symbol;Acc:MGI:4439773]	-	-	-	-	GO:0005615//extracellular space	-	GO:0002377//immunoglobulin production;GO:0006955//immune response
ENSMUSG00000076526	1	1	3	70	11	16	0.17	0.18	0.43	10.32	1.53	2.38	0.26	4.74333	4.18932	3.2e-05	0.000782389	Igkv12-98	immunoglobulin kappa variable 12-98 [Source:MGI Symbol;Acc:MGI:4439560]	-	-	-	-	GO:0005615//extracellular space	-	GO:0002377//immunoglobulin production;GO:0006955//immune response
ENSMUSG00000076538	5	4	11	411	100	19	0.84	0.71	1.57	60.59	13.95	2.77	1.04	25.77	4.63104	8.45e-05	0.00178362	Igkv13-84	immunoglobulin kappa chain variable 13-84 [Source:MGI Symbol;Acc:MGI:96514]	-	-	-	-	GO:0005615//extracellular space	-	GO:0002377//immunoglobulin production;GO:0006955//immune response
ENSMUSG00000079543	3	0	7	71	165	10	0.51	0	1	10.49	22.86	1.54	0.503333	11.63	4.53019	0.00130262	0.0170958	Igkv13-85	immunoglobulin kappa chain variable 13-85 [Source:MGI Symbol;Acc:MGI:4439827]	-	-	-	-	GO:0005615//extracellular space	-	GO:0002377//immunoglobulin production;GO:0006955//immune response
ENSMUSG00000096515	4	1	4	21	23	8	0.66	0.17	0.56	3.04	3.14	1.17	0.463333	2.45	2.40266	0.0044414	0.0439419	Igkv14-100	immunoglobulin kappa chain variable 14-100 [Source:MGI Symbol;Acc:MGI:4439559]	-	-	-	-	GO:0005615//extracellular space	-	GO:0002377//immunoglobulin production;GO:0006955//immune response
ENSMUSG00000095771	43	24	38	1225	240	675	6.84	3.99	5.11	170.35	31.43	94.65	5.31333	98.81	4.21697	1.29e-09	1.03e-07	Igkv14-111	immunoglobulin kappa variable 14-111 [Source:MGI Symbol;Acc:MGI:4439863]	-	-	-	-	GO:0005615//extracellular space	-	GO:0002377//immunoglobulin production;GO:0006955//immune response
ENSMUSG00000094345	11	4	7	28	66	28	1.8	0.68	0.97	4	8.89	4.04	1.15	5.64333	2.29491	0.000111149	0.00227191	Igkv14-126	immunoglobulin kappa variable 14-126 [Source:MGI Symbol;Acc:MGI:3643131]	-	-	-	-	GO:0005615//extracellular space	-	GO:0002377//immunoglobulin production;GO:0006955//immune response
ENSMUSG00000076523	52	21	41	2196	560	346	8.12	3.43	5.41	299.67	71.98	47.61	5.65333	139.753	4.62764	6.99e-08	3.74e-06	Igkv15-103	immunoglobulin kappa chain variable 15-103 [Source:MGI Symbol;Acc:MGI:96513]	-	-	-	-	GO:0005615//extracellular space	-	GO:0002377//immunoglobulin production;GO:0006955//immune response
ENSMUSG00000076522	53	27	39	3143	545	280	8.21	4.37	5.11	425.5	69.49	38.23	5.89667	177.74	4.91372	1.36e-06	5.07e-05	Igkv16-104	immunoglobulin kappa variable 16-104 [Source:MGI Symbol;Acc:MGI:2685913]	-	-	-	-	GO:0005615//extracellular space	-	GO:0002377//immunoglobulin production;GO:0006955//immune response
[truncated: 327 more rows]
