# Supplementary material for: Epithelial SIRT6 governs IL-17A pathogenicity and drives allergic airway inflammation and remodeling
Source: Nat Commun. 2023 Dec 22;14:8525. doi: 10.1038/s41467-023-44179-x (PMC10746710; doi:10.1038/s41467-023-44179-x)
Supplement: Supplementary file 5 — Supplementary data 2 [file 41467_2023_44179_MOESM5_ESM.xlsx]

## Sheet: Annotation
MyList	Gene ID	Type	Tax ID	Homologene Gene ID	Homologene Gene Tax ID	GO:0022613 ribonucleoprotein complex biog	CORUM:3055 Nop56p-associated pre-rRNA com	GO:1903311 regulation of mRNA metabolic p	GO:0034250 positive regulation of cellula	GO:0042273 ribosomal large subunit biogen	GO:0006412 translation	CORUM:1332 Large Drosha complex	R-HSA-422475 Axon guidance	WP3888 VEGFA-VEGFR2 signaling pathway	CORUM:351 Spliceosome	GO:0033120 positive regulation of RNA spl	R-HSA-194315 Signaling by Rho GTPases	WP107 Translation factors	R-HSA-6798695 Neutrophil degranulation	GO:0032204 regulation of telomere mainten	CORUM:1335 SNW1 complex	GO:0042274 ribosomal small subunit biogen	WP4290 Metabolic reprogramming in col	M66 PID MYC ACTIV PATHWAY	R-HSA-9613829 Chaperone Mediated Autophagy
ACTG1	71	symbol	H. sapiens	71	H. sapiens	0	0	0	0	1	0	0	1	1	0	0	1	0	0	0	0	0	0	0	0
RPL4	6124	symbol	H. sapiens	6124	H. sapiens	1	1	0	0	0	1	0	1	0	0	0	0	0	0	0	0	0	0	0	0
RPL3	6122	symbol	H. sapiens	6122	H. sapiens	1	1	0	0	1	1	0	1	0	0	0	0	0	0	0	0	0	0	0	0
ACTA1	58	symbol	H. sapiens	58	H. sapiens	0	0	0	0	1	0	1	0	0	0	0	0	0	0	0	0	0	0	0	0
TUBB	203068	symbol	H. sapiens	203068	H. sapiens	0	0	0	0	1	0	0	1	0	0	0	0	0	1	0	1	0	0	0	0
TUBB4B	10383	symbol	H. sapiens	10383	H. sapiens	0	0	0	0	0	1	0	1	0	0	0	1	0	1	0	0	0	0	0	0
EEF1A1	1915	symbol	H. sapiens	1915	H. sapiens	0	1	0	0	0	1	0	1	0	1	0	0	1	1	0	1	0	0	0	1
TUBA1C	84790	symbol	H. sapiens	84790	H. sapiens	0	0	0	0	0	1	0	1	1	0	0	1	0	0	0	0	0	0	0	0
TUBA4A	7277	symbol	H. sapiens	7277	H. sapiens	0	0	0	0	0	1	0	1	0	0	0	1	0	0	0	0	0	0	0	0
OASL	8638	symbol	H. sapiens	8638	H. sapiens	0	0	0	0	0	0	0	0	0	0	0	0	0	0	0	0	0	0	0	1
EBNA1BP2	10969	symbol	H. sapiens	10969	H. sapiens	1	1	0	0	1	0	0	0	0	0	0	0	0	0	0	0	0	0	0	0
EIF4A1	1973	symbol	H. sapiens	1973	H. sapiens	1	0	0	0	0	1	0	0	0	0	0	0	1	0	0	0	0	0	1	1
EIF2S3	1968	symbol	H. sapiens	1968	H. sapiens	1	0	0	1	1	1	0	0	0	0	0	0	1	0	0	0	0	0	0	0
RPSA	3921	symbol	H. sapiens	3921	H. sapiens	1	0	0	0	1	1	0	1	0	0	0	0	1	0	0	0	1	0	0	0
ILF2	3608	symbol	H. sapiens	3608	H. sapiens	0	1	0	0	0	0	1	0	0	0	1	0	1	1	0	0	0	0	0	0
TBL2	26608	symbol	H. sapiens	26608	H. sapiens	0	0	0	0	0	0	0	0	0	0	0	0	0	0	0	0	0	0	0	0
ATP5F1A	498	symbol	H. sapiens	498	H. sapiens	0	0	0	0	0	0	1	1	0	0	0	0	0	0	0	0	0	0	0	0
HNRNPF	3185	symbol	H. sapiens	3185	H. sapiens	1	0	1	0	0	0	0	0	0	0	0	0	0	0	0	0	0	0	0	1
HNRNPH1	3187	symbol	H. sapiens	3187	H. sapiens	1	0	1	0	0	0	1	0	0	0	0	0	0	0	0	0	0	0	0	0
DLST	1743	symbol	H. sapiens	1743	H. sapiens	0	0	0	0	0	1	0	0	0	0	0	0	0	0	0	0	0	1	0	0
STAU1	6780	symbol	H. sapiens	6780	H. sapiens	0	0	0	1	0	0	0	0	0	0	0	0	0	0	0	0	0	0	0	0
LYAR	55646	symbol	H. sapiens	55646	H. sapiens	1	1	0	0	0	0	0	0	0	0	0	0	0	0	0	0	0	0	0	0
IGHV3-64D	102723170	symbol	H. sapiens	102723170	H. sapiens	0	0	0	0	0	0	0	0	0	0	0	0	0	0	0	0	0	0	0	0
MYH9	4627	symbol	H. sapiens	4627	H. sapiens	0	0	0	0	0	0	0	1	1	0	0	1	0	0	0	0	0	0	0	0
TRMT10C	54931	symbol	H. sapiens	54931	H. sapiens	1	0	1	1	0	0	0	0	0	0	0	0	0	0	0	0	0	0	0	0
PRSS3	5646	symbol	H. sapiens	5646	H. sapiens	0	0	0	0	0	0	0	0	0	0	0	0	0	1	0	0	0	0	0	0
EIF4A3	9775	symbol	H. sapiens	9775	H. sapiens	1	0	1	1	0	1	0	1	0	1	0	0	0	0	0	0	0	0	0	1
YBX1	4904	symbol	H. sapiens	4904	H. sapiens	1	1	1	1	0	0	0	0	0	1	0	0	0	0	0	0	0	0	0	0
PA2G4	5036	symbol	H. sapiens	5036	H. sapiens	1	0	0	1	0	0	0	0	0	0	0	0	0	1	0	0	0	0	0	0
IGHV1-45	28466	symbol	H. sapiens	28466	H. sapiens	0	0	0	0	0	0	0	0	0	0	0	0	0	0	0	0	0	0	0	0
CNP	1267	symbol	H. sapiens	1267	H. sapiens	0	0	0	0	0	0	0	1	1	0	0	0	0	0	0	0	0	0	0	0
TUFM	7284	symbol	H. sapiens	7284	H. sapiens	0	1	0	0	0	1	0	0	0	0	0	0	0	0	0	1	0	0	0	0
EEF1G	1937	symbol	H. sapiens	1937	H. sapiens	0	0	0	0	0	1	0	0	0	0	0	0	1	0	0	1	0	0	0	0
MRPS27	23107	symbol	H. sapiens	23107	H. sapiens	0	0	0	1	0	1	0	0	0	0	0	0	0	0	0	0	0	0	0	0
DARS1	1615	symbol	H. sapiens	1615	H. sapiens	1	0	0	0	0	1	0	0	0	0	0	0	0	0	0	0	0	0	0	0
DDX47	51202	symbol	H. sapiens	51202	H. sapiens	1	0	1	0	0	0	0	0	0	0	0	0	0	0	0	0	0	0	0	0
RUVBL1	8607	symbol	H. sapiens	8607	H. sapiens	1	0	0	0	1	0	0	1	0	0	0	0	0	0	1	0	0	0	1	0
DDX5	1655	symbol	H. sapiens	1655	H. sapiens	1	0	1	0	0	0	1	0	0	1	0	0	0	0	1	0	0	0	0	0
GRWD1	83743	symbol	H. sapiens	83743	H. sapiens	0	0	0	0	0	0	0	0	0	0	0	0	0	0	1	0	0	0	0	0
DDX17	10521	symbol	H. sapiens	10521	H. sapiens	1	0	1	0	0	0	1	0	0	1	0	0	0	0	0	0	0	0	0	0
SPOUT1	51490	symbol	H. sapiens	51490	H. sapiens	1	0	0	0	0	0	0	0	0	0	0	0	0	0	0	0	0	0	0	0
BRIX1	55299	symbol	H. sapiens	55299	H. sapiens	1	1	0	0	1	0	0	0	0	0	0	0	0	0	0	0	0	0	0	0
NCL	4691	symbol	H. sapiens	4691	H. sapiens	1	1	1	1	0	0	1	1	1	0	1	0	0	0	0	0	0	0	1	0
EIF2S2	8894	symbol	H. sapiens	8894	H. sapiens	1	0	0	0	1	1	0	0	0	0	0	0	1	0	0	0	0	0	0	0
ALB	213	symbol	H. sapiens	213	H. sapiens	0	0	0	0	0	1	0	1	1	0	0	0	0	0	0	0	0	0	0	0
RBMX	27316	symbol	H. sapiens	27316	H. sapiens	1	0	1	0	0	0	1	0	0	0	1	1	0	0	0	0	0	0	0	0
RUVBL2	10856	symbol	H. sapiens	10856	H. sapiens	1	0	0	0	1	0	1	1	0	0	0	0	0	0	1	0	0	0	1	0
SQOR	58472	symbol	H. sapiens	58472	H. sapiens	0	0	0	0	0	1	0	0	0	0	0	0	0	0	0	0	0	0	0	0
ZC3HAV1	56829	symbol	H. sapiens	56829	H. sapiens	0	0	1	1	0	0	0	0	0	0	1	0	0	0	0	0	0	0	0	0
ATP5F1B	506	symbol	H. sapiens	506	H. sapiens	0	0	0	0	0	0	0	1	0	0	0	0	0	0	0	0	0	0	0	0
RBBP7	5931	symbol	H. sapiens	5931	H. sapiens	0	0	0	0	0	1	1	1	0	0	0	0	0	0	1	0	0	0	0	0
DDX3X	1654	symbol	H. sapiens	1654	H. sapiens	1	0	0	1	1	1	1	0	0	1	0	0	1	1	0	0	0	0	0	0
AP2M1	1173	symbol	H. sapiens	1173	H. sapiens	0	0	0	0	0	0	0	1	0	0	0	0	0	0	0	0	0	0	0	0
RRS1	23212	symbol	H. sapiens	23212	H. sapiens	1	0	0	0	1	0	0	0	0	1	0	0	0	0	0	0	1	0	0	0
RSL1D1	26156	symbol	H. sapiens	26156	H. sapiens	1	1	0	0	1	0	0	0	0	0	0	0	0	0	0	0	0	0	0	0
TMOD3	29766	symbol	H. sapiens	29766	H. sapiens	0	0	0	0	1	0	0	0	1	0	0	1	0	0	0	0	0	0	0	0
IMPDH2	3615	symbol	H. sapiens	3615	H. sapiens	0	0	0	0	0	0	0	0	0	0	0	0	0	1	0	0	0	0	0	0
DNAJA1	3301	symbol	H. sapiens	3301	H. sapiens	0	0	0	0	0	1	0	1	1	0	0	0	0	0	1	0	0	0	0	0
TUBAL3	79861	symbol	H. sapiens	79861	H. sapiens	0	0	0	0	0	1	0	1	0	0	0	1	0	0	0	0	0	0	0	0
PCBP2	5094	symbol	H. sapiens	5094	H. sapiens	1	0	1	0	0	0	0	0	0	0	0	0	0	0	0	0	0	0	0	0
NOB1	28987	symbol	H. sapiens	28987	H. sapiens	1	0	0	0	0	0	0	0	0	0	0	0	0	0	0	0	1	0	0	0
ACTR3	10096	symbol	H. sapiens	10096	H. sapiens	0	0	0	0	1	0	0	1	0	0	0	1	0	0	0	0	0	0	0	0
RBBP4	5928	symbol	H. sapiens	5928	H. sapiens	0	0	0	0	0	1	0	1	0	0	0	0	0	0	1	0	0	0	0	0
RBM34	23029	symbol	H. sapiens	23029	H. sapiens	0	0	0	0	0	0	0	0	0	0	0	0	0	0	0	0	0	0	0	0
IMPDH1	3614	symbol	H. sapiens	3614	H. sapiens	0	0	0	0	0	0	0	0	0	0	0	0	0	1	0	0	0	0	0	0
WDR18	57418	symbol	H. sapiens	57418	H. sapiens	1	0	0	0	0	0	0	0	0	0	0	0	0	0	1	0	0	0	0	0
HNRNPU	3192	symbol	H. sapiens	3192	H. sapiens	1	1	1	1	0	0	1	1	0	1	0	0	0	0	1	1	0	0	0	0
LMNA	4000	symbol	H. sapiens	4000	H. sapiens	0	0	0	0	0	1	0	1	0	1	0	0	0	0	1	0	0	0	0	0
SURF6	6838	symbol	H. sapiens	6838	H. sapiens	1	0	0	0	1	0	0	0	0	0	0	0	0	0	0	0	1	0	0	0
ENO1	2023	symbol	H. sapiens	2023	H. sapiens	0	0	0	0	0	0	0	0	0	0	0	0	0	0	1	0	0	1	1	0
LAMA5	3911	symbol	H. sapiens	3911	H. sapiens	0	0	0	0	1	0	0	0	0	0	0	0	0	0	0	0	0	0	0	1
KRR1	11103	symbol	H. sapiens	11103	H. sapiens	1	0	0	0	0	0	0	0	0	0	0	0	0	0	0	0	0	0	0	0
PAK1IP1	55003	symbol	H. sapiens	55003	H. sapiens	1	0	0	0	1	0	0	0	0	0	0	0	0	0	0	0	0	0	0	0
TOR4A	54863	symbol	H. sapiens	54863	H. sapiens	0	0	0	0	0	0	0	0	0	0	0	0	0	0	0	0	0	0	0	0
UBC	7316	symbol	H. sapiens	7316	H. sapiens	1	0	0	0	0	1	0	1	0	0	0	0	1	0	1	0	0	1	0	1
YBX3	8531	symbol	H. sapiens	8531	H. sapiens	0	0	1	1	0	0	0	1	0	0	0	0	0	0	1	0	0	0	0	0
PRPF19	27339	symbol	H. sapiens	27339	H. sapiens	1	0	1	0	1	0	0	0	0	1	1	0	0	0	1	0	0	0	0	0
STAU2	27067	symbol	H. sapiens	27067	H. sapiens	0	0	0	0	0	0	0	1	0	0	0	0	0	0	0	0	0	0	0	0
DRG1	4733	symbol	H. sapiens	4733	H. sapiens	0	0	0	0	0	1	0	0	0	0	0	0	0	0	1	0	0	0	0	0
GPX4	2879	symbol	H. sapiens	2879	H. sapiens	0	0	0	0	0	1	0	0	0	0	0	0	0	0	0	0	0	0	0	0
HNRNPK	3190	symbol	H. sapiens	3190	H. sapiens	1	0	1	0	0	0	0	1	0	0	0	0	0	0	1	0	0	0	0	0
PGK1	5230	symbol	H. sapiens	5230	H. sapiens	0	0	0	0	0	0	0	0	1	0	0	0	0	0	0	0	0	1	0	0
CMAS	55907	symbol	H. sapiens	55907	H. sapiens	0	0	0	0	0	1	0	1	0	0	0	0	0	0	0	0	0	0	0	0
MRM3	55178	symbol	H. sapiens	55178	H. sapiens	1	0	0	0	0	0	0	0	0	0	0	0	0	0	0	0	0	0	0	0
TRIP6	7205	symbol	H. sapiens	7205	H. sapiens	0	0	0	0	0	0	0	0	0	0	0	0	0	0	0	0	0	0	0	0
RPS3A	6189	symbol	H. sapiens	6189	H. sapiens	1	1	0	0	0	1	0	1	0	0	0	0	1	0	0	0	0	0	0	0
SIRT6	51548	symbol	H. sapiens	51548	H. sapiens	0	0	0	1	0	0	0	0	0	0	0	0	0	0	1	0	0	0	0	0
FSCN1	6624	symbol	H. sapiens	6624	H. sapiens	0	0	0	0	0	0	0	0	1	0	0	0	0	0	1	0	0	0	0	1
FEN1	2237	symbol	H. sapiens	2237	H. sapiens	0	0	0	0	0	0	0	1	0	0	0	0	0	0	1	0	0	0	0	0
PDIA3	2923	symbol	H. sapiens	2923	H. sapiens	0	0	0	0	0	0	0	1	0	0	0	0	0	0	0	0	0	0	0	0
RNPS1	10921	symbol	H. sapiens	10921	H. sapiens	1	0	1	0	0	1	1	1	0	1	0	0	0	0	0	0	0	0	0	0
NAP1L1	4673	symbol	H. sapiens	4673	H. sapiens	0	1	0	0	0	0	0	0	1	0	0	0	0	0	1	0	0	0	0	0
FLOT1	10211	symbol	H. sapiens	10211	H. sapiens	0	0	0	0	0	0	1	1	0	1	0	1	0	0	1	0	0	0	0	0
SHMT2	6472	symbol	H. sapiens	6472	H. sapiens	0	0	0	1	0	1	0	0	0	0	0	1	0	0	0	0	0	1	0	0
HNRNPD	3184	symbol	H. sapiens	3184	H. sapiens	1	0	1	1	0	0	1	0	0	0	1	0	0	0	1	0	0	0	0	1
WDR12	55759	symbol	H. sapiens	55759	H. sapiens	1	0	0	0	1	0	0	0	0	0	0	0	0	0	0	0	0	0	0	0
HADHB	3032	symbol	H. sapiens	3032	H. sapiens	0	0	0	0	0	0	1	0	0	0	0	0	0	0	0	0	0	0	0	0
CCN1	3491	symbol	H. sapiens	3491	H. sapiens	0	0	0	1	0	0	0	0	1	0	0	0	0	0	0	0	0	0	0	0
DDX6	1656	symbol	H. sapiens	1656	H. sapiens	1	0	0	1	1	0	0	0	0	0	0	0	0	0	0	0	0	0	0	0
ACTR1A	10121	symbol	H. sapiens	10121	H. sapiens	0	0	0	0	0	1	0	1	0	0	0	0	0	0	0	0	0	0	0	0
SMOC1	64093	symbol	H. sapiens	64093	H. sapiens	0	0	0	0	0	0	0	0	0	0	0	0	0	0	0	0	0	0	0	0
RPL27A	6157	symbol	H. sapiens	6157	H. sapiens	1	1	0	0	0	1	0	1	0	0	0	0	0	0	0	0	0	0	0	0
IGHV3-66	28412	symbol	H. sapiens	28412	H. sapiens	0	0	0	0	0	0	0	0	0	0	0	0	0	0	0	0	0	0	0	0
GNL3	26354	symbol	H. sapiens	26354	H. sapiens	1	1	0	0	0	0	0	0	0	0	0	0	0	0	1	0	0	0	0	0
BYSL	705	symbol	H. sapiens	705	H. sapiens	1	0	0	0	0	0	0	0	0	0	0	0	0	0	0	0	1	0	0	0
RCN1	5954	symbol	H. sapiens	5954	H. sapiens	0	0	0	0	0	0	0	0	1	0	0	0	0	0	0	0	0	0	0	0
HTRA1	5654	symbol	H. sapiens	5654	H. sapiens	0	0	0	0	0	0	0	0	1	0	0	0	0	0	0	0	0	0	0	0
RRP15	51018	symbol	H. sapiens	51018	H. sapiens	1	0	0	0	1	0	0	0	0	0	0	0	0	0	0	0	0	0	0	0
AHCY	191	symbol	H. sapiens	191	H. sapiens	0	0	0	0	0	1	0	0	0	0	0	0	0	0	0	0	0	0	0	0
PCBP1	5093	symbol	H. sapiens	5093	H. sapiens	1	0	1	0	0	0	0	0	0	0	0	0	0	0	0	0	0	0	0	0
GNAO1	2775	symbol	H. sapiens	2775	H. sapiens	0	0	0	0	0	0	1	0	0	0	0	0	0	0	0	0	0	0	0	0
MRPL37	51253	symbol	H. sapiens	51253	H. sapiens	0	0	0	0	0	1	0	0	0	0	0	0	0	0	0	0	0	0	0	0
POLR1E	64425	symbol	H. sapiens	64425	H. sapiens	1	0	0	0	0	0	0	0	0	0	0	0	0	0	0	0	0	0	0	0
IGHG2	3501	symbol	H. sapiens	3501	H. sapiens	0	0	0	0	0	0	0	0	0	0	0	0	0	0	0	0	0	0	0	0
PKM	5315	symbol	H. sapiens	5315	H. sapiens	0	0	0	1	0	0	0	0	0	0	0	0	0	1	0	0	0	1	0	0
RNH1	6050	symbol	H. sapiens	6050	H. sapiens	0	0	1	0	0	0	0	0	0	0	0	0	0	0	0	0	0	0	0	0
RRP1	8568	symbol	H. sapiens	8568	H. sapiens	1	0	0	0	0	0	0	0	0	0	0	0	0	0	0	0	0	0	0	0
SRSF6	6431	symbol	H. sapiens	6431	H. sapiens	1	0	1	0	1	0	1	0	0	1	0	0	0	0	0	0	0	0	0	0
MFHAS1	9258	symbol	H. sapiens	9258	H. sapiens	0	0	0	0	0	0	0	0	0	0	0	0	0	0	1	0	0	0	0	0
VIM	7431	symbol	H. sapiens	7431	H. sapiens	0	0	1	1	0	0	1	1	0	0	0	1	0	0	0	0	0	0	0	1
RBM39	9584	symbol	H. sapiens	9584	H. sapiens	0	0	1	0	0	0	0	0	1	1	0	0	0	0	0	0	0	0	0	0
AP3M1	26985	symbol	H. sapiens	26985	H. sapiens	0	0	0	0	1	0	0	1	0	0	0	0	0	0	0	0	0	0	0	0
DHX30	22907	symbol	H. sapiens	22907	H. sapiens	1	0	0	0	1	0	0	0	0	0	0	0	0	0	0	0	0	0	0	0
DNAJA2	10294	symbol	H. sapiens	10294	H. sapiens	0	0	0	0	0	1	0	1	0	0	0	0	0	0	0	0	0	0	0	0
GSN	2934	symbol	H. sapiens	2934	H. sapiens	0	0	0	0	1	0	0	0	0	0	0	0	0	1	1	0	0	0	0	0
H1-2	3006	symbol	H. sapiens	3006	H. sapiens	0	0	0	0	0	1	0	0	0	0	0	0	0	0	1	0	0	0	0	0
SERPINB1	1992	symbol	H. sapiens	1992	H. sapiens	0	0	0	0	0	0	0	0	0	0	0	0	0	1	0	0	0	0	0	0
KIN	22944	symbol	H. sapiens	22944	H. sapiens	0	0	1	0	0	0	0	0	0	0	0	0	0	0	1	1	0	0	0	0
TMPO	7112	symbol	H. sapiens	7112	H. sapiens	0	0	0	0	0	0	0	1	0	0	0	1	0	0	0	0	0	0	0	0
RIOX2	84864	symbol	H. sapiens	84864	H. sapiens	1	0	0	0	0	0	0	0	0	0	0	0	0	0	0	0	0	0	1	0
MORC1	27136	symbol	H. sapiens	27136	H. sapiens	0	0	0	0	0	0	0	0	0	0	0	0	0	0	1	0	0	0	0	0
MX2	4600	symbol	H. sapiens	4600	H. sapiens	0	0	0	0	0	1	0	0	0	1	0	0	0	0	0	0	0	0	0	1
MYH11	4629	symbol	H. sapiens	4629	H. sapiens	0	0	0	0	1	0	0	1	1	0	0	1	0	0	0	0	0	0	0	0
NAT10	55226	symbol	H. sapiens	55226	H. sapiens	1	0	0	1	0	0	0	0	0	0	0	0	0	0	1	0	1	0	0	0
NLE1	54475	symbol	H. sapiens	54475	H. sapiens	1	0	0	0	1	0	0	0	0	0	0	0	0	0	0	0	0	0	0	0
SERBP1	26135	symbol	H. sapiens	26135	H. sapiens	0	0	1	1	0	0	0	0	0	0	0	0	0	0	0	0	0	0	0	0
PHAX	51808	symbol	H. sapiens	51808	H. sapiens	1	0	0	1	0	0	0	0	0	1	0	0	0	0	0	0	0	0	0	0
RCC2	55920	symbol	H. sapiens	55920	H. sapiens	0	0	0	0	0	0	0	1	0	0	0	1	0	0	0	0	0	0	0	0
MRPS9	64965	symbol	H. sapiens	64965	H. sapiens	0	0	0	0	0	1	0	0	0	0	0	0	0	0	0	0	0	0	0	0
PARS2	25973	symbol	H. sapiens	25973	H. sapiens	1	0	0	0	0	1	0	0	0	0	0	0	0	0	0	0	0	0	0	0
TUBG1	7283	symbol	H. sapiens	7283	H. sapiens	0	0	0	0	0	0	0	1	0	0	0	0	0	0	0	0	0	0	0	0
VTN	7448	symbol	H. sapiens	7448	H. sapiens	0	0	0	0	0	0	0	0	0	0	0	0	0	0	0	0	0	0	0	0
POLDIP3	84271	symbol	H. sapiens	84271	H. sapiens	1	0	1	1	0	0	0	0	0	1	0	0	0	0	0	0	0	0	0	0
LAMA3	3909	symbol	H. sapiens	3909	H. sapiens	0	0	0	0	0	0	0	0	0	0	0	0	0	0	0	0	0	0	0	0
FLOT2	2319	symbol	H. sapiens	2319	H. sapiens	0	0	0	0	0	0	0	1	0	0	0	1	0	0	1	0	0	0	0	0
PWP1	11137	symbol	H. sapiens	11137	H. sapiens	1	1	0	0	0	0	0	0	0	0	0	0	0	0	0	0	0	0	0	0
DPEP2	64174	symbol	H. sapiens	64174	H. sapiens	0	0	0	0	0	0	0	0	0	0	0	0	0	0	0	0	0	0	0	0
ASCC1	51008	symbol	H. sapiens	51008	H. sapiens	0	0	0	0	0	0	0	0	0	0	0	0	0	0	1	0	0	0	0	0
CCDC86	79080	symbol	H. sapiens	79080	H. sapiens	0	0	0	0	0	0	0	0	0	0	0	0	0	0	0	0	0	0	0	0
U2AF2	11338	symbol	H. sapiens	11338	H. sapiens	1	1	1	0	0	0	0	0	0	1	1	0	0	0	0	0	0	0	0	0
FAF2	23197	symbol	H. sapiens	23197	H. sapiens	0	0	0	0	0	0	0	0	0	0	0	1	0	1	0	0	0	0	0	0
BZW1	9689	symbol	H. sapiens	9689	H. sapiens	0	0	0	1	0	0	0	0	0	0	1	0	0	0	0	0	0	0	0	0
HSPA8	3312	symbol	H. sapiens	3312	H. sapiens	1	0	1	0	0	1	1	1	0	0	1	0	0	1	1	1	0	0	0	1
RORC	6097	symbol	H. sapiens	6097	H. sapiens	0	0	0	0	0	0	1	0	0	0	0	0	0	0	0	0	0	0	0	1
TARDBP	23435	symbol	H. sapiens	23435	H. sapiens	0	0	1	1	0	0	1	1	0	1	1	0	0	0	1	0	0	0	0	0
PSMC6	5706	symbol	H. sapiens	5706	H. sapiens	1	0	0	0	0	1	0	1	0	0	0	0	1	0	0	0	0	0	0	1
DAZAP1	26528	symbol	H. sapiens	26528	H. sapiens	0	0	1	0	0	0	0	0	0	1	1	0	0	0	0	0	0	0	0	0
POLR1C	9533	symbol	H. sapiens	9533	H. sapiens	0	0	0	0	0	0	0	0	0	0	0	0	0	0	0	0	0	0	0	0
ZNF787	126208	symbol	H. sapiens	126208	H. sapiens	0	0	0	0	0	0	0	0	0	0	0	0	0	0	0	0	0	0	0	0
RCHY1	25898	symbol	H. sapiens	25898	H. sapiens	0	0	0	0	0	0	0	0	0	0	0	0	0	0	1	0	0	0	0	0
LSM14B	149986	symbol	H. sapiens	149986	H. sapiens	0	0	0	1	0	0	0	0	0	0	0	0	0	0	0	0	0	0	0	0
DDX39B	7919	symbol	H. sapiens	7919	H. sapiens	1	0	1	0	1	0	0	0	0	1	0	1	0	0	1	0	0	0	0	0
ANKHD1	54882	symbol	H. sapiens	54882	H. sapiens	0	0	0	0	0	0	0	0	0	0	0	0	0	0	0	0	0	0	0	0
REXO4	57109	symbol	H. sapiens	57109	H. sapiens	1	0	0	0	0	0	0	0	0	0	0	0	0	0	1	0	0	0	0	0
NAMPT	10135	symbol	H. sapiens	10135	H. sapiens	0	0	0	0	0	0	0	0	0	0	0	0	0	0	0	0	0	0	0	0
SPTLC1	10558	symbol	H. sapiens	10558	H. sapiens	0	0	0	0	0	1	0	0	0	0	0	0	0	0	0	0	0	0	0	0
SERPINH1	871	symbol	H. sapiens	871	H. sapiens	0	0	0	0	0	0	0	0	0	0	0	0	0	0	0	0	0	0	0	0
EIF3E	3646	symbol	H. sapiens	3646	H. sapiens	1	0	1	1	1	1	0	0	0	0	0	0	1	0	0	0	0	0	0	0

## Sheet: Enrichment
GroupID	Category	Term	Description	LogP	Log(q-value)	InTerm_InList	Genes	Symbols
1_Summary	GO Biological Processes	GO:0022613	ribonucleoprotein complex biogenesis	-30.1296	-25.9288	36/457	705,1654,1968,3646,3921,5036,6122,6431,6838,7919,8568,8607,8894,9775,10521,10856,10969,11103,11137,22907,23212,26156,27339,28987,51018,51202,54475,55003,55178,55226,55299,55646,55759,57109,57418,84864,1655,1656,1973,3184,3185,3187,3190,3192,3312,4691,4904,5093,5094,5706,6124,6157,6189,7316,10921,11338,26354,27316,51808,54931,84271,64425,1615,25973,51490	BYSL,DDX3X,EIF2S3,EIF3E,RPSA,PA2G4,RPL3,SRSF6,SURF6,DDX39B,RRP1,RUVBL1,EIF2S2,EIF4A3,DDX17,RUVBL2,EBNA1BP2,KRR1,PWP1,DHX30,RRS1,RSL1D1,PRPF19,NOB1,RRP15,DDX47,NLE1,PAK1IP1,MRM3,NAT10,BRIX1,LYAR,WDR12,REXO4,WDR18,RIOX2,DDX5,DDX6,EIF4A1,HNRNPD,HNRNPF,HNRNPH1,HNRNPK,HNRNPU,HSPA8,NCL,YBX1,PCBP1,PCBP2,PSMC6,RPL4,RPL27A,RPS3A,UBC,RNPS1,U2AF2,GNL3,RBMX,PHAX,TRMT10C,POLDIP3,POLR1E,DARS1,PARS2,SPOUT1
1_Member	GO Biological Processes	GO:0022613	ribonucleoprotein complex biogenesis	-30.1296	-25.9288	36/457	705,1654,1968,3646,3921,5036,6122,6431,6838,7919,8568,8607,8894,9775,10521,10856,10969,11103,11137,22907,23212,26156,27339,28987,51018,51202,54475,55003,55178,55226,55299,55646,55759,57109,57418,84864	BYSL,DDX3X,EIF2S3,EIF3E,RPSA,PA2G4,RPL3,SRSF6,SURF6,DDX39B,RRP1,RUVBL1,EIF2S2,EIF4A3,DDX17,RUVBL2,EBNA1BP2,KRR1,PWP1,DHX30,RRS1,RSL1D1,PRPF19,NOB1,RRP15,DDX47,NLE1,PAK1IP1,MRM3,NAT10,BRIX1,LYAR,WDR12,REXO4,WDR18,RIOX2
1_Member	Reactome Gene Sets	R-HSA-8953854	Metabolism of RNA	-29.9758	-25.9288	41/674	705,1655,1656,1973,3184,3185,3187,3190,3192,3312,3921,4691,4904,5093,5094,5706,6122,6124,6157,6189,6431,7316,7919,8568,9775,10921,10969,11103,11338,26354,27316,27339,28987,51202,51808,54931,55178,55226,55759,57418,84271	BYSL,DDX5,DDX6,EIF4A1,HNRNPD,HNRNPF,HNRNPH1,HNRNPK,HNRNPU,HSPA8,RPSA,NCL,YBX1,PCBP1,PCBP2,PSMC6,RPL3,RPL4,RPL27A,RPS3A,SRSF6,UBC,DDX39B,RRP1,EIF4A3,RNPS1,EBNA1BP2,KRR1,U2AF2,GNL3,RBMX,PRPF19,NOB1,DDX47,PHAX,TRMT10C,MRM3,NAT10,WDR12,WDR18,POLDIP3
1_Member	GO Biological Processes	GO:0042254	ribosome biogenesis	-25.6283	-21.7573	28/294	705,1654,3921,5036,6122,6838,8568,9775,10521,10969,11103,11137,22907,23212,26156,28987,51018,51202,54475,55003,55178,55226,55299,55646,55759,57109,57418,84864	BYSL,DDX3X,RPSA,PA2G4,RPL3,SURF6,RRP1,EIF4A3,DDX17,EBNA1BP2,KRR1,PWP1,DHX30,RRS1,RSL1D1,NOB1,RRP15,DDX47,NLE1,PAK1IP1,MRM3,NAT10,BRIX1,LYAR,WDR12,REXO4,WDR18,RIOX2
1_Member	GO Biological Processes	GO:0016072	rRNA metabolic process	-18.139	-14.4899	21/249	705,5036,8568,9775,10521,10969,11103,11137,23212,26156,28987,51018,51202,55178,55226,55299,55646,55759,57109,57418,64425	BYSL,PA2G4,RRP1,EIF4A3,DDX17,EBNA1BP2,KRR1,PWP1,RRS1,RSL1D1,NOB1,RRP15,DDX47,MRM3,NAT10,BRIX1,LYAR,WDR12,REXO4,WDR18,POLR1E
1_Member	GO Biological Processes	GO:0006364	rRNA processing	-17.9732	-14.4033	20/219	705,5036,8568,9775,10521,10969,11103,11137,23212,26156,28987,51018,51202,55178,55226,55299,55646,55759,57109,57418	BYSL,PA2G4,RRP1,EIF4A3,DDX17,EBNA1BP2,KRR1,PWP1,RRS1,RSL1D1,NOB1,RRP15,DDX47,MRM3,NAT10,BRIX1,LYAR,WDR12,REXO4,WDR18
1_Member	GO Biological Processes	GO:0034660	ncRNA metabolic process	-16.6885	-13.1856	26/523	705,1615,1654,5036,8568,9775,10521,10969,11103,11137,23212,25973,26156,28987,51018,51202,51490,54931,55178,55226,55299,55646,55759,57109,57418,64425	BYSL,DARS1,DDX3X,PA2G4,RRP1,EIF4A3,DDX17,EBNA1BP2,KRR1,PWP1,RRS1,PARS2,RSL1D1,NOB1,RRP15,DDX47,SPOUT1,TRMT10C,MRM3,NAT10,BRIX1,LYAR,WDR12,REXO4,WDR18,POLR1E
1_Member	GO Biological Processes	GO:0034470	ncRNA processing	-16.0726	-12.6787	23/403	705,1654,5036,8568,9775,10521,10969,11103,11137,23212,26156,28987,51018,51202,51490,54931,55178,55226,55299,55646,55759,57109,57418	BYSL,DDX3X,PA2G4,RRP1,EIF4A3,DDX17,EBNA1BP2,KRR1,PWP1,RRS1,RSL1D1,NOB1,RRP15,DDX47,SPOUT1,TRMT10C,MRM3,NAT10,BRIX1,LYAR,WDR12,REXO4,WDR18
1_Member	Reactome Gene Sets	R-HSA-72312	rRNA processing	-15.9422	-12.5941	18/204	705,3921,4691,6122,6124,6157,6189,8568,10969,11103,26354,28987,51202,54931,55178,55226,55759,57418	BYSL,RPSA,NCL,RPL3,RPL4,RPL27A,RPS3A,RRP1,EBNA1BP2,KRR1,GNL3,NOB1,DDX47,TRMT10C,MRM3,NAT10,WDR12,WDR18
1_Member	Reactome Gene Sets	R-HSA-8868773	rRNA processing in the nucleus and cytosol	-13.7528	-10.5509	16/194	705,3921,4691,6122,6124,6157,6189,8568,10969,11103,26354,28987,51202,55226,55759,57418	BYSL,RPSA,NCL,RPL3,RPL4,RPL27A,RPS3A,RRP1,EBNA1BP2,KRR1,GNL3,NOB1,DDX47,NAT10,WDR12,WDR18
1_Member	Reactome Gene Sets	R-HSA-6791226	Major pathway of rRNA processing in the nucleolus and cytosol	-12.8469	-9.77762	15/184	705,3921,4691,6122,6124,6157,6189,8568,10969,11103,26354,28987,51202,55759,57418	BYSL,RPSA,NCL,RPL3,RPL4,RPL27A,RPS3A,RRP1,EBNA1BP2,KRR1,GNL3,NOB1,DDX47,WDR12,WDR18
2_Summary	CORUM	CORUM:3055	Nop56p-associated pre-rRNA complex	-21.3461	-17.6001	18/104	1915,3192,3608,4673,4691,4904,6122,6124,6157,6189,7284,10969,11137,11338,26156,26354,55299,55646	EEF1A1,HNRNPU,ILF2,NAP1L1,NCL,YBX1,RPL3,RPL4,RPL27A,RPS3A,TUFM,EBNA1BP2,PWP1,U2AF2,RSL1D1,GNL3,BRIX1,LYAR
2_Member	CORUM	CORUM:3055	Nop56p-associated pre-rRNA complex	-21.3461	-17.6001	18/104	1915,3192,3608,4673,4691,4904,6122,6124,6157,6189,7284,10969,11137,11338,26156,26354,55299,55646	EEF1A1,HNRNPU,ILF2,NAP1L1,NCL,YBX1,RPL3,RPL4,RPL27A,RPS3A,TUFM,EBNA1BP2,PWP1,U2AF2,RSL1D1,GNL3,BRIX1,LYAR
3_Summary	GO Biological Processes	GO:1903311	regulation of mRNA metabolic process	-16.332	-12.8871	21/305	1655,3184,3190,3192,3312,4691,4904,6431,7431,8531,9584,9775,10521,10921,11338,23435,26135,26528,27316,27339,56829,3185,3187,5093,5094,7919,84271,3646,6050,22944,51202,54931	DDX5,HNRNPD,HNRNPK,HNRNPU,HSPA8,NCL,YBX1,SRSF6,VIM,YBX3,RBM39,EIF4A3,DDX17,RNPS1,U2AF2,TARDBP,SERBP1,DAZAP1,RBMX,PRPF19,ZC3HAV1,HNRNPF,HNRNPH1,PCBP1,PCBP2,DDX39B,POLDIP3,EIF3E,RNH1,KIN,DDX47,TRMT10C
3_Member	GO Biological Processes	GO:1903311	regulation of mRNA metabolic process	-16.332	-12.8871	21/305	1655,3184,3190,3192,3312,4691,4904,6431,7431,8531,9584,9775,10521,10921,11338,23435,26135,26528,27316,27339,56829	DDX5,HNRNPD,HNRNPK,HNRNPU,HSPA8,NCL,YBX1,SRSF6,VIM,YBX3,RBM39,EIF4A3,DDX17,RNPS1,U2AF2,TARDBP,SERBP1,DAZAP1,RBMX,PRPF19,ZC3HAV1
3_Member	Reactome Gene Sets	R-HSA-72203	Processing of Capped Intron-Containing Pre-mRNA	-14.5373	-11.2307	18/245	1655,3184,3185,3187,3190,3192,3312,4904,5093,5094,6431,7919,9775,10921,11338,27316,27339,84271	DDX5,HNRNPD,HNRNPF,HNRNPH1,HNRNPK,HNRNPU,HSPA8,YBX1,PCBP1,PCBP2,SRSF6,DDX39B,EIF4A3,RNPS1,U2AF2,RBMX,PRPF19,POLDIP3
3_Member	Reactome Gene Sets	R-HSA-72163	mRNA Splicing - Major Pathway	-14.1153	-10.8464	16/184	1655,3184,3185,3187,3190,3192,3312,4904,5093,5094,6431,9775,10921,11338,27316,27339	DDX5,HNRNPD,HNRNPF,HNRNPH1,HNRNPK,HNRNPU,HSPA8,YBX1,PCBP1,PCBP2,SRSF6,EIF4A3,RNPS1,U2AF2,RBMX,PRPF19
3_Member	Reactome Gene Sets	R-HSA-72172	mRNA Splicing	-13.8237	-10.5895	16/192	1655,3184,3185,3187,3190,3192,3312,4904,5093,5094,6431,9775,10921,11338,27316,27339	DDX5,HNRNPD,HNRNPF,HNRNPH1,HNRNPK,HNRNPU,HSPA8,YBX1,PCBP1,PCBP2,SRSF6,EIF4A3,RNPS1,U2AF2,RBMX,PRPF19
3_Member	GO Biological Processes	GO:0048024	regulation of mRNA splicing, via spliceosome	-13.5077	-10.3358	13/106	1655,3190,3192,3312,4691,6431,9584,10521,10921,11338,26528,27316,27339	DDX5,HNRNPK,HNRNPU,HSPA8,NCL,SRSF6,RBM39,DDX17,RNPS1,U2AF2,DAZAP1,RBMX,PRPF19
3_Member	GO Biological Processes	GO:0043484	regulation of RNA splicing	-13.0593	-9.9665	15/178	1655,3185,3187,3190,3192,3312,4691,6431,9584,10521,10921,11338,26528,27316,27339	DDX5,HNRNPF,HNRNPH1,HNRNPK,HNRNPU,HSPA8,NCL,SRSF6,RBM39,DDX17,RNPS1,U2AF2,DAZAP1,RBMX,PRPF19
3_Member	GO Biological Processes	GO:0016071	mRNA metabolic process	-12.1543	-9.18641	23/617	1655,3185,3187,3190,3192,3312,3646,4904,5094,6050,6431,7919,9584,9775,10521,10921,11338,22944,23435,27316,27339,51202,54931	DDX5,HNRNPF,HNRNPH1,HNRNPK,HNRNPU,HSPA8,EIF3E,YBX1,PCBP2,RNH1,SRSF6,DDX39B,RBM39,EIF4A3,DDX17,RNPS1,U2AF2,KIN,TARDBP,RBMX,PRPF19,DDX47,TRMT10C
3_Member	GO Biological Processes	GO:0050684	regulation of mRNA processing	-11.8447	-8.92798	13/142	1655,3190,3192,3312,4691,6431,9584,10521,10921,11338,26528,27316,27339	DDX5,HNRNPK,HNRNPU,HSPA8,NCL,SRSF6,RBM39,DDX17,RNPS1,U2AF2,DAZAP1,RBMX,PRPF19
3_Member	GO Biological Processes	GO:0008380	RNA splicing	-11.1525	-8.25163	18/387	1655,3185,3187,3190,3192,3312,4904,6431,7919,9584,9775,10521,10921,11338,23435,27316,27339,51202	DDX5,HNRNPF,HNRNPH1,HNRNPK,HNRNPU,HSPA8,YBX1,SRSF6,DDX39B,RBM39,EIF4A3,DDX17,RNPS1,U2AF2,TARDBP,RBMX,PRPF19,DDX47
3_Member	GO Biological Processes	GO:0006397	mRNA processing	-10.8236	-7.9807	19/462	1655,3185,3187,3190,3192,3312,4904,6431,7919,9584,9775,10521,10921,11338,22944,23435,27316,27339,51202	DDX5,HNRNPF,HNRNPH1,HNRNPK,HNRNPU,HSPA8,YBX1,SRSF6,DDX39B,RBM39,EIF4A3,DDX17,RNPS1,U2AF2,KIN,TARDBP,RBMX,PRPF19,DDX47
3_Member	GO Biological Processes	GO:1903312	negative regulation of mRNA metabolic process	-9.88232	-7.12531	10/94	3184,3190,3192,4904,6431,8531,10921,11338,23435,27316	HNRNPD,HNRNPK,HNRNPU,YBX1,SRSF6,YBX3,RNPS1,U2AF2,TARDBP,RBMX
3_Member	WikiPathways	WP411	mRNA processing	-9.62225	-6.87624	11/133	3184,3187,3190,3192,4904,5094,6431,9584,10921,11338,27316	HNRNPD,HNRNPH1,HNRNPK,HNRNPU,YBX1,PCBP2,SRSF6,RBM39,RNPS1,U2AF2,RBMX
3_Member	GO Biological Processes	GO:0000377	RNA splicing, via transesterification reactions with bulged adenosine as nucleophile	-9.42951	-6.7149	14/268	1655,3185,3187,3190,3192,3312,6431,7919,9775,10521,10921,11338,27316,27339	DDX5,HNRNPF,HNRNPH1,HNRNPK,HNRNPU,HSPA8,SRSF6,DDX39B,EIF4A3,DDX17,RNPS1,U2AF2,RBMX,PRPF19
3_Member	GO Biological Processes	GO:0000398	mRNA splicing, via spliceosome	-9.42951	-6.7149	14/268	1655,3185,3187,3190,3192,3312,6431,7919,9775,10521,10921,11338,27316,27339	DDX5,HNRNPF,HNRNPH1,HNRNPK,HNRNPU,HSPA8,SRSF6,DDX39B,EIF4A3,DDX17,RNPS1,U2AF2,RBMX,PRPF19
3_Member	GO Biological Processes	GO:0000375	RNA splicing, via transesterification reactions	-9.34549	-6.64088	14/272	1655,3185,3187,3190,3192,3312,6431,7919,9775,10521,10921,11338,27316,27339	DDX5,HNRNPF,HNRNPH1,HNRNPK,HNRNPU,HSPA8,SRSF6,DDX39B,EIF4A3,DDX17,RNPS1,U2AF2,RBMX,PRPF19
3_Member	KEGG Pathway	hsa03040	Spliceosome	-9.15516	-6.46984	11/147	1655,3190,3192,3312,5093,6431,7919,9775,11338,27316,27339	DDX5,HNRNPK,HNRNPU,HSPA8,PCBP1,SRSF6,DDX39B,EIF4A3,U2AF2,RBMX,PRPF19
3_Member	CORUM	CORUM:1181	C complex spliceosome	-7.83943	-5.23172	8/79	1655,3185,3187,3190,3192,9775,27316,27339	DDX5,HNRNPF,HNRNPH1,HNRNPK,HNRNPU,EIF4A3,RBMX,PRPF19
3_Member	GO Biological Processes	GO:0048025	negative regulation of mRNA splicing, via spliceosome	-7.13819	-4.58251	5/20	3190,6431,10921,11338,27316	HNRNPK,SRSF6,RNPS1,U2AF2,RBMX
3_Member	GO Biological Processes	GO:0033119	negative regulation of RNA splicing	-6.61307	-4.12832	5/25	3190,6431,10921,11338,27316	HNRNPK,SRSF6,RNPS1,U2AF2,RBMX
3_Member	GO Biological Processes	GO:0050686	negative regulation of mRNA processing	-6.27158	-3.84258	5/29	3190,6431,10921,11338,27316	HNRNPK,SRSF6,RNPS1,U2AF2,RBMX
4_Summary	GO Biological Processes	GO:0034250	positive regulation of cellular amide metabolic process	-13.4699	-10.326	15/167	1654,1968,3184,3192,3491,3646,4904,5315,7431,8531,9775,23107,54931,55226,84271,1656,4691,5036,6472,9689,23435,149986,26135,56829,51808,6780,51548	DDX3X,EIF2S3,HNRNPD,HNRNPU,CCN1,EIF3E,YBX1,PKM,VIM,YBX3,EIF4A3,MRPS27,TRMT10C,NAT10,POLDIP3,DDX6,NCL,PA2G4,SHMT2,BZW1,TARDBP,LSM14B,SERBP1,ZC3HAV1,PHAX,STAU1,SIRT6
4_Member	GO Biological Processes	GO:0034250	positive regulation of cellular amide metabolic process	-13.4699	-10.326	15/167	1654,1968,3184,3192,3491,3646,4904,5315,7431,8531,9775,23107,54931,55226,84271	DDX3X,EIF2S3,HNRNPD,HNRNPU,CCN1,EIF3E,YBX1,PKM,VIM,YBX3,EIF4A3,MRPS27,TRMT10C,NAT10,POLDIP3
4_Member	GO Biological Processes	GO:0045727	positive regulation of translation	-13.2103	-10.0927	14/141	1654,1968,3184,3192,3646,4904,5315,7431,8531,9775,23107,54931,55226,84271	DDX3X,EIF2S3,HNRNPD,HNRNPU,EIF3E,YBX1,PKM,VIM,YBX3,EIF4A3,MRPS27,TRMT10C,NAT10,POLDIP3
4_Member	GO Biological Processes	GO:0006417	regulation of translation	-12.5804	-9.55451	21/472	1654,1656,1968,3184,3192,3646,4691,4904,5036,5315,6472,7431,8531,9689,9775,23107,23435,54931,55226,84271,149986	DDX3X,DDX6,EIF2S3,HNRNPD,HNRNPU,EIF3E,NCL,YBX1,PA2G4,PKM,SHMT2,VIM,YBX3,BZW1,EIF4A3,MRPS27,TARDBP,TRMT10C,NAT10,POLDIP3,LSM14B
4_Member	GO Biological Processes	GO:0034248	regulation of cellular amide metabolic process	-12.448	-9.46162	22/537	1654,1656,1968,3184,3192,3491,3646,4691,4904,5036,5315,6472,7431,8531,9689,9775,23107,23435,54931,55226,84271,149986	DDX3X,DDX6,EIF2S3,HNRNPD,HNRNPU,CCN1,EIF3E,NCL,YBX1,PA2G4,PKM,SHMT2,VIM,YBX3,BZW1,EIF4A3,MRPS27,TARDBP,TRMT10C,NAT10,POLDIP3,LSM14B
4_Member	GO Biological Processes	GO:2000112	regulation of cellular macromolecule biosynthetic process	-11.1121	-8.2264	21/564	1654,1656,1968,3184,3192,3646,4691,4904,5036,5315,6472,7431,8531,9689,9775,23107,23435,54931,55226,84271,149986	DDX3X,DDX6,EIF2S3,HNRNPD,HNRNPU,EIF3E,NCL,YBX1,PA2G4,PKM,SHMT2,VIM,YBX3,BZW1,EIF4A3,MRPS27,TARDBP,TRMT10C,NAT10,POLDIP3,LSM14B
4_Member	GO Biological Processes	GO:2000767	positive regulation of cytoplasmic translation	-7.8413	-5.23172	5/15	3184,3192,4904,5315,8531	HNRNPD,HNRNPU,YBX1,PKM,YBX3
4_Member	GO Biological Processes	GO:2000765	regulation of cytoplasmic translation	-6.35181	-3.90137	5/28	3184,3192,4904,5315,8531	HNRNPD,HNRNPU,YBX1,PKM,YBX3
4_Member	GO Biological Processes	GO:0061013	regulation of mRNA catabolic process	-6.0689	-3.66014	9/181	3184,3192,4904,7431,8531,9775,23435,26135,56829	HNRNPD,HNRNPU,YBX1,VIM,YBX3,EIF4A3,TARDBP,SERBP1,ZC3HAV1
4_Member	GO Biological Processes	GO:0043489	RNA stabilization	-5.80798	-3.45113	6/64	3184,3192,4904,8531,23435,51808	HNRNPD,HNRNPU,YBX1,YBX3,TARDBP,PHAX
4_Member	GO Biological Processes	GO:1902369	negative regulation of RNA catabolic process	-5.30111	-3.03222	6/78	3184,3192,4904,8531,23435,51808	HNRNPD,HNRNPU,YBX1,YBX3,TARDBP,PHAX
4_Member	GO Biological Processes	GO:0043487	regulation of RNA stability	-5.1837	-2.936	8/175	3184,3192,4904,7431,8531,23435,26135,51808	HNRNPD,HNRNPU,YBX1,VIM,YBX3,TARDBP,SERBP1,PHAX
4_Member	GO Biological Processes	GO:0017148	negative regulation of translation	-5.03658	-2.81795	9/242	1654,1656,3184,3646,4691,4904,6472,9775,23435	DDX3X,DDX6,HNRNPD,EIF3E,NCL,YBX1,SHMT2,EIF4A3,TARDBP
4_Member	CORUM	CORUM:6838	IGF2BP1 complex	-4.85817	-2.66882	3/9	3192,4904,6780	HNRNPU,YBX1,STAU1
4_Member	GO Biological Processes	GO:0048255	mRNA stabilization	-4.85552	-2.66882	5/55	3184,3192,4904,8531,23435	HNRNPD,HNRNPU,YBX1,YBX3,TARDBP
4_Member	GO Biological Processes	GO:2000113	negative regulation of cellular macromolecule biosynthetic process	-4.67191	-2.49703	9/269	1654,1656,3184,3646,4691,4904,6472,9775,23435	DDX3X,DDX6,HNRNPD,EIF3E,NCL,YBX1,SHMT2,EIF4A3,TARDBP
4_Member	GO Biological Processes	GO:0034249	negative regulation of cellular amide metabolic process	-4.65924	-2.48726	9/270	1654,1656,3184,3646,4691,4904,6472,9775,23435	DDX3X,DDX6,HNRNPD,EIF3E,NCL,YBX1,SHMT2,EIF4A3,TARDBP
4_Member	GO Biological Processes	GO:0070934	CRD-mediated mRNA stabilization	-4.56853	-2.41636	3/11	3184,3192,4904	HNRNPD,HNRNPU,YBX1
4_Member	GO Biological Processes	GO:1902373	negative regulation of mRNA catabolic process	-4.46718	-2.34182	5/66	3184,3192,4904,8531,23435	HNRNPD,HNRNPU,YBX1,YBX3,TARDBP
4_Member	GO Biological Processes	GO:1900152	negative regulation of nuclear-transcribed mRNA catabolic process, deadenylation-dependent decay	-4.44537	-2.33283	3/12	3184,3192,4904	HNRNPD,HNRNPU,YBX1
4_Member	GO Biological Processes	GO:0043488	regulation of mRNA stability	-4.42688	-2.31936	7/163	3184,3192,4904,7431,8531,23435,26135	HNRNPD,HNRNPU,YBX1,VIM,YBX3,TARDBP,SERBP1
4_Member	GO Biological Processes	GO:1900151	regulation of nuclear-transcribed mRNA catabolic process, deadenylation-dependent decay	-3.39769	-1.45536	3/26	3184,3192,4904	HNRNPD,HNRNPU,YBX1
4_Member	GO Biological Processes	GO:0009895	negative regulation of catabolic process	-2.60316	-0.820937	7/328	3184,3192,4904,8531,23435,51548,51808	HNRNPD,HNRNPU,YBX1,YBX3,TARDBP,SIRT6,PHAX
4_Member	GO Biological Processes	GO:0031330	negative regulation of cellular catabolic process	-2.39147	-0.657236	6/269	3184,3192,4904,8531,23435,51808	HNRNPD,HNRNPU,YBX1,YBX3,TARDBP,PHAX
5_Summary	GO Biological Processes	GO:0042273	ribosomal large subunit biogenesis	-12.5921	-9.55451	11/72	6122,6838,10969,22907,23212,26156,51018,54475,55003,55299,55759,1968,3646,3921,6431,7919,8607,8894,10856,27339,58,71,1654,1656,4629,29766,203068,2934,3911,10096,26985	RPL3,SURF6,EBNA1BP2,DHX30,RRS1,RSL1D1,RRP15,NLE1,PAK1IP1,BRIX1,WDR12,EIF2S3,EIF3E,RPSA,SRSF6,DDX39B,RUVBL1,EIF2S2,RUVBL2,PRPF19,ACTA1,ACTG1,DDX3X,DDX6,MYH11,TMOD3,TUBB,GSN,LAMA5,ACTR3,AP3M1
5_Member	GO Biological Processes	GO:0042273	ribosomal large subunit biogenesis	-12.5921	-9.55451	11/72	6122,6838,10969,22907,23212,26156,51018,54475,55003,55299,55759	RPL3,SURF6,EBNA1BP2,DHX30,RRS1,RSL1D1,RRP15,NLE1,PAK1IP1,BRIX1,WDR12
5_Member	GO Biological Processes	GO:0022618	ribonucleoprotein complex assembly	-10.6163	-7.8123	14/218	1968,3646,3921,6122,6431,7919,8607,8894,10856,22907,23212,27339,54475,55299	EIF2S3,EIF3E,RPSA,RPL3,SRSF6,DDX39B,RUVBL1,EIF2S2,RUVBL2,DHX30,RRS1,PRPF19,NLE1,BRIX1
5_Member	GO Biological Processes	GO:0071826	ribonucleoprotein complex subunit organization	-10.4071	-7.61533	14/226	1968,3646,3921,6122,6431,7919,8607,8894,10856,22907,23212,27339,54475,55299	EIF2S3,EIF3E,RPSA,RPL3,SRSF6,DDX39B,RUVBL1,EIF2S2,RUVBL2,DHX30,RRS1,PRPF19,NLE1,BRIX1
5_Member	GO Biological Processes	GO:0140694	non-membrane-bounded organelle assembly	-7.61781	-5.04059	13/312	58,71,1654,1656,3921,4629,6122,22907,23212,29766,54475,55299,203068	ACTA1,ACTG1,DDX3X,DDX6,RPSA,MYH11,RPL3,DHX30,RRS1,TMOD3,NLE1,BRIX1,TUBB
5_Member	GO Biological Processes	GO:0042255	ribosome assembly	-7.25717	-4.69443	7/62	1654,3921,6122,22907,23212,54475,55299	DDX3X,RPSA,RPL3,DHX30,RRS1,NLE1,BRIX1
5_Member	GO Biological Processes	GO:0000027	ribosomal large subunit assembly	-6.43529	-3.97931	5/27	6122,22907,23212,54475,55299	RPL3,DHX30,RRS1,NLE1,BRIX1
5_Member	GO Biological Processes	GO:0070925	organelle assembly	-5.70859	-3.36052	17/783	58,71,1654,1656,2934,3911,3921,4629,6122,10096,22907,23212,26985,29766,54475,55299,203068	ACTA1,ACTG1,DDX3X,DDX6,GSN,LAMA5,RPSA,MYH11,RPL3,ACTR3,DHX30,RRS1,AP3M1,TMOD3,NLE1,BRIX1,TUBB
6_Summary	GO Biological Processes	GO:0006412	translation	-12.5288	-9.52315	19/369	1615,1654,1915,1937,1968,1973,3646,3921,4733,6122,6124,6157,6189,7284,8894,23107,25973,51253,64965,10558,1743,2879,6472,55907,213,3006,3301,3312,4000,5706,5928,5931,7277,7316,10121,10294,10383,79861,84790,9775,10921,191,58472,4600	DARS1,DDX3X,EEF1A1,EEF1G,EIF2S3,EIF4A1,EIF3E,RPSA,DRG1,RPL3,RPL4,RPL27A,RPS3A,TUFM,EIF2S2,MRPS27,PARS2,MRPL37,MRPS9,SPTLC1,DLST,GPX4,SHMT2,CMAS,ALB,H1-2,DNAJA1,HSPA8,LMNA,PSMC6,RBBP4,RBBP7,TUBA4A,UBC,ACTR1A,DNAJA2,TUBB4B,TUBAL3,TUBA1C,EIF4A3,RNPS1,AHCY,SQOR,MX2
6_Member	GO Biological Processes	GO:0006412	translation	-12.5288	-9.52315	19/369	1615,1654,1915,1937,1968,1973,3646,3921,4733,6122,6124,6157,6189,7284,8894,23107,25973,51253,64965	DARS1,DDX3X,EEF1A1,EEF1G,EIF2S3,EIF4A1,EIF3E,RPSA,DRG1,RPL3,RPL4,RPL27A,RPS3A,TUFM,EIF2S2,MRPS27,PARS2,MRPL37,MRPS9
6_Member	Reactome Gene Sets	R-HSA-72766	Translation	-12.1278	-9.17762	17/291	1615,1915,1937,1968,1973,3646,3921,6122,6124,6157,6189,7284,8894,23107,25973,51253,64965	DARS1,EEF1A1,EEF1G,EIF2S3,EIF4A1,EIF3E,RPSA,RPL3,RPL4,RPL27A,RPS3A,TUFM,EIF2S2,MRPS27,PARS2,MRPL37,MRPS9
6_Member	GO Biological Processes	GO:0043043	peptide biosynthetic process	-11.9874	-9.05432	19/396	1615,1654,1915,1937,1968,1973,3646,3921,4733,6122,6124,6157,6189,7284,8894,23107,25973,51253,64965	DARS1,DDX3X,EEF1A1,EEF1G,EIF2S3,EIF4A1,EIF3E,RPSA,DRG1,RPL3,RPL4,RPL27A,RPS3A,TUFM,EIF2S2,MRPS27,PARS2,MRPL37,MRPS9
6_Member	GO Biological Processes	GO:0043604	amide biosynthetic process	-10.9865	-8.11766	20/511	1615,1654,1915,1937,1968,1973,3646,3921,4733,6122,6124,6157,6189,7284,8894,10558,23107,25973,51253,64965	DARS1,DDX3X,EEF1A1,EEF1G,EIF2S3,EIF4A1,EIF3E,RPSA,DRG1,RPL3,RPL4,RPL27A,RPS3A,TUFM,EIF2S2,SPTLC1,MRPS27,PARS2,MRPL37,MRPS9
6_Member	GO Biological Processes	GO:0043603	cellular amide metabolic process	-10.7792	-7.94967	24/792	1615,1654,1743,1915,1937,1968,1973,2879,3646,3921,4733,6122,6124,6157,6189,6472,7284,8894,10558,23107,25973,51253,55907,64965	DARS1,DDX3X,DLST,EEF1A1,EEF1G,EIF2S3,EIF4A1,GPX4,EIF3E,RPSA,DRG1,RPL3,RPL4,RPL27A,RPS3A,SHMT2,TUFM,EIF2S2,SPTLC1,MRPS27,PARS2,MRPL37,CMAS,MRPS9
6_Member	GO Biological Processes	GO:0006518	peptide metabolic process	-10.7172	-7.90058	20/529	1615,1654,1915,1937,1968,1973,2879,3646,3921,4733,6122,6124,6157,6189,7284,8894,23107,25973,51253,64965	DARS1,DDX3X,EEF1A1,EEF1G,EIF2S3,EIF4A1,GPX4,EIF3E,RPSA,DRG1,RPL3,RPL4,RPL27A,RPS3A,TUFM,EIF2S2,MRPS27,PARS2,MRPL37,MRPS9
6_Member	Reactome Gene Sets	R-HSA-2262752	Cellular responses to stress	-10.0627	-7.28286	23/784	213,1915,1968,3006,3301,3312,3921,4000,5706,5928,5931,6122,6124,6157,6189,7277,7316,8894,10121,10294,10383,79861,84790	ALB,EEF1A1,EIF2S3,H1-2,DNAJA1,HSPA8,RPSA,LMNA,PSMC6,RBBP4,RBBP7,RPL3,RPL4,RPL27A,RPS3A,TUBA4A,UBC,EIF2S2,ACTR1A,DNAJA2,TUBB4B,TUBAL3,TUBA1C
6_Member	Reactome Gene Sets	R-HSA-8953897	Cellular responses to stimuli	-9.91198	-7.14369	23/798	213,1915,1968,3006,3301,3312,3921,4000,5706,5928,5931,6122,6124,6157,6189,7277,7316,8894,10121,10294,10383,79861,84790	ALB,EEF1A1,EIF2S3,H1-2,DNAJA1,HSPA8,RPSA,LMNA,PSMC6,RBBP4,RBBP7,RPL3,RPL4,RPL27A,RPS3A,TUBA4A,UBC,EIF2S2,ACTR1A,DNAJA2,TUBB4B,TUBAL3,TUBA1C
6_Member	GO Biological Processes	GO:0002181	cytoplasmic translation	-8.75716	-6.09033	10/122	1968,1973,3646,3921,4733,6122,6124,6157,6189,8894	EIF2S3,EIF4A1,EIF3E,RPSA,DRG1,RPL3,RPL4,RPL27A,RPS3A,EIF2S2
6_Member	Reactome Gene Sets	R-HSA-156827	L13a-mediated translational silencing of Ceruloplasmin expression	-7.89289	-5.26083	9/111	1968,1973,3646,3921,6122,6124,6157,6189,8894	EIF2S3,EIF4A1,EIF3E,RPSA,RPL3,RPL4,RPL27A,RPS3A,EIF2S2
6_Member	Reactome Gene Sets	R-HSA-72706	GTP hydrolysis and joining of the 60S ribosomal subunit	-7.85857	-5.23478	9/112	1968,1973,3646,3921,6122,6124,6157,6189,8894	EIF2S3,EIF4A1,EIF3E,RPSA,RPL3,RPL4,RPL27A,RPS3A,EIF2S2
6_Member	Reactome Gene Sets	R-HSA-72613	Eukaryotic Translation Initiation	-7.62739	-5.04275	9/119	1968,1973,3646,3921,6122,6124,6157,6189,8894	EIF2S3,EIF4A1,EIF3E,RPSA,RPL3,RPL4,RPL27A,RPS3A,EIF2S2
6_Member	Reactome Gene Sets	R-HSA-72737	Cap-dependent Translation Initiation	-7.62739	-5.04275	9/119	1968,1973,3646,3921,6122,6124,6157,6189,8894	EIF2S3,EIF4A1,EIF3E,RPSA,RPL3,RPL4,RPL27A,RPS3A,EIF2S2
6_Member	GO Biological Processes	GO:0034645	cellular macromolecule biosynthetic process	-7.36588	-4.79596	19/749	1615,1654,1915,1937,1968,1973,3646,3921,4733,6122,6124,6157,6189,7284,8894,23107,25973,51253,64965	DARS1,DDX3X,EEF1A1,EEF1G,EIF2S3,EIF4A1,EIF3E,RPSA,DRG1,RPL3,RPL4,RPL27A,RPS3A,TUFM,EIF2S2,MRPS27,PARS2,MRPL37,MRPS9
6_Member	Reactome Gene Sets	R-HSA-9010553	Regulation of expression of SLITs and ROBOs	-6.2757	-3.84258	9/171	3921,5706,6122,6124,6157,6189,7316,9775,10921	RPSA,PSMC6,RPL3,RPL4,RPL27A,RPS3A,UBC,EIF4A3,RNPS1
6_Member	Reactome Gene Sets	R-HSA-156842	Eukaryotic Translation Elongation	-6.0352	-3.64137	7/93	1915,1937,3921,6122,6124,6157,6189	EEF1A1,EEF1G,RPSA,RPL3,RPL4,RPL27A,RPS3A
6_Member	Reactome Gene Sets	R-HSA-9633012	Response of EIF2AK4 (GCN2) to amino acid deficiency	-5.79238	-3.43994	7/101	1968,3921,6122,6124,6157,6189,8894	EIF2S3,RPSA,RPL3,RPL4,RPL27A,RPS3A,EIF2S2
6_Member	Reactome Gene Sets	R-HSA-927802	Nonsense-Mediated Decay (NMD)	-5.41458	-3.11183	7/115	3921,6122,6124,6157,6189,9775,10921	RPSA,RPL3,RPL4,RPL27A,RPS3A,EIF4A3,RNPS1
6_Member	Reactome Gene Sets	R-HSA-975957	Nonsense Mediated Decay (NMD) enhanced by the Exon Junction Complex (EJC)	-5.41458	-3.11183	7/115	3921,6122,6124,6157,6189,9775,10921	RPSA,RPL3,RPL4,RPL27A,RPS3A,EIF4A3,RNPS1
6_Member	Reactome Gene Sets	R-HSA-376176	Signaling by ROBO receptors	-5.40283	-3.10968	9/218	3921,5706,6122,6124,6157,6189,7316,9775,10921	RPSA,PSMC6,RPL3,RPL4,RPL27A,RPS3A,UBC,EIF4A3,RNPS1
6_Member	Reactome Gene Sets	R-HSA-2408522	Selenoamino acid metabolism	-5.34026	-3.05979	7/118	191,1615,3921,6122,6124,6157,6189	AHCY,DARS1,RPSA,RPL3,RPL4,RPL27A,RPS3A
6_Member	Reactome Gene Sets	R-HSA-156902	Peptide chain elongation	-4.96844	-2.77265	6/89	1915,3921,6122,6124,6157,6189	EEF1A1,RPSA,RPL3,RPL4,RPL27A,RPS3A
6_Member	Reactome Gene Sets	R-HSA-72689	Formation of a pool of free 40S subunits	-4.65367	-2.48458	6/101	3646,3921,6122,6124,6157,6189	EIF3E,RPSA,RPL3,RPL4,RPL27A,RPS3A
6_Member	Reactome Gene Sets	R-HSA-9711097	Cellular response to starvation	-4.54879	-2.40212	7/156	1968,3921,6122,6124,6157,6189,8894	EIF2S3,RPSA,RPL3,RPL4,RPL27A,RPS3A,EIF2S2
6_Member	Reactome Gene Sets	R-HSA-71291	Metabolism of amino acids and derivatives	-4.30048	-2.21008	10/374	191,1615,1743,3921,5706,6122,6124,6157,6189,58472	AHCY,DARS1,DLST,RPSA,PSMC6,RPL3,RPL4,RPL27A,RPS3A,SQOR
6_Member	CORUM	CORUM:306	Ribosome, cytoplasmic	-4.06465	-2.00884	5/80	3921,6122,6124,6157,6189	RPSA,RPL3,RPL4,RPL27A,RPS3A
6_Member	Reactome Gene Sets	R-HSA-192823	Viral mRNA Translation	-3.84493	-1.8293	5/89	3921,6122,6124,6157,6189	RPSA,RPL3,RPL4,RPL27A,RPS3A
6_Member	WikiPathways	WP477	Cytoplasmic ribosomal proteins	-3.82205	-1.81044	5/90	3921,6122,6124,6157,6189	RPSA,RPL3,RPL4,RPL27A,RPS3A
6_Member	Reactome Gene Sets	R-HSA-2408557	Selenocysteine synthesis	-3.75506	-1.75529	5/93	3921,6122,6124,6157,6189	RPSA,RPL3,RPL4,RPL27A,RPS3A
6_Member	Reactome Gene Sets	R-HSA-72764	Eukaryotic Translation Termination	-3.75506	-1.75529	5/93	3921,6122,6124,6157,6189	RPSA,RPL3,RPL4,RPL27A,RPS3A
6_Member	Reactome Gene Sets	R-HSA-975956	Nonsense Mediated Decay (NMD) independent of the Exon Junction Complex (EJC)	-3.71172	-1.71776	5/95	3921,6122,6124,6157,6189	RPSA,RPL3,RPL4,RPL27A,RPS3A
6_Member	KEGG Pathway	hsa03010	Ribosome	-3.57675	-1.60526	6/158	3921,6122,6124,6157,6189,64965	RPSA,RPL3,RPL4,RPL27A,RPS3A,MRPS9
6_Member	Reactome Gene Sets	R-HSA-1799339	SRP-dependent cotranslational protein targeting to membrane	-3.38004	-1.44359	5/112	3921,6122,6124,6157,6189	RPSA,RPL3,RPL4,RPL27A,RPS3A
6_Member	Reactome Gene Sets	R-HSA-168273	Influenza Viral RNA Transcription and Replication	-3.01215	-1.1412	5/135	3921,6122,6124,6157,6189	RPSA,RPL3,RPL4,RPL27A,RPS3A
6_Member	Reactome Gene Sets	R-HSA-168255	Influenza Infection	-2.73425	-0.924002	5/156	3921,6122,6124,6157,6189	RPSA,RPL3,RPL4,RPL27A,RPS3A
6_Member	KEGG Pathway	hsa05171	Coronavirus disease - COVID-19	-2.70834	-0.904341	6/232	3921,4600,6122,6124,6157,6189	RPSA,MX2,RPL3,RPL4,RPL27A,RPS3A
6_Member	CORUM	CORUM:308	60S ribosomal subunit, cytoplasmic	-2.63989	-0.8527	3/47	6122,6124,6157	RPL3,RPL4,RPL27A
7_Summary	CORUM	CORUM:1332	Large Drosha complex	-10.9744	-8.11766	7/20	1654,1655,3187,3192,3608,10521,23435,4691,6431,10921,27316,498,3032,3184,3312,6097,7431,10856,2775,10211,58,5931	DDX3X,DDX5,HNRNPH1,HNRNPU,ILF2,DDX17,TARDBP,NCL,SRSF6,RNPS1,RBMX,ATP5F1A,HADHB,HNRNPD,HSPA8,RORC,VIM,RUVBL2,GNAO1,FLOT1,ACTA1,RBBP7
7_Member	CORUM	CORUM:1332	Large Drosha complex	-10.9744	-8.11766	7/20	1654,1655,3187,3192,3608,10521,23435	DDX3X,DDX5,HNRNPH1,HNRNPU,ILF2,DDX17,TARDBP
7_Member	CORUM	CORUM:3082	DGCR8 multiprotein complex	-8.64639	-5.98851	5/11	1655,3187,3192,4691,10521	DDX5,HNRNPH1,HNRNPU,NCL,DDX17
7_Member	GO Biological Processes	GO:0000381	regulation of alternative mRNA splicing, via spliceosome	-5.97539	-3.60045	6/60	1655,3192,6431,10521,10921,27316	DDX5,HNRNPU,SRSF6,DDX17,RNPS1,RBMX
7_Member	GO Biological Processes	GO:0000380	alternative mRNA splicing, via spliceosome	-3.44916	-1.49903	3/25	1655,6431,10521	DDX5,SRSF6,DDX17
7_Member	GO Biological Processes	GO:0071396	cellular response to lipid	-3.26513	-1.35003	10/503	498,1655,3032,3184,3192,3312,6097,7431,10521,10856	ATP5F1A,DDX5,HADHB,HNRNPD,HNRNPU,HSPA8,RORC,VIM,DDX17,RUVBL2
7_Member	GO Biological Processes	GO:0071407	cellular response to organic cyclic compound	-3.25185	-1.34153	10/505	498,1655,2775,3184,3192,3312,6097,10211,10521,10856	ATP5F1A,DDX5,GNAO1,HNRNPD,HNRNPU,HSPA8,RORC,FLOT1,DDX17,RUVBL2
7_Member	GO Biological Processes	GO:0048545	response to steroid hormone	-3.02936	-1.15111	7/276	58,498,1655,3192,3312,5931,10521	ACTA1,ATP5F1A,DDX5,HNRNPU,HSPA8,RBBP7,DDX17
7_Member	GO Biological Processes	GO:0071383	cellular response to steroid hormone stimulus	-2.86079	-1.02192	5/146	498,1655,3192,3312,10521	ATP5F1A,DDX5,HNRNPU,HSPA8,DDX17
8_Summary	Reactome Gene Sets	R-HSA-422475	Axon guidance	-9.51351	-6.77822	19/552	71,1173,3312,3921,4627,4629,5706,6122,6124,6157,6189,7277,7316,9775,10096,10383,10921,79861,84790,3301,10121,10294,4691,203068,7431,5928,7283,2237,4000,5931,7112,8607,10856,55920,1915,8531,498,506,23435,3190,1267,2319,3192,26985,27067,2923,55907,213,10211	ACTG1,AP2M1,HSPA8,RPSA,MYH9,MYH11,PSMC6,RPL3,RPL4,RPL27A,RPS3A,TUBA4A,UBC,EIF4A3,ACTR3,TUBB4B,RNPS1,TUBAL3,TUBA1C,DNAJA1,ACTR1A,DNAJA2,NCL,TUBB,VIM,RBBP4,TUBG1,FEN1,LMNA,RBBP7,TMPO,RUVBL1,RUVBL2,RCC2,EEF1A1,YBX3,ATP5F1A,ATP5F1B,TARDBP,HNRNPK,CNP,FLOT2,HNRNPU,AP3M1,STAU2,PDIA3,CMAS,ALB,FLOT1
8_Member	Reactome Gene Sets	R-HSA-422475	Axon guidance	-9.51351	-6.77822	19/552	71,1173,3312,3921,4627,4629,5706,6122,6124,6157,6189,7277,7316,9775,10096,10383,10921,79861,84790	ACTG1,AP2M1,HSPA8,RPSA,MYH9,MYH11,PSMC6,RPL3,RPL4,RPL27A,RPS3A,TUBA4A,UBC,EIF4A3,ACTR3,TUBB4B,RNPS1,TUBAL3,TUBA1C
8_Member	Reactome Gene Sets	R-HSA-9675108	Nervous system development	-9.1936	-6.49875	19/577	71,1173,3312,3921,4627,4629,5706,6122,6124,6157,6189,7277,7316,9775,10096,10383,10921,79861,84790	ACTG1,AP2M1,HSPA8,RPSA,MYH9,MYH11,PSMC6,RPL3,RPL4,RPL27A,RPS3A,TUBA4A,UBC,EIF4A3,ACTR3,TUBB4B,RNPS1,TUBAL3,TUBA1C
8_Member	Reactome Gene Sets	R-HSA-3371497	HSP90 chaperone cycle for steroid hormone receptors (SHR) in the presence of ligand	-9.12126	-6.44529	8/55	3301,3312,7277,10121,10294,10383,79861,84790	DNAJA1,HSPA8,TUBA4A,ACTR1A,DNAJA2,TUBB4B,TUBAL3,TUBA1C
8_Member	WikiPathways	WP2272	Pathogenic Escherichia coli infection	-7.62743	-5.04275	7/55	71,4691,7277,10383,79861,84790,203068	ACTG1,NCL,TUBA4A,TUBB4B,TUBAL3,TUBA1C,TUBB
8_Member	WikiPathways	WP2359	Parkin-ubiquitin proteasomal system pathway	-6.88643	-4.35141	7/70	3312,5706,7277,10383,79861,84790,203068	HSPA8,PSMC6,TUBA4A,TUBB4B,TUBAL3,TUBA1C,TUBB
8_Member	Reactome Gene Sets	R-HSA-9646399	Aggrephagy	-6.85591	-4.33391	6/43	7277,7316,7431,10383,79861,84790	TUBA4A,UBC,VIM,TUBB4B,TUBAL3,TUBA1C
8_Member	Reactome Gene Sets	R-HSA-69275	G2/M Transition	-6.78805	-4.27249	10/196	5706,5928,7277,7283,7316,10121,10383,79861,84790,203068	PSMC6,RBBP4,TUBA4A,TUBG1,UBC,ACTR1A,TUBB4B,TUBAL3,TUBA1C,TUBB
8_Member	KEGG Pathway	hsa05130	Pathogenic Escherichia coli infection	-6.76749	-4.25827	10/197	71,4627,4629,4691,7277,10096,10383,79861,84790,203068	ACTG1,MYH9,MYH11,NCL,TUBA4A,ACTR3,TUBB4B,TUBAL3,TUBA1C,TUBB
8_Member	Reactome Gene Sets	R-HSA-453274	Mitotic G2-G2/M phases	-6.74705	-4.24408	10/198	5706,5928,7277,7283,7316,10121,10383,79861,84790,203068	PSMC6,RBBP4,TUBA4A,TUBG1,UBC,ACTR1A,TUBB4B,TUBAL3,TUBA1C,TUBB
8_Member	Reactome Gene Sets	R-HSA-190828	Gap junction trafficking	-6.61807	-4.12832	6/47	71,1173,7277,10383,79861,84790	ACTG1,AP2M1,TUBA4A,TUBB4B,TUBAL3,TUBA1C
8_Member	Reactome Gene Sets	R-HSA-437239	Recycling pathway of L1	-6.61807	-4.12832	6/47	71,1173,7277,10383,79861,84790	ACTG1,AP2M1,TUBA4A,TUBB4B,TUBAL3,TUBA1C
8_Member	Reactome Gene Sets	R-HSA-157858	Gap junction trafficking and regulation	-6.50734	-4.03433	6/49	71,1173,7277,10383,79861,84790	ACTG1,AP2M1,TUBA4A,TUBB4B,TUBAL3,TUBA1C
8_Member	Reactome Gene Sets	R-HSA-9663891	Selective autophagy	-6.4462	-3.98023	7/81	3312,7277,7316,7431,10383,79861,84790	HSPA8,TUBA4A,UBC,VIM,TUBB4B,TUBAL3,TUBA1C
8_Member	Reactome Gene Sets	R-HSA-1640170	Cell Cycle	-6.44181	-3.98023	17/692	2237,4000,5706,5928,5931,7112,7277,7283,7316,8607,10121,10383,10856,55920,79861,84790,203068	FEN1,LMNA,PSMC6,RBBP4,RBBP7,TMPO,TUBA4A,TUBG1,UBC,RUVBL1,ACTR1A,TUBB4B,RUVBL2,RCC2,TUBAL3,TUBA1C,TUBB
8_Member	Reactome Gene Sets	R-HSA-5626467	RHO GTPases activate IQGAPs	-6.04808	-3.6494	5/32	71,7277,10383,79861,84790	ACTG1,TUBA4A,TUBB4B,TUBAL3,TUBA1C
8_Member	Reactome Gene Sets	R-HSA-380320	Recruitment of NuMA to mitotic centrosomes	-6.00361	-3.62403	7/94	7277,7283,10121,10383,79861,84790,203068	TUBA4A,TUBG1,ACTR1A,TUBB4B,TUBAL3,TUBA1C,TUBB
8_Member	Reactome Gene Sets	R-HSA-9612973	Autophagy	-5.65863	-3.31916	8/151	1915,3312,7277,7316,7431,10383,79861,84790	EEF1A1,HSPA8,TUBA4A,UBC,VIM,TUBB4B,TUBAL3,TUBA1C
8_Member	Reactome Gene Sets	R-HSA-190840	Microtubule-dependent trafficking of connexons from Golgi to the plasma membrane	-5.57494	-3.24806	4/18	7277,10383,79861,84790	TUBA4A,TUBB4B,TUBAL3,TUBA1C
8_Member	Reactome Gene Sets	R-HSA-1445148	Translocation of SLC2A4 (GLUT4) to the plasma membrane	-5.50505	-3.18228	6/72	71,4627,7277,10383,79861,84790	ACTG1,MYH9,TUBA4A,TUBB4B,TUBAL3,TUBA1C
8_Member	Reactome Gene Sets	R-HSA-190872	Transport of connexons to the plasma membrane	-5.47416	-3.15548	4/19	7277,10383,79861,84790	TUBA4A,TUBB4B,TUBAL3,TUBA1C
8_Member	Reactome Gene Sets	R-HSA-69278	Cell Cycle, Mitotic	-5.46792	-3.15328	14/561	2237,4000,5706,5928,7112,7277,7283,7316,10121,10383,55920,79861,84790,203068	FEN1,LMNA,PSMC6,RBBP4,TMPO,TUBA4A,TUBG1,UBC,ACTR1A,TUBB4B,RCC2,TUBAL3,TUBA1C,TUBB
8_Member	Reactome Gene Sets	R-HSA-2995410	Nuclear Envelope (NE) Reassembly	-5.40084	-3.10968	6/75	4000,7112,7277,10383,79861,84790	LMNA,TMPO,TUBA4A,TUBB4B,TUBAL3,TUBA1C
8_Member	Reactome Gene Sets	R-HSA-68886	M Phase	-5.36819	-3.08081	12/418	4000,5706,7112,7277,7283,7316,10121,10383,55920,79861,84790,203068	LMNA,PSMC6,TMPO,TUBA4A,TUBG1,UBC,ACTR1A,TUBB4B,RCC2,TUBAL3,TUBA1C,TUBB
8_Member	Reactome Gene Sets	R-HSA-8852276	The role of GTSE1 in G2/M progression after G2 checkpoint	-5.33388	-3.05769	6/77	5706,7277,7316,10383,79861,84790	PSMC6,TUBA4A,UBC,TUBB4B,TUBAL3,TUBA1C
8_Member	Reactome Gene Sets	R-HSA-373760	L1CAM interactions	-5.31595	-3.04343	7/119	71,1173,3312,7277,10383,79861,84790	ACTG1,AP2M1,HSPA8,TUBA4A,TUBB4B,TUBAL3,TUBA1C
8_Member	KEGG Pathway	hsa04530	Tight junction	-5.29522	-3.02993	8/169	71,4627,4629,7277,8531,10096,79861,84790	ACTG1,MYH9,MYH11,TUBA4A,YBX3,ACTR3,TUBAL3,TUBA1C
8_Member	Reactome Gene Sets	R-HSA-389977	Post-chaperonin tubulin folding pathway	-5.20399	-2.94934	4/22	7277,10383,79861,84790	TUBA4A,TUBB4B,TUBAL3,TUBA1C
8_Member	KEGG Pathway	hsa05014	Amyotrophic lateral sclerosis	-5.17296	-2.92869	11/364	71,498,506,5706,7277,10121,10383,23435,79861,84790,203068	ACTG1,ATP5F1A,ATP5F1B,PSMC6,TUBA4A,ACTR1A,TUBB4B,TARDBP,TUBAL3,TUBA1C,TUBB
8_Member	Reactome Gene Sets	R-HSA-68882	Mitotic Anaphase	-5.12408	-2.88878	9/236	4000,5706,7112,7277,7316,10383,55920,79861,84790	LMNA,PSMC6,TMPO,TUBA4A,UBC,TUBB4B,RCC2,TUBAL3,TUBA1C
8_Member	Reactome Gene Sets	R-HSA-2555396	Mitotic Metaphase and Anaphase	-5.10932	-2.88182	9/237	4000,5706,7112,7277,7316,10383,55920,79861,84790	LMNA,PSMC6,TMPO,TUBA4A,UBC,TUBB4B,RCC2,TUBAL3,TUBA1C
8_Member	KEGG Pathway	hsa05016	Huntington disease	-5.04367	-2.81945	10/306	498,506,1173,5706,7277,10121,10383,79861,84790,203068	ATP5F1A,ATP5F1B,AP2M1,PSMC6,TUBA4A,ACTR1A,TUBB4B,TUBAL3,TUBA1C,TUBB
8_Member	Reactome Gene Sets	R-HSA-6811436	COPI-independent Golgi-to-ER retrograde traffic	-5.01826	-2.81007	5/51	7277,10121,10383,79861,84790	TUBA4A,ACTR1A,TUBB4B,TUBAL3,TUBA1C
8_Member	Reactome Gene Sets	R-HSA-2565942	Regulation of PLK1 Activity at G2/M Transition	-4.99676	-2.79481	6/88	7277,7283,7316,10121,10383,203068	TUBA4A,TUBG1,UBC,ACTR1A,TUBB4B,TUBB
8_Member	Reactome Gene Sets	R-HSA-389960	Formation of tubulin folding intermediates by CCT/TriC	-4.97177	-2.77292	4/25	7277,10383,79861,84790	TUBA4A,TUBB4B,TUBAL3,TUBA1C
8_Member	Reactome Gene Sets	R-HSA-1632852	Macroautophagy	-4.93441	-2.74168	7/136	3312,7277,7316,7431,10383,79861,84790	HSPA8,TUBA4A,UBC,VIM,TUBB4B,TUBAL3,TUBA1C
8_Member	KEGG Pathway	hsa05012	Parkinson disease	-4.71027	-2.52655	9/266	498,506,5706,7277,7316,10383,79861,84790,203068	ATP5F1A,ATP5F1B,PSMC6,TUBA4A,UBC,TUBB4B,TUBAL3,TUBA1C,TUBB
8_Member	Reactome Gene Sets	R-HSA-9619483	Activation of AMPK downstream of NMDARs	-4.70572	-2.52496	4/29	7277,10383,79861,84790	TUBA4A,TUBB4B,TUBAL3,TUBA1C
8_Member	Reactome Gene Sets	R-HSA-68877	Mitotic Prometaphase	-4.69992	-2.52211	8/204	7277,7283,10121,10383,55920,79861,84790,203068	TUBA4A,TUBG1,ACTR1A,TUBB4B,RCC2,TUBAL3,TUBA1C,TUBB
8_Member	KEGG Pathway	hsa05020	Prion disease	-4.62155	-2.45533	9/273	498,506,3312,5706,7277,10383,79861,84790,203068	ATP5F1A,ATP5F1B,HSPA8,PSMC6,TUBA4A,TUBB4B,TUBAL3,TUBA1C,TUBB
8_Member	Reactome Gene Sets	R-HSA-9668328	Sealing of the nuclear envelope (NE) by ESCRT-III	-4.58734	-2.4296	4/31	7277,10383,79861,84790	TUBA4A,TUBB4B,TUBAL3,TUBA1C
8_Member	Reactome Gene Sets	R-HSA-389958	Cooperation of Prefoldin and TriC/CCT in actin and tubulin folding	-4.53123	-2.38728	4/32	7277,10383,79861,84790	TUBA4A,TUBB4B,TUBAL3,TUBA1C
8_Member	Reactome Gene Sets	R-HSA-9609646	HCMV Infection	-4.47839	-2.34641	7/160	3190,5928,5931,7277,10383,79861,84790	HNRNPK,RBBP4,RBBP7,TUBA4A,TUBB4B,TUBAL3,TUBA1C
8_Member	GO Biological Processes	GO:0007017	microtubule-based process	-4.44236	-2.33233	15/786	1267,2319,3192,3312,4000,4627,7277,7283,10096,10383,26985,27067,79861,84790,203068	CNP,FLOT2,HNRNPU,HSPA8,LMNA,MYH9,TUBA4A,TUBG1,ACTR3,TUBB4B,AP3M1,STAU2,TUBAL3,TUBA1C,TUBB
8_Member	Reactome Gene Sets	R-HSA-1852241	Organelle biogenesis and maintenance	-4.348	-2.2456	9/296	498,506,7277,7283,10121,10383,79861,84790,203068	ATP5F1A,ATP5F1B,TUBA4A,TUBG1,ACTR1A,TUBB4B,TUBAL3,TUBA1C,TUBB
8_Member	Reactome Gene Sets	R-HSA-380259	Loss of Nlp from mitotic centrosomes	-4.34325	-2.2456	5/70	7277,7283,10121,10383,203068	TUBA4A,TUBG1,ACTR1A,TUBB4B,TUBB
8_Member	Reactome Gene Sets	R-HSA-380284	Loss of proteins required for interphase microtubule organization from the centrosome	-4.34325	-2.2456	5/70	7277,7283,10121,10383,203068	TUBA4A,TUBG1,ACTR1A,TUBB4B,TUBB
8_Member	Reactome Gene Sets	R-HSA-190861	Gap junction assembly	-4.32443	-2.23163	4/36	7277,10383,79861,84790	TUBA4A,TUBB4B,TUBAL3,TUBA1C
8_Member	Reactome Gene Sets	R-HSA-8854518	AURKA Activation by TPX2	-4.2553	-2.16968	5/73	7277,7283,10121,10383,203068	TUBA4A,TUBG1,ACTR1A,TUBB4B,TUBB
8_Member	Reactome Gene Sets	R-HSA-2132295	MHC class II antigen presentation	-4.17194	-2.09803	6/123	1173,7277,10121,10383,79861,84790	AP2M1,TUBA4A,ACTR1A,TUBB4B,TUBAL3,TUBA1C
8_Member	KEGG Pathway	hsa05022	Pathways of neurodegeneration - multiple diseases	-4.10731	-2.0357	11/476	498,506,5706,7277,7316,10121,10383,23435,79861,84790,203068	ATP5F1A,ATP5F1B,PSMC6,TUBA4A,UBC,ACTR1A,TUBB4B,TARDBP,TUBAL3,TUBA1C,TUBB
8_Member	Reactome Gene Sets	R-HSA-9609736	Assembly and cell surface presentation of NMDA receptors	-4.09851	-2.02919	4/41	7277,10383,79861,84790	TUBA4A,TUBB4B,TUBAL3,TUBA1C
8_Member	KEGG Pathway	hsa05132	Salmonella infection	-4.08791	-2.02088	8/249	71,7277,10096,10121,10383,79861,84790,203068	ACTG1,TUBA4A,ACTR3,ACTR1A,TUBB4B,TUBAL3,TUBA1C,TUBB
8_Member	Reactome Gene Sets	R-HSA-8955332	Carboxyterminal post-translational modifications of tubulin	-4.05692	-2.00332	4/42	7277,10383,79861,84790	TUBA4A,TUBB4B,TUBAL3,TUBA1C
8_Member	Reactome Gene Sets	R-HSA-195258	RHO GTPase Effectors	-4.01708	-1.97082	9/327	71,4627,4629,7277,10096,10383,55920,79861,84790	ACTG1,MYH9,MYH11,TUBA4A,ACTR3,TUBB4B,RCC2,TUBAL3,TUBA1C
8_Member	Reactome Gene Sets	R-HSA-380270	Recruitment of mitotic centrosome proteins and complexes	-4.01354	-1.97082	5/82	7277,7283,10121,10383,203068	TUBA4A,TUBG1,ACTR1A,TUBB4B,TUBB
8_Member	Reactome Gene Sets	R-HSA-380287	Centrosome maturation	-4.01354	-1.97082	5/82	7277,7283,10121,10383,203068	TUBA4A,TUBG1,ACTR1A,TUBB4B,TUBB
8_Member	Reactome Gene Sets	R-HSA-2467813	Separation of Sister Chromatids	-3.99293	-1.95235	7/191	5706,7277,7316,10383,55920,79861,84790	PSMC6,TUBA4A,UBC,TUBB4B,RCC2,TUBAL3,TUBA1C
8_Member	Reactome Gene Sets	R-HSA-9609690	HCMV Early Events	-3.94833	-1.91413	6/135	5928,5931,7277,10383,79861,84790	RBBP4,RBBP7,TUBA4A,TUBB4B,TUBAL3,TUBA1C
8_Member	KEGG Pathway	hsa04540	Gap junction	-3.8681	-1.84225	5/88	7277,10383,79861,84790,203068	TUBA4A,TUBB4B,TUBAL3,TUBA1C,TUBB
8_Member	Reactome Gene Sets	R-HSA-5663220	RHO GTPases Activate Formins	-3.86171	-1.84115	6/140	71,7277,10383,55920,79861,84790	ACTG1,TUBA4A,TUBB4B,RCC2,TUBAL3,TUBA1C
8_Member	Reactome Gene Sets	R-HSA-5617833	Cilium Assembly	-3.85547	-1.83782	7/201	7277,7283,10121,10383,79861,84790,203068	TUBA4A,TUBG1,ACTR1A,TUBB4B,TUBAL3,TUBA1C,TUBB
8_Member	Reactome Gene Sets	R-HSA-390466	Chaperonin-mediated protein folding	-3.79945	-1.79182	5/91	7277,10383,26985,79861,84790	TUBA4A,TUBB4B,AP3M1,TUBAL3,TUBA1C
8_Member	Reactome Gene Sets	R-HSA-391251	Protein folding	-3.66938	-1.68304	5/97	7277,10383,26985,79861,84790	TUBA4A,TUBB4B,AP3M1,TUBAL3,TUBA1C
8_Member	KEGG Pathway	hsa04145	Phagosome	-3.66742	-1.68296	6/152	71,7277,10383,79861,84790,203068	ACTG1,TUBA4A,TUBB4B,TUBAL3,TUBA1C,TUBB
8_Member	Reactome Gene Sets	R-HSA-5620912	Anchoring of the basal body to the plasma membrane	-3.64858	-1.66973	5/98	7277,7283,10121,10383,203068	TUBA4A,TUBG1,ACTR1A,TUBB4B,TUBB
8_Member	Reactome Gene Sets	R-HSA-6807878	COPI-mediated anterograde transport	-3.58756	-1.61424	5/101	7277,10121,10383,79861,84790	TUBA4A,ACTR1A,TUBB4B,TUBAL3,TUBA1C
8_Member	Reactome Gene Sets	R-HSA-446203	Asparagine N-linked glycosylation	-3.49719	-1.53828	8/304	2923,7277,7316,10121,10383,55907,79861,84790	PDIA3,TUBA4A,UBC,ACTR1A,TUBB4B,CMAS,TUBAL3,TUBA1C
8_Member	Reactome Gene Sets	R-HSA-983189	Kinesins	-3.47965	-1.52251	4/59	7277,10383,79861,84790	TUBA4A,TUBB4B,TUBAL3,TUBA1C
8_Member	Reactome Gene Sets	R-HSA-5653656	Vesicle-mediated transport	-3.38813	-1.44999	12/673	71,213,1173,3312,4627,7277,7316,10096,10121,10383,79861,84790	ACTG1,ALB,AP2M1,HSPA8,MYH9,TUBA4A,UBC,ACTR3,ACTR1A,TUBB4B,TUBAL3,TUBA1C
8_Member	Reactome Gene Sets	R-HSA-5610787	Hedgehog 'off' state	-3.36232	-1.42755	5/113	5706,7277,7316,10383,84790	PSMC6,TUBA4A,UBC,TUBB4B,TUBA1C
8_Member	Reactome Gene Sets	R-HSA-389957	Prefoldin mediated transfer of substrate to CCT/TriC	-3.30087	-1.37931	3/28	7277,10383,84790	TUBA4A,TUBB4B,TUBA1C
8_Member	Reactome Gene Sets	R-HSA-9648025	EML4 and NUDC in mitotic spindle formation	-3.29317	-1.37485	5/117	7277,10383,55920,79861,84790	TUBA4A,TUBB4B,RCC2,TUBAL3,TUBA1C
8_Member	Reactome Gene Sets	R-HSA-2500257	Resolution of Sister Chromatid Cohesion	-3.14693	-1.24911	5/126	7277,10383,55920,79861,84790	TUBA4A,TUBB4B,RCC2,TUBAL3,TUBA1C
8_Member	Reactome Gene Sets	R-HSA-199991	Membrane Trafficking	-3.05129	-1.1686	11/634	71,1173,3312,4627,7277,7316,10096,10121,10383,79861,84790	ACTG1,AP2M1,HSPA8,MYH9,TUBA4A,UBC,ACTR3,ACTR1A,TUBB4B,TUBAL3,TUBA1C
8_Member	Reactome Gene Sets	R-HSA-8856688	Golgi-to-ER retrograde transport	-3.04119	-1.15999	5/133	7277,10121,10383,79861,84790	TUBA4A,ACTR1A,TUBB4B,TUBAL3,TUBA1C
8_Member	KEGG Pathway	hsa04210	Apoptosis	-2.99781	-1.12974	5/136	71,4000,7277,79861,84790	ACTG1,LMNA,TUBA4A,TUBAL3,TUBA1C
8_Member	Reactome Gene Sets	R-HSA-438064	Post NMDA receptor activation events	-2.97799	-1.11237	4/80	7277,10383,79861,84790	TUBA4A,TUBB4B,TUBAL3,TUBA1C
8_Member	KEGG Pathway	hsa05010	Alzheimer disease	-2.83897	-1.01203	8/384	498,506,5706,7277,10383,79861,84790,203068	ATP5F1A,ATP5F1B,PSMC6,TUBA4A,TUBB4B,TUBAL3,TUBA1C,TUBB
8_Member	Reactome Gene Sets	R-HSA-5358351	Signaling by Hedgehog	-2.8218	-0.998771	5/149	5706,7277,7316,10383,84790	PSMC6,TUBA4A,UBC,TUBB4B,TUBA1C
8_Member	Reactome Gene Sets	R-HSA-199977	ER to Golgi Anterograde Transport	-2.75879	-0.942199	5/154	7277,10121,10383,79861,84790	TUBA4A,ACTR1A,TUBB4B,TUBAL3,TUBA1C
8_Member	Reactome Gene Sets	R-HSA-442755	Activation of NMDA receptors and postsynaptic events	-2.736	-0.924484	4/93	7277,10383,79861,84790	TUBA4A,TUBB4B,TUBAL3,TUBA1C
8_Member	Reactome Gene Sets	R-HSA-112316	Neuronal System	-2.66178	-0.872419	8/410	1173,2319,3312,7277,10211,10383,79861,84790	AP2M1,FLOT2,HSPA8,TUBA4A,FLOT1,TUBB4B,TUBAL3,TUBA1C
8_Member	Reactome Gene Sets	R-HSA-6811434	COPI-dependent Golgi-to-ER retrograde traffic	-2.63682	-0.851046	4/99	7277,10383,79861,84790	TUBA4A,TUBB4B,TUBAL3,TUBA1C
8_Member	GO Biological Processes	GO:0000226	microtubule cytoskeleton organization	-2.54666	-0.777224	9/526	1267,4000,4627,7277,7283,10383,79861,84790,203068	CNP,LMNA,MYH9,TUBA4A,TUBG1,TUBB4B,TUBAL3,TUBA1C,TUBB
8_Member	Reactome Gene Sets	R-HSA-5620924	Intraflagellar transport	-2.46762	-0.718341	3/54	7277,10383,84790	TUBA4A,TUBB4B,TUBA1C
8_Member	Reactome Gene Sets	R-HSA-948021	Transport to the Golgi and subsequent modification	-2.41531	-0.675764	5/185	7277,10121,10383,79861,84790	TUBA4A,ACTR1A,TUBB4B,TUBAL3,TUBA1C
8_Member	WikiPathways	WP5124	Alzheimer's disease	-2.40718	-0.668699	6/267	5706,7277,10383,79861,84790,203068	PSMC6,TUBA4A,TUBB4B,TUBAL3,TUBA1C,TUBB
8_Member	Reactome Gene Sets	R-HSA-112315	Transmission across Chemical Synapses	-2.38366	-0.651544	6/270	1173,3312,7277,10383,79861,84790	AP2M1,HSPA8,TUBA4A,TUBB4B,TUBAL3,TUBA1C
8_Member	Reactome Gene Sets	R-HSA-6811442	Intra-Golgi and retrograde Golgi-to-ER traffic	-2.25498	-0.550361	5/202	7277,10121,10383,79861,84790	TUBA4A,ACTR1A,TUBB4B,TUBAL3,TUBA1C
8_Member	Reactome Gene Sets	R-HSA-112314	Neurotransmitter receptors and postsynaptic signal transmission	-2.22839	-0.524756	5/205	1173,7277,10383,79861,84790	AP2M1,TUBA4A,TUBB4B,TUBAL3,TUBA1C
9_Summary	WikiPathways	WP3888	VEGFA-VEGFR2 signaling pathway	-8.4298	-5.7807	16/439	71,213,1267,3301,3491,4627,4629,4673,4691,5230,5654,5954,6624,9584,29766,84790	ACTG1,ALB,CNP,DNAJA1,CCN1,MYH9,MYH11,NAP1L1,NCL,PGK1,HTRA1,RCN1,FSCN1,RBM39,TMOD3,TUBA1C
9_Member	WikiPathways	WP3888	VEGFA-VEGFR2 signaling pathway	-8.4298	-5.7807	16/439	71,213,1267,3301,3491,4627,4629,4673,4691,5230,5654,5954,6624,9584,29766,84790	ACTG1,ALB,CNP,DNAJA1,CCN1,MYH9,MYH11,NAP1L1,NCL,PGK1,HTRA1,RCN1,FSCN1,RBM39,TMOD3,TUBA1C
10_Summary	CORUM	CORUM:351	Spliceosome	-8.14518	-5.50468	10/141	1654,1655,6431,7919,9584,9775,10521,10921,11338,27339,84271,3192,4600,4904,10211,51808,23435,26528,1915,23212,4000	DDX3X,DDX5,SRSF6,DDX39B,RBM39,EIF4A3,DDX17,RNPS1,U2AF2,PRPF19,POLDIP3,HNRNPU,MX2,YBX1,FLOT1,PHAX,TARDBP,DAZAP1,EEF1A1,RRS1,LMNA
10_Member	CORUM	CORUM:351	Spliceosome	-8.14518	-5.50468	10/141	1654,1655,6431,7919,9584,9775,10521,10921,11338,27339	DDX3X,DDX5,SRSF6,DDX39B,RBM39,EIF4A3,DDX17,RNPS1,U2AF2,PRPF19
10_Member	Reactome Gene Sets	R-HSA-72187	mRNA 3'-end processing	-6.01915	-3.63487	6/59	6431,7919,9775,10921,11338,84271	SRSF6,DDX39B,EIF4A3,RNPS1,U2AF2,POLDIP3
10_Member	Reactome Gene Sets	R-HSA-73856	RNA Polymerase II Transcription Termination	-5.65164	-3.3164	6/68	6431,7919,9775,10921,11338,84271	SRSF6,DDX39B,EIF4A3,RNPS1,U2AF2,POLDIP3
10_Member	Reactome Gene Sets	R-HSA-159236	Transport of Mature mRNA derived from an Intron-Containing Transcript	-5.40084	-3.10968	6/75	6431,7919,9775,10921,11338,84271	SRSF6,DDX39B,EIF4A3,RNPS1,U2AF2,POLDIP3
10_Member	GO Biological Processes	GO:0006403	RNA localization	-5.12956	-2.88878	8/178	3192,4600,4904,7919,9775,10211,51808,84271	HNRNPU,MX2,YBX1,DDX39B,EIF4A3,FLOT1,PHAX,POLDIP3
10_Member	Reactome Gene Sets	R-HSA-72202	Transport of Mature Transcript to Cytoplasm	-5.1137	-2.8829	6/84	6431,7919,9775,10921,11338,84271	SRSF6,DDX39B,EIF4A3,RNPS1,U2AF2,POLDIP3
10_Member	CORUM	CORUM:785	Exon junction complex	-5.03248	-2.81795	3/8	7919,9775,10921	DDX39B,EIF4A3,RNPS1
10_Member	GO Biological Processes	GO:0050657	nucleic acid transport	-4.4958	-2.35991	7/159	4600,4904,7919,9775,10211,51808,84271	MX2,YBX1,DDX39B,EIF4A3,FLOT1,PHAX,POLDIP3
10_Member	GO Biological Processes	GO:0050658	RNA transport	-4.4958	-2.35991	7/159	4600,4904,7919,9775,10211,51808,84271	MX2,YBX1,DDX39B,EIF4A3,FLOT1,PHAX,POLDIP3
10_Member	GO Biological Processes	GO:0051236	establishment of RNA localization	-4.4611	-2.34091	7/161	4600,4904,7919,9775,10211,51808,84271	MX2,YBX1,DDX39B,EIF4A3,FLOT1,PHAX,POLDIP3
10_Member	GO Biological Processes	GO:0015931	nucleobase-containing compound transport	-3.6759	-1.68576	7/215	4600,4904,7919,9775,10211,51808,84271	MX2,YBX1,DDX39B,EIF4A3,FLOT1,PHAX,POLDIP3
10_Member	KEGG Pathway	hsa03015	mRNA surveillance pathway	-3.66938	-1.68304	5/97	7919,9775,10921,23435,26528	DDX39B,EIF4A3,RNPS1,TARDBP,DAZAP1
10_Member	KEGG Pathway	hsa03013	Nucleocytoplasmic transport	-3.45274	-1.50087	5/108	1915,7919,9775,10921,51808	EEF1A1,DDX39B,EIF4A3,RNPS1,PHAX
10_Member	GO Biological Processes	GO:0051168	nuclear export	-3.13142	-1.23514	5/127	7919,9775,23212,51808,84271	DDX39B,EIF4A3,RRS1,PHAX,POLDIP3
10_Member	GO Biological Processes	GO:0006405	RNA export from nucleus	-2.93801	-1.08549	4/82	7919,9775,51808,84271	DDX39B,EIF4A3,PHAX,POLDIP3
10_Member	GO Biological Processes	GO:0006913	nucleocytoplasmic transport	-2.67118	-0.877341	6/236	4000,7919,9775,23212,51808,84271	LMNA,DDX39B,EIF4A3,RRS1,PHAX,POLDIP3
10_Member	GO Biological Processes	GO:0051169	nuclear transport	-2.67118	-0.877341	6/236	4000,7919,9775,23212,51808,84271	LMNA,DDX39B,EIF4A3,RRS1,PHAX,POLDIP3
10_Member	GO Biological Processes	GO:0006406	mRNA export from nucleus	-2.27906	-0.570474	3/63	7919,9775,84271	DDX39B,EIF4A3,POLDIP3
10_Member	GO Biological Processes	GO:0051028	mRNA transport	-2.22646	-0.524014	4/129	4600,7919,9775,84271	MX2,DDX39B,EIF4A3,POLDIP3
11_Summary	GO Biological Processes	GO:0033120	positive regulation of RNA splicing	-7.05085	-4.50212	6/40	3312,4691,11338,26528,27316,27339,3184,23435,56829,3608,9689	HSPA8,NCL,U2AF2,DAZAP1,RBMX,PRPF19,HNRNPD,TARDBP,ZC3HAV1,ILF2,BZW1
11_Member	GO Biological Processes	GO:0033120	positive regulation of RNA splicing	-7.05085	-4.50212	6/40	3312,4691,11338,26528,27316,27339	HSPA8,NCL,U2AF2,DAZAP1,RBMX,PRPF19
11_Member	GO Biological Processes	GO:0048026	positive regulation of mRNA splicing, via spliceosome	-6.52227	-4.04343	5/26	3312,4691,26528,27316,27339	HSPA8,NCL,DAZAP1,RBMX,PRPF19
11_Member	GO Biological Processes	GO:1903313	positive regulation of mRNA metabolic process	-6.30614	-3.86116	8/124	3184,3312,4691,23435,26528,27316,27339,56829	HNRNPD,HSPA8,NCL,TARDBP,DAZAP1,RBMX,PRPF19,ZC3HAV1
11_Member	CORUM	CORUM:1183	CDC5L complex	-6.19435	-3.7757	5/30	3312,3608,9689,27316,27339	HSPA8,ILF2,BZW1,RBMX,PRPF19
11_Member	GO Biological Processes	GO:0050685	positive regulation of mRNA processing	-5.84655	-3.48075	5/35	3312,4691,26528,27316,27339	HSPA8,NCL,DAZAP1,RBMX,PRPF19
12_Summary	Reactome Gene Sets	R-HSA-194315	Signaling by Rho GTPases	-7.02383	-4.48194	18/707	71,2319,4627,4629,6472,7112,7277,7431,7919,10096,10211,10383,23197,27316,29766,55920,79861,84790	ACTG1,FLOT2,MYH9,MYH11,SHMT2,TMPO,TUBA4A,VIM,DDX39B,ACTR3,FLOT1,TUBB4B,FAF2,RBMX,TMOD3,RCC2,TUBAL3,TUBA1C
12_Member	Reactome Gene Sets	R-HSA-194315	Signaling by Rho GTPases	-7.02383	-4.48194	18/707	71,2319,4627,4629,6472,7112,7277,7431,7919,10096,10211,10383,23197,27316,29766,55920,79861,84790	ACTG1,FLOT2,MYH9,MYH11,SHMT2,TMPO,TUBA4A,VIM,DDX39B,ACTR3,FLOT1,TUBB4B,FAF2,RBMX,TMOD3,RCC2,TUBAL3,TUBA1C
12_Member	Reactome Gene Sets	R-HSA-9716542	Signaling by Rho GTPases, Miro GTPases and RHOBTB3	-6.87994	-4.35141	18/723	71,2319,4627,4629,6472,7112,7277,7431,7919,10096,10211,10383,23197,27316,29766,55920,79861,84790	ACTG1,FLOT2,MYH9,MYH11,SHMT2,TMPO,TUBA4A,VIM,DDX39B,ACTR3,FLOT1,TUBB4B,FAF2,RBMX,TMOD3,RCC2,TUBAL3,TUBA1C
12_Member	Reactome Gene Sets	R-HSA-9706574	RHOBTB GTPase Cycle	-5.84655	-3.48075	5/35	71,7431,7919,27316,29766	ACTG1,VIM,DDX39B,RBMX,TMOD3
12_Member	Reactome Gene Sets	R-HSA-9013418	RHOBTB2 GTPase cycle	-5.1229	-2.88878	4/23	71,7919,27316,29766	ACTG1,DDX39B,RBMX,TMOD3
12_Member	Reactome Gene Sets	R-HSA-9012999	RHO GTPase cycle	-3.65217	-1.67146	10/449	71,2319,6472,7112,7431,7919,10211,23197,27316,29766	ACTG1,FLOT2,SHMT2,TMPO,VIM,DDX39B,FLOT1,FAF2,RBMX,TMOD3
12_Member	Reactome Gene Sets	R-HSA-9696264	RND3 GTPase cycle	-2.78104	-0.96317	3/42	2319,27316,29766	FLOT2,RBMX,TMOD3
13_Summary	WikiPathways	WP107	Translation factors	-6.30002	-3.86044	6/53	1915,1937,1968,1973,3646,8894,3921,6189,1654,3608,5706,7316	EEF1A1,EEF1G,EIF2S3,EIF4A1,EIF3E,EIF2S2,RPSA,RPS3A,DDX3X,ILF2,PSMC6,UBC
13_Member	WikiPathways	WP107	Translation factors	-6.30002	-3.86044	6/53	1915,1937,1968,1973,3646,8894	EEF1A1,EEF1G,EIF2S3,EIF4A1,EIF3E,EIF2S2
13_Member	Reactome Gene Sets	R-HSA-72649	Translation initiation complex formation	-6.06373	-3.66014	6/58	1968,1973,3646,3921,6189,8894	EIF2S3,EIF4A1,EIF3E,RPSA,RPS3A,EIF2S2
13_Member	Reactome Gene Sets	R-HSA-72702	Ribosomal scanning and start codon recognition	-6.06373	-3.66014	6/58	1968,1973,3646,3921,6189,8894	EIF2S3,EIF4A1,EIF3E,RPSA,RPS3A,EIF2S2
13_Member	Reactome Gene Sets	R-HSA-72662	Activation of the mRNA upon binding of the cap-binding complex and eIFs, and subsequent binding to 43S	-6.01915	-3.63487	6/59	1968,1973,3646,3921,6189,8894	EIF2S3,EIF4A1,EIF3E,RPSA,RPS3A,EIF2S2
13_Member	GO Biological Processes	GO:0006413	translational initiation	-5.68976	-3.34601	6/67	1654,1968,1973,3646,6189,8894	DDX3X,EIF2S3,EIF4A1,EIF3E,RPS3A,EIF2S2
13_Member	CORUM	CORUM:5183	DNA-PK-Ku-eIF2-NF90-NF45 complex	-5.03248	-2.81795	3/8	1968,3608,8894	EIF2S3,ILF2,EIF2S2
13_Member	Reactome Gene Sets	R-HSA-72695	Formation of the ternary complex, and subsequently, the 43S complex	-5.01826	-2.81007	5/51	1968,3646,3921,6189,8894	EIF2S3,EIF3E,RPSA,RPS3A,EIF2S2
13_Member	GO Biological Processes	GO:0002183	cytoplasmic translational initiation	-4.477	-2.34641	4/33	1968,1973,3646,8894	EIF2S3,EIF4A1,EIF3E,EIF2S2
13_Member	WikiPathways	WP5027	nsp1 from SARS-CoV-2 inhibits translation initiation in the host cell	-3.96418	-1.92786	3/17	1968,3646,8894	EIF2S3,EIF3E,EIF2S2
13_Member	Reactome Gene Sets	R-HSA-382556	ABC-family proteins mediated transport	-2.57442	-0.800375	4/103	1968,5706,7316,8894	EIF2S3,PSMC6,UBC,EIF2S2
14_Summary	Reactome Gene Sets	R-HSA-6798695	Neutrophil degranulation	-6.23824	-3.81445	14/482	1654,1915,1992,2934,3312,3608,3614,3615,5036,5315,5646,10383,23197,203068	DDX3X,EEF1A1,SERPINB1,GSN,HSPA8,ILF2,IMPDH1,IMPDH2,PA2G4,PKM,PRSS3,TUBB4B,FAF2,TUBB
14_Member	Reactome Gene Sets	R-HSA-6798695	Neutrophil degranulation	-6.23824	-3.81445	14/482	1654,1915,1992,2934,3312,3608,3614,3615,5036,5315,5646,10383,23197,203068	DDX3X,EEF1A1,SERPINB1,GSN,HSPA8,ILF2,IMPDH1,IMPDH2,PA2G4,PKM,PRSS3,TUBB4B,FAF2,TUBB
15_Summary	GO Biological Processes	GO:0032204	regulation of telomere maintenance	-5.82155	-3.46025	7/100	3184,3192,8607,10856,26354,51548,55226,2237,4673,5928,5931,22944,25898,27136,27339,51008,57109,57418,83743,2319,2934,3312,4000,10211,23435,4733,6624,7316,3006,1655,2023,3190,3301,7919,8531,9258	HNRNPD,HNRNPU,RUVBL1,RUVBL2,GNL3,SIRT6,NAT10,FEN1,NAP1L1,RBBP4,RBBP7,KIN,RCHY1,MORC1,PRPF19,ASCC1,REXO4,WDR18,GRWD1,FLOT2,GSN,HSPA8,LMNA,FLOT1,TARDBP,DRG1,FSCN1,UBC,H1-2,DDX5,ENO1,HNRNPK,DNAJA1,DDX39B,YBX3,MFHAS1
15_Member	GO Biological Processes	GO:0032204	regulation of telomere maintenance	-5.82155	-3.46025	7/100	3184,3192,8607,10856,26354,51548,55226	HNRNPD,HNRNPU,RUVBL1,RUVBL2,GNL3,SIRT6,NAT10
15_Member	GO Biological Processes	GO:0006259	DNA metabolic process	-4.58975	-2.4296	15/763	2237,4673,5928,5931,8607,10856,22944,25898,27136,27339,51008,51548,57109,57418,83743	FEN1,NAP1L1,RBBP4,RBBP7,RUVBL1,RUVBL2,KIN,RCHY1,MORC1,PRPF19,ASCC1,SIRT6,REXO4,WDR18,GRWD1
15_Member	GO Biological Processes	GO:2001252	positive regulation of chromosome organization	-4.55787	-2.40845	6/105	2237,3184,8607,10856,26354,51548	FEN1,HNRNPD,RUVBL1,RUVBL2,GNL3,SIRT6
15_Member	GO Biological Processes	GO:0032206	positive regulation of telomere maintenance	-4.46718	-2.34182	5/66	3184,8607,10856,26354,51548	HNRNPD,RUVBL1,RUVBL2,GNL3,SIRT6
15_Member	GO Biological Processes	GO:0031647	regulation of protein stability	-4.07809	-2.01558	9/321	2319,2934,3312,4000,8607,10211,10856,23435,51548	FLOT2,GSN,HSPA8,LMNA,RUVBL1,FLOT1,RUVBL2,TARDBP,SIRT6
15_Member	GO Biological Processes	GO:0033044	regulation of chromosome organization	-4.07582	-2.01555	8/250	2237,3184,3192,8607,10856,26354,51548,55226	FEN1,HNRNPD,HNRNPU,RUVBL1,RUVBL2,GNL3,SIRT6,NAT10
15_Member	GO Biological Processes	GO:0006281	DNA repair	-2.78304	-0.963886	9/485	2237,8607,10856,22944,25898,27339,51008,51548,57109	FEN1,RUVBL1,RUVBL2,KIN,RCHY1,PRPF19,ASCC1,SIRT6,REXO4
15_Member	GO Biological Processes	GO:0010638	positive regulation of organelle organization	-2.67605	-0.879429	9/503	2237,2934,3184,4733,6624,8607,10856,26354,51548	FEN1,GSN,HNRNPD,DRG1,FSCN1,RUVBL1,RUVBL2,GNL3,SIRT6
15_Member	Reactome Gene Sets	R-HSA-73894	DNA Repair	-2.54518	-0.776889	7/336	2237,7316,8607,25898,27339,51008,51548	FEN1,UBC,RUVBL1,RCHY1,PRPF19,ASCC1,SIRT6
15_Member	Reactome Gene Sets	R-HSA-180786	Extension of Telomeres	-2.53827	-0.771128	3/51	2237,8607,10856	FEN1,RUVBL1,RUVBL2
15_Member	GO Biological Processes	GO:0051052	regulation of DNA metabolic process	-2.48748	-0.730474	9/537	3006,3184,3192,8607,10856,26354,27136,51548,55226	H1-2,HNRNPD,HNRNPU,RUVBL1,RUVBL2,GNL3,MORC1,SIRT6,NAT10
15_Member	GO Biological Processes	GO:0032200	telomere organization	-2.26227	-0.555676	4/126	2237,8607,10856,51548	FEN1,RUVBL1,RUVBL2,SIRT6
15_Member	GO Biological Processes	GO:0000018	regulation of DNA recombination	-2.19161	-0.49964	4/132	3006,8607,10856,51548	H1-2,RUVBL1,RUVBL2,SIRT6
15_Member	GO Biological Processes	GO:0010569	regulation of double-strand break repair via homologous recombination	-2.13495	-0.451521	3/71	8607,10856,51548	RUVBL1,RUVBL2,SIRT6
15_Member	GO Biological Processes	GO:0080135	regulation of cellular response to stress	-2.12735	-0.444864	10/723	1655,2023,3190,3301,7919,8531,8607,9258,10856,51548	DDX5,ENO1,HNRNPK,DNAJA1,DDX39B,YBX3,RUVBL1,MFHAS1,RUVBL2,SIRT6
15_Member	GO Biological Processes	GO:2001020	regulation of response to DNA damage stimulus	-2.11843	-0.439465	6/307	1655,3190,7919,8607,10856,51548	DDX5,HNRNPK,DDX39B,RUVBL1,RUVBL2,SIRT6
16_Summary	CORUM	CORUM:1335	SNW1 complex	-5.57494	-3.24806	4/18	1915,1937,3192,203068,3312,22944,7284	EEF1A1,EEF1G,HNRNPU,TUBB,HSPA8,KIN,TUFM
16_Member	CORUM	CORUM:1335	SNW1 complex	-5.57494	-3.24806	4/18	1915,1937,3192,203068	EEF1A1,EEF1G,HNRNPU,TUBB
16_Member	Reactome Gene Sets	R-HSA-8876725	Protein methylation	-3.81392	-1.8043	3/19	1915,3312,22944	EEF1A1,HSPA8,KIN
16_Member	GO Biological Processes	GO:0006414	translational elongation	-2.90778	-1.06213	3/38	1915,1937,7284	EEF1A1,EEF1G,TUFM
16_Member	KEGG Pathway	hsa05134	Legionellosis	-2.40115	-0.665861	3/57	1915,1937,3312	EEF1A1,EEF1G,HSPA8
17_Summary	GO Biological Processes	GO:0042274	ribosomal small subunit biogenesis	-5.43506	-3.12442	6/74	705,3921,6838,23212,28987,55226	BYSL,RPSA,SURF6,RRS1,NOB1,NAT10
17_Member	GO Biological Processes	GO:0042274	ribosomal small subunit biogenesis	-5.43506	-3.12442	6/74	705,3921,6838,23212,28987,55226	BYSL,RPSA,SURF6,RRS1,NOB1,NAT10
17_Member	GO Biological Processes	GO:0030490	maturation of SSU-rRNA	-3.72501	-1.72912	4/51	705,23212,28987,55226	BYSL,RRS1,NOB1,NAT10
18_Summary	WikiPathways	WP4290	Metabolic reprogramming in colon cancer	-5.33967	-3.05979	5/44	1743,2023,5230,5315,6472,7316	DLST,ENO1,PGK1,PKM,SHMT2,UBC
18_Member	WikiPathways	WP4290	Metabolic reprogramming in colon cancer	-5.33967	-3.05979	5/44	1743,2023,5230,5315,6472	DLST,ENO1,PGK1,PKM,SHMT2
18_Member	WikiPathways	WP5049	Glycolysis in senescence	-4.56853	-2.41636	3/11	2023,5230,5315	ENO1,PGK1,PKM
18_Member	WikiPathways	WP4629	Aerobic glycolysis	-4.44537	-2.33283	3/12	2023,5230,5315	ENO1,PGK1,PKM
18_Member	Reactome Gene Sets	R-HSA-9637690	Response of Mtb to phagocytosis	-3.55913	-1.59487	3/23	2023,5230,7316	ENO1,PGK1,UBC
18_Member	Reactome Gene Sets	R-HSA-9635486	Infection with Mycobacterium tuberculosis	-3.34831	-1.41522	3/27	2023,5230,7316	ENO1,PGK1,UBC
18_Member	KEGG Pathway	hsa01200	Carbon metabolism	-3.32741	-1.39598	5/115	1743,2023,5230,5315,6472	DLST,ENO1,PGK1,PKM,SHMT2
18_Member	KEGG Pathway	hsa01230	Biosynthesis of amino acids	-3.083	-1.19432	4/75	2023,5230,5315,6472	ENO1,PGK1,PKM,SHMT2
18_Member	GO Biological Processes	GO:0006096	glycolytic process	-2.87478	-1.03186	3/39	2023,5230,5315	ENO1,PGK1,PKM
18_Member	GO Biological Processes	GO:0006757	ATP generation from ADP	-2.84269	-1.0144	3/40	2023,5230,5315	ENO1,PGK1,PKM
18_Member	WikiPathways	WP4018	Clear cell renal cell carcinoma pathways	-2.84265	-1.0144	4/87	2023,5230,5315,6472	ENO1,PGK1,PKM,SHMT2
18_Member	WikiPathways	WP534	Glycolysis and gluconeogenesis	-2.6943	-0.892769	3/45	2023,5230,5315	ENO1,PGK1,PKM
18_Member	GO Biological Processes	GO:0046031	ADP metabolic process	-2.61363	-0.830221	3/48	2023,5230,5315	ENO1,PGK1,PKM
18_Member	GO Biological Processes	GO:0006165	nucleoside diphosphate phosphorylation	-2.40115	-0.665861	3/57	2023,5230,5315	ENO1,PGK1,PKM
18_Member	GO Biological Processes	GO:0046939	nucleotide phosphorylation	-2.35894	-0.634115	3/59	2023,5230,5315	ENO1,PGK1,PKM
18_Member	GO Biological Processes	GO:0006090	pyruvate metabolic process	-2.33842	-0.616908	3/60	2023,5230,5315	ENO1,PGK1,PKM
18_Member	GO Biological Processes	GO:0009135	purine nucleoside diphosphate metabolic process	-2.31827	-0.603671	3/61	2023,5230,5315	ENO1,PGK1,PKM
18_Member	GO Biological Processes	GO:0009179	purine ribonucleoside diphosphate metabolic process	-2.31827	-0.603671	3/61	2023,5230,5315	ENO1,PGK1,PKM
18_Member	Canonical Pathways	M255	PID HIF1 TFPATHWAY	-2.22275	-0.524014	3/66	2023,5230,5315	ENO1,PGK1,PKM
18_Member	KEGG Pathway	hsa00010	Glycolysis / Gluconeogenesis	-2.20461	-0.509751	3/67	2023,5230,5315	ENO1,PGK1,PKM
18_Member	GO Biological Processes	GO:0009185	ribonucleoside diphosphate metabolic process	-2.13495	-0.451521	3/71	2023,5230,5315	ENO1,PGK1,PKM
18_Member	Reactome Gene Sets	R-HSA-70171	Glycolysis	-2.13495	-0.451521	3/71	2023,5230,5315	ENO1,PGK1,PKM
19_Summary	Canonical Pathways	M66	PID MYC ACTIV PATHWAY	-5.2688	-3.00708	6/79	1973,2023,4691,8607,10856,84864	EIF4A1,ENO1,NCL,RUVBL1,RUVBL2,RIOX2
19_Member	Canonical Pathways	M66	PID MYC ACTIV PATHWAY	-5.2688	-3.00708	6/79	1973,2023,4691,8607,10856,84864	EIF4A1,ENO1,NCL,RUVBL1,RUVBL2,RIOX2
20_Summary	Reactome Gene Sets	R-HSA-9613829	Chaperone Mediated Autophagy	-5.20399	-2.94934	4/22	1915,3312,7316,7431,3184,5706,3911,6097,6624,1973,3185,4600,8638,9775	EEF1A1,HSPA8,UBC,VIM,HNRNPD,PSMC6,LAMA5,RORC,FSCN1,EIF4A1,HNRNPF,MX2,OASL,EIF4A3
20_Member	Reactome Gene Sets	R-HSA-9613829	Chaperone Mediated Autophagy	-5.20399	-2.94934	4/22	1915,3312,7316,7431	EEF1A1,HSPA8,UBC,VIM
20_Member	Reactome Gene Sets	R-HSA-450408	AUF1 (hnRNP D0) binds and destabilizes mRNA	-3.56715	-1.59929	4/56	3184,3312,5706,7316	HNRNPD,HSPA8,PSMC6,UBC
20_Member	Reactome Gene Sets	R-HSA-6785807	Interleukin-4 and Interleukin-13 signaling	-3.45274	-1.50087	5/108	3312,3911,6097,6624,7431	HSPA8,LAMA5,RORC,FSCN1,VIM
20_Member	Reactome Gene Sets	R-HSA-1280215	Cytokine Signaling in Immune system	-3.15696	-1.25605	12/715	1973,3185,3312,3911,4600,5706,6097,6624,7316,7431,8638,9775	EIF4A1,HNRNPF,HSPA8,LAMA5,MX2,PSMC6,RORC,FSCN1,UBC,VIM,OASL,EIF4A3
20_Member	Reactome Gene Sets	R-HSA-9615710	Late endosomal microautophagy	-3.0127	-1.1412	3/35	3312,7316,7431	HSPA8,UBC,VIM
20_Member	Reactome Gene Sets	R-HSA-450531	Regulation of mRNA stability by proteins that bind AU-rich elements	-2.82431	-0.999984	4/88	3184,3312,5706,7316	HNRNPD,HSPA8,PSMC6,UBC
20_Member	Reactome Gene Sets	R-HSA-449147	Signaling by Interleukins	-2.34825	-0.624457	8/462	3185,3312,3911,5706,6097,6624,7316,7431	HNRNPF,HSPA8,LAMA5,PSMC6,RORC,FSCN1,UBC,VIM
