# Supplementary material for: Epithelial SIRT6 governs IL-17A pathogenicity and drives allergic airway inflammation and remodeling
Source: Nat Commun. 2023 Dec 22;14:8525. doi: 10.1038/s41467-023-44179-x (PMC10746710; doi:10.1038/s41467-023-44179-x)
Supplement: Supplementary file 6 — Supplementary data 3 [file 41467_2023_44179_MOESM6_ESM.xlsx]

## Sheet: Sheet1
Accession	Description	Score	Coverage	# Proteins	# Unique Peptides	# Peptides	# PSMs	# AAs	MW [kDa]	calc. pI
P38646	Stress-70 protein, mitochondrial OS=Homo sapiens OX=9606 GN=HSPA9 PE=1 SV=2 - [GRP75_HUMAN]	162.627	50.37	5	28	28	64	679	73.6348	6.16357
	A2	Sequence	# PSMs	# Proteins	# Protein Groups	Protein Group Accessions	Modifications	ΔCn	q-Value	PEP	XCorr	Charge	MH+ [Da]	ΔM [ppm]	RT [min]	# Missed Cleavages
	High	ERVEAVNMAEGIIHDTETK	2	1	1	P38646		0	0	0.002074	6.94676	3	2142.04	-3.62599	92.8617	1
	High	EQQIVIQSSGGLSKDDIENMVK	2	2	1	P38646		0	0	0.001214	5.55523	3	2418.2	-7.63383	90.3217	1
	High	ERVEAVNmAEGIIHDTETK	4	1	1	P38646	M8(Oxidation)	0	0	0.004148	4.92898	3	2158.03	-7.04079	73.0788	1
	High	VINEPTAAALAYGLDKSEDK	1	1	1	P38646		0	0	0.003526	4.64895	3	2105.07	-3.38535	89.8228	1
	High	STNGDTFLGGEDFDQALLR	2	1	1	P38646		0	0	0.003608	3.47453	2	2055.94	-8.75318	104.208	0
	High	EQQIVIQSSGGLSKDDIENmVK	1	2	1	P38646	M20(Oxidation)	0	0.002	0.0105	4.19693	3	2434.19	-8.97999	74.0649	1
	High	VINEPTAAALAYGLDK	2	1	1	P38646		0	0.002	0.01317	3.92993	2	1645.87	-5.23858	93.0567	0
	High	VEAVNMAEGIIHDTETK	2	1	1	P38646		0	0.002	0.0139	3.81668	3	1856.9	-2.41743	95.4705	0
	High	NAVITVPAYFnDSQR	2	1	1	P38646	N11(Deamidated)	0	0.002	0.03513	3.37094	2	1695.82	-7.38445	93.0739	0
	High	VqQTVQDLFGR	4	1	1	P38646	Q2(Deamidated)	0	0.002	0.0221	3.12913	2	1291.66	-5.51019	83.1198	0
	High	EQQIVIQSSGGLSK	2	2	1	P38646		0	0.002	0.02609	3.11951	2	1473.78	-6.37247	44.889	0
	High	VEAVNmAEGIIHDTETK	2	1	1	P38646	M6(Oxidation)	0	0.002	0.01728	3.10525	3	1872.89	-6.4602	76.1428	0
	High	QAASSLQQASLK	1	1	1	P38646		0	0.002	0.0347	3.10523	2	1231.66	-4.88175	24.5819	0
	High	QAVTNPNNTFYATK	1	3	1	P38646		0	0.002	0.01437	3.0935	2	1568.76	-6.66514	38.4743	0
	High	MEEFKDQLPADEcNK	1	1	1	P38646	C13(Carbamidomethyl)	0	0.002	0.05487	3.05202	3	1853.79	-7.1704	47.4673	1
	High	LLGQFTLIGIPPAPR	3	2	1	P38646		0	0.002	0.02088	2.95381	2	1592.94	-5.39135	109.008	0
	High	NAVITVPAYFNDSQR	2	1	1	P38646		0	0.002	0.07685	2.80308	3	1694.84	-4.58344	91.7002	0
	High	STnGDTFLGGEDFDQALLR	1	1	1	P38646	N3(Deamidated)	0	0.002	0.02767	2.75878	2	2056.93	-7.15015	105.573	0
	High	MKETAENYLGHTAK	1	1	1	P38646		0	0.002	0.06174	2.74974	3	1592.77	-3.87315	22.8455	1
	High	GAVVGIDLGTTNScVAVmEGK	1	1	1	P38646	C14(Carbamidomethyl); M18(Oxidation)	0	0.002	0.04531	2.62753	3	2094.01	-4.64699	86.3025	0
	High	ASNGDAWVEAHGK	2	2	1	P38646		0	0.002	0.07559	2.62747	3	1341.61	-4.19442	21.1959	0
	High	ETAENYLGHTAK	1	1	1	P38646		0	0.002	0.08345	2.54793	2	1333.63	-8.0234	23.8753	0
	High	cELSSSVQTDINLPYLTmDSSGPK	1	2	1	P38646	C1(Carbamidomethyl); M18(Oxidation)	0	0.002	0.1052	2.25919	3	2658.21	-6.62789	100.147	0
	High	AqFEGIVTDLIR	1	2	1	P38646	Q2(Deamidated)	0	0.002	0.01913	2.25633	2	1362.72	-5.06141	108.006	0
	High	LYSPSQIGAFVLmK	2	1	1	P38646	M13(Oxidation)	0	0.002	0.06681	2.23003	2	1569.83	-3.62541	103.773	0
	High	QAVTNPnNTFYATK	4	3	1	P38646	N7(Deamidated)	0	0.002	0.09474	2.22264	2	1569.75	-5.81014	44.5455	0
	High	AQFEGIVTDLIR	2	2	1	P38646		0	0.002	0.08642	2.20918	2	1361.74	-3.53583	105.444	0
	High	YDDPEVQK	1	2	1	P38646		0	0.002	0.1132	2.03495	2	993.447	-4.93732	14.1162	0
	High	TTPSVVAFTADGER	1	3	1	P38646		0	0.002	0.09851	1.78363	2	1450.71	-6.4713	67.9912	0
	High	ASnGDAWVEAHGK	1	2	1	P38646	N3(Deamidated)	0	0.003	0.1886	3.15596	3	1342.59	-5.90149	28.2548	0
	High	KDSETGENIR	1	1	1	P38646		0	0.003	0.1237	2.9332	2	1148.55	-6.60212	10.493	1
	High	mKETAENYLGHTAK	1	1	1	P38646	M1(Oxidation)	0	0.003	0.152	2.80138	3	1608.76	-4.8092	17.4667	1
	High	RTIAPcQK	1	2	1	P38646	C6(Carbamidomethyl)	0	0.003	0.1708	2.7857	2	973.519	-5.6194	10.5101	1
	High	SDIGEVILVGGmTR	1	2	1	P38646	M12(Oxidation)	0	0.003	0.1319	2.45052	2	1462.75	-7.73966	87.9639	0
	High	mEEFKDQLPADEcNK	1	1	1	P38646	M1(Oxidation); C13(Carbamidomethyl)	0	0.003	0.1273	2.27269	3	1869.79	-4.22627	37.0083	1
	High	DAGQISGLNVLR	1	1	1	P38646		0	0.003	0.2034	2.23617	2	1242.67	-6.2208	82.9589	0
	High	VQQTVQDLFGR	1	1	1	P38646		0	0.003	0.1896	2.05014	2	1290.67	-6.17086	77.8087	0
	High	GAVVGIDLGTTNScVAVMEGK	1	1	1	P38646	C14(Carbamidomethyl)	0	0.003	0.149	1.69245	3	2078.02	-3.66393	95.9292	0
	High	cELSSSVQTDINLPYLTMDSSGPK	1	2	1	P38646	C1(Carbamidomethyl)	0	0.003	0.1562	1.61477	3	2642.21	-8.36155	104.803	0
	High	AmQDAEVSK	1	2	1	P38646	M2(Oxidation)	0	0.007	0.2301	1.69369	2	994.446	-5.53383	9.94827	0
	High	LFEMAYK	1	1	1	P38646		0	0.007	0.2548	1.04434	2	901.446	-2.71076	65.6835	0
P11142	Heat shock cognate 71 kDa protein OS=Homo sapiens OX=9606 GN=HSPA8 PE=1 SV=1 - [HSP7C_HUMAN]	68.7545	31.73	16	13	16	28	646	70.8542	5.51611
	A2	Sequence	# PSMs	# Proteins	# Protein Groups	Protein Group Accessions	Modifications	ΔCn	q-Value	PEP	XCorr	Charge	MH+ [Da]	ΔM [ppm]	RT [min]	# Missed Cleavages
	High	NQTAEKEEFEHQQK	1	6	1	P11142		0	0	0.004944	5.29659	3	1745.8	-6.49544	11.1601	1
	High	TVTNAVVTVPAYFNDSQR	2	8	1	P11142		0	0	0.002405	4.10488	2	1981.98	-7.02174	92.0258	0
	High	IINEPTAAAIAYGLDK	2	10	2	P11021;P11142		0	0	0.006081	3.85759	2	1659.89	-5.79774	94.6299	0
	High	HWPFmVVNDAGRPK	1	11	1	P11142	M5(Oxidation)	0	0.002	0.0148	4.13166	3	1669.82	-2.97862	67.6038	0
	High	ARFEELNADLFR	2	7	1	P11142		0	0.002	0.03035	3.28802	2	1480.75	-4.82278	91.011	1
	High	DAGTIAGLNVLR	1	9	1	P11142		0	0.002	0.07625	3.18089	2	1199.67	-4.14462	90.8	0
	High	NSLESYAFNMK	1	6	1	P11142		0	0.002	0.0399	3.15728	2	1303.59	-4.27591	85.9092	0
	High	cNEIINWLDK	1	6	1	P11142	C1(Carbamidomethyl)	0	0.002	0.03718	2.99156	2	1304.63	-2.23535	98.6966	0
	High	SQIHDIVLVGGSTR	1	6	1	P11142		0	0.002	0.03609	2.94537	2	1481.8	-5.57132	57.7946	0
	High	VEIIAnDQGNR	3	20	3	P11021;P0DMV8;P11142	N6(Deamidated)	0	0.002	0.03906	2.50112	2	1229.6	-6.36112	28.0562	0
	High	HWPFMVVNDAGRPK	1	11	1	P11142		0	0.002	0.05869	2.26671	3	1653.82	-7.37384	79.9049	0
	High	SFYPEEVSSmVLTK	2	11	1	P11142	M10(Oxidation)	0	0.002	0.03559	2.09055	2	1632.77	-5.81674	90.8217	0
	High	TTPSYVAFTDTER	1	19	2	P0DMV8;P11142		0	0.002	0.08134	1.99137	2	1487.7	-3.67207	66.5765	0
	High	NSLESYAFNmK	1	6	1	P11142	M10(Oxidation)	0	0.003	0.1335	2.69185	2	1319.59	-5.55097	63.7222	0
	High	LLQDFFNGK	1	8	1	P11142		0	0.003	0.1487	2.19125	2	1081.56	-3.88062	91.1943	0
	High	LLQDFFnGK	2	8	1	P11142	N7(Deamidated)	0	0.003	0.1458	1.96799	2	1082.55	-4.89862	92.1856	0
	High	mVNHFIAEFK	1	5	1	P11142	M1(Oxidation)	0	0.003	0.1619	1.92302	3	1251.61	-3.85449	61.7326	0
	High	SFYPEEVSSMVLTK	1	11	1	P11142		0	0.003	0.2001	1.73485	2	1616.77	-9.17046	99.4938	0
	High	IInEPTAAAIAYGLDK	1	10	2	P11021;P11142	N3(Deamidated)	0	0.003	0.1497	1.72443	2	1660.87	-5.43115	97.0682	0
	High	mKEIAEAYLGK	1	10	1	P11142	M1(Oxidation)	0	0.007	0.2628	1.86341	2	1268.65	-5.10058	37.3836	1
	High	STAGDTHLGGEDFDNR	1	5	1	P11142		0	0.009	0.2711	2.02794	3	1691.71	-7.34838	30.4688	0
P11021	Endoplasmic reticulum chaperone BiP OS=Homo sapiens OX=9606 GN=HSPA5 PE=1 SV=2 - [BIP_HUMAN]	65.6963	36.09	1	19	21	29	654	72.2884	5.16064
	A2	Sequence	# PSMs	# Proteins	# Protein Groups	Protein Group Accessions	Modifications	ΔCn	q-Value	PEP	XCorr	Charge	MH+ [Da]	ΔM [ppm]	RT [min]	# Missed Cleavages
	High	IINEPTAAAIAYGLDK	2	10	2	P11021;P11142		0	0	0.006081	3.85759	2	1659.89	-5.79774	94.6299	0
	High	IINEPTAAAIAYGLDKR	1	1	1	P11021		0	0.002	0.00677	4.61233	3	1815.99	-3.7187	90.3141	1
	High	LGGkLSSEDKETmEK	1	1	1	P11021	K4(Acetyl); M13(Oxidation)	0	0.002	0.05552	3.67977	3	1709.85	16.1146	11.5066	2
	High	DNHLLGTFDLTGIPPAPR	2	1	1	P11021		0	0.002	0.02376	3.62067	3	1934.01	-3.36367	101.917	0
	High	IEWLESHQDADIEDFK	2	1	1	P11021		0	0.002	0.01262	3.5345	3	1974.9	-3.08909	92.3857	0
	High	SDIDEIVLVGGSTR	1	1	1	P11021		0	0.002	0.009354	3.19265	2	1460.75	-4.58825	90.4265	0
	High	NELESYAYSLK	1	1	1	P11021		0	0.002	0.05097	2.75211	2	1316.63	-6.12893	82.9463	0
	High	TKPYIQVDIGGGQTK	1	1	1	P11021		0	0.002	0.06741	2.65283	3	1604.86	-3.77717	54.2969	0
	High	VEIIAnDQGNR	3	20	3	P11021;P0DMV8;P11142	N6(Deamidated)	0	0.002	0.03906	2.50112	2	1229.6	-6.36112	28.0562	0
	High	DAGTIAGLNVMR	1	1	1	P11021		0	0.002	0.0812	2.31802	2	1217.62	-7.7001	82.0173	0
	High	IEIESFYEGEDFSETLTR	1	1	1	P11021		0	0.002	0.01441	2.07162	2	2164.98	-5.83447	104.785	0
	High	ITPSYVAFTPEGER	1	1	1	P11021		0	0.002	0.05796	1.96175	2	1566.76	-10.0229	79.7892	0
	High	ELEEIVQPIISK	1	1	1	P11021		0	0.002	0.08953	1.87864	2	1397.79	-2.58232	91.3908	0
	High	AKFEELNMDLFR	1	1	1	P11021		0	0.003	0.1857	3.37447	3	1512.75	-3.74584	97.9821	1
	High	FEELNMDLFR	1	1	1	P11021		0	0.003	0.1482	2.93061	2	1313.61	-3.87771	104.172	0
	High	LGGkLSSEDKETMEK	1	1	1	P11021	K4(Acetyl)	0	0.003	0.1422	2.58894	3	1693.86	15.4628	15.4454	2
	High	AKFEELNmDLFR	1	1	1	P11021	M8(Oxidation)	0	0.003	0.1688	1.89438	2	1528.73	-8.23687	87.2292	1
	High	KKELEEIVQPIISK	1	1	1	P11021		0	0.003	0.2032	1.82758	3	1653.97	-3.85021	72.3777	2
	High	IInEPTAAAIAYGLDK	1	10	2	P11021;P11142	N3(Deamidated)	0	0.003	0.1497	1.72443	2	1660.87	-5.43115	97.0682	0
	High	ETAEAYLGK	1	1	1	P11021		0	0.003	0.1321	1.51945	2	981.486	-2.46114	29.8267	0
	High	VTHAVVTVPAYFNDAQR	1	1	1	P11021		0	0.005	0.2249	2.58429	3	1887.96	-5.95681	79.9643	0
	High	STMKPVQK	1	1	1	P11021		0	0.007	0.2539	1.75947	2	918.503	-4.94269	9.70258	0
	High	KSDIDEIVLVGGSTR	1	1	1	P11021		0	0.007	0.2413	1.7579	3	1588.84	-7.18431	77.9526	1
	High	TFAPEEISAMVLTK	1	1	1	P11021		0	0.008	0.2642	1.41822	3	1536.8	-0.917099	105.068	0
P07437	Tubulin beta chain OS=Homo sapiens OX=9606 GN=TUBB PE=1 SV=2 - [TBB5_HUMAN]	56.8954	47.07	32	5	15	26	444	49.639	4.89404
	A2	Sequence	# PSMs	# Proteins	# Protein Groups	Protein Group Accessions	Modifications	ΔCn	q-Value	PEP	XCorr	Charge	MH+ [Da]	ΔM [ppm]	RT [min]	# Missed Cleavages
	High	FWEVISDEHGIDPTGTYHGDSDLQLDR	1	1	1	P07437		0	0	0.0001605	6.56655	4	3102.39	-5.29116	97.2914	0
	High	LHFFmPGFAPLTSR	1	13	2	P68371;P07437	M5(Oxidation)	0	0.002	0.08798	4.31303	3	1636.82	-3.94453	98.2726	0
	High	ImNTFSVVPSPK	2	12	2	P07437;P68371	M2(Oxidation)	0	0.002	0.01852	2.97484	2	1335.69	-6.09685	67.2139	0
	High	EIVHIQAGQcGNQIGAK	1	23	2	P07437;P68371	C10(Carbamidomethyl)	0	0.002	0.119	2.73674	3	1822.92	-2.59984	41.6819	0
	High	LHFFMPGFAPLTSR	1	13	2	P68371;P07437		0	0.002	0.04024	2.72252	3	1620.83	-4.25883	107.047	0
	High	ISEQFTAMFR	1	10	2	P07437;P68371		0	0.002	0.09487	2.66582	2	1229.59	-3.13215	93.268	0
	High	FPGQLNADLR	1	19	2	P68371;P07437		0	0.002	0.08436	2.63428	2	1130.59	-3.5248	66.8615	0
	High	ISVYYNEATGGK	2	2	1	P07437		0	0.002	0.03388	2.57063	2	1301.63	-5.61672	43.7033	0
	High	LAVNmVPFPR	2	17	2	P68371;P07437	M5(Oxidation)	0	0.002	0.06335	2.27165	2	1159.62	-4.1902	81.6736	0
	High	IMNTFSVVPSPK	1	12	2	P07437;P68371		0	0.002	0.03628	2.26348	2	1319.7	-5.02897	82.5169	0
	High	ALTVPELTQQVFDAK	1	3	1	P07437		0	0.002	0.05913	2.16936	2	1659.89	-2.78253	105.152	0
	High	mAVTFIGNSTAIQELFK	2	3	1	P07437	M1(Oxidation)	0	0.002	0.06568	2.14862	2	1885.96	-5.41486	111.267	0
	High	NSSYFVEWIPNNVK	1	12	2	P07437;P68371		0	0.002	0.08085	2.14584	2	1696.81	-11.047	102.128	0
	High	AILVDLEPGTMDSVR	1	10	1	P07437		0	0.002	0.06315	2.12192	2	1615.83	-5.95218	96.7177	0
	High	YLTVAAVFR	1	5	2	P68371;P07437		0	0.003	0.1969	2.22295	2	1039.59	-4.67556	95.124	0
	High	GHYTEGAELVDSVLDVVR	1	10	2	P07437;P68371		0	0.003	0.1586	1.98192	2	1958.97	-7.92515	110.392	0
	High	TAVcDIPPR	5	11	2	P68371;P07437	C4(Carbamidomethyl)	0	0.003	0.1323	1.95121	2	1028.51	-7.53615	27.5889	0
	High	NSSYFVEWIPnNVK	1	12	2	P07437;P68371	N11(Deamidated)	0	0.003	0.1521	1.2246	2	1697.81	-3.49541	103.528	0
P10696	Alkaline phosphatase, placental-like OS=Homo sapiens OX=9606 GN=ALPPL2 PE=2 SV=4 - [PPBN_HUMAN]	46.0044	37.97	2	3	14	17	532	57.341	6.34131
	A2	Sequence	# PSMs	# Proteins	# Protein Groups	Protein Group Accessions	Modifications	ΔCn	q-Value	PEP	XCorr	Charge	MH+ [Da]	ΔM [ppm]	RT [min]	# Missed Cleavages
	High	AGQLTSEEDTLSLVTADHSHVFSFGGYPLR	1	2	2	P05187;P10696		0	0.002	0.04498	4.24551	4	3234.56	-3.58156	106.296	0
	High	AYTVLLYGNGPGYVLK	1	2	2	P05187;P10696		0	0.002	0.01409	3.76002	2	1727.93	-3.34244	100.53	0
	High	QQSAVPLDGETHAGEDVAVFAR	2	1	1	P10696		0	0.002	0.02554	3.56201	3	2297.1	-7.18471	84.3282	0
	High	VQHASPAGAYAHTVNR	1	1	1	P10696		0	0.002	0.04221	3.42276	4	1678.84	-3.36871	14.8138	0
	High	AYTVLLYGnGPGYVLK	1	2	2	P05187;P10696	N9(Deamidated)	0	0.002	0.05786	3.35945	2	1728.91	-7.58105	101.935	0
	High	GNFQTIGLSAAAR	1	2	2	P05187;P10696		0	0.002	0.0399	2.94127	2	1305.68	-7.06987	67.8749	0
	High	DGARPDVTESESGSPEYR	1	2	2	P05187;P10696		0	0.002	0.05413	2.45626	3	1951.85	-6.28696	25.8153	0
	High	ALTETImFDDAIER	1	2	2	P05187;P10696	M7(Oxidation)	0	0.002	0.02448	2.42243	2	1640.78	-4.96473	91.5158	0
	High	GNEVISVMNR	1	3	2	P05187;P10696		0	0.002	0.09121	2.41254	2	1118.56	-5.15409	50.8086	0
	High	NLVQEWLAK	1	3	2	P05187;P10696		0	0.002	0.09869	2.13886	2	1100.6	-5.88781	99.6906	0
	High	GSSIFGLAPGK	1	2	2	P05187;P10696		0	0.003	0.1231	2.30733	2	1033.56	-6.31455	77.8725	0
	High	SVGVVTTTR	1	3	2	P05187;P10696		0	0.003	0.1756	2.15578	2	919.516	-5.60049	16.6701	0
	High	LGPETFLAMDR	1	1	1	P10696		0	0.003	0.1256	2.13514	2	1249.62	-3.94904	96.8165	0
	High	GFFLFVEGGR	1	2	2	P05187;P10696		0	0.003	0.2084	1.77985	2	1128.58	-3.18593	106.967	0
	High	NWYSDADVPASAR	1	2	2	P05187;P10696		0	0.005	0.221	2.10112	2	1451.65	-5.10502	65.1072	0
	High	LGPETFLAmDR	1	1	1	P10696	M9(Oxidation)	0	0.007	0.257	1.87789	2	1265.61	-4.51099	86.1258	0
P68371	Tubulin beta-4B chain OS=Homo sapiens OX=9606 GN=TUBB4B PE=1 SV=1 - [TBB4B_HUMAN]	43.0918	34.16	24	2	12	23	445	49.799	4.89404
	A2	Sequence	# PSMs	# Proteins	# Protein Groups	Protein Group Accessions	Modifications	ΔCn	q-Value	PEP	XCorr	Charge	MH+ [Da]	ΔM [ppm]	RT [min]	# Missed Cleavages
	High	LHFFmPGFAPLTSR	1	13	2	P68371;P07437	M5(Oxidation)	0	0.002	0.08798	4.31303	3	1636.82	-3.94453	98.2726	0
	High	ImNTFSVVPSPK	2	12	2	P07437;P68371	M2(Oxidation)	0	0.002	0.01852	2.97484	2	1335.69	-6.09685	67.2139	0
	High	EIVHLQAGQcGNQIGAK	1	23	2	P07437;P68371	C10(Carbamidomethyl)	0	0.002	0.119	2.73674	3	1822.92	-2.59984	41.6819	0
	High	LHFFMPGFAPLTSR	1	13	2	P68371;P07437		0	0.002	0.04024	2.72252	3	1620.83	-4.25883	107.047	0
	High	ISEQFTAMFR	1	10	2	P07437;P68371		0	0.002	0.09487	2.66582	2	1229.59	-3.13215	93.268	0
	High	FPGQLNADLR	1	19	2	P68371;P07437		0	0.002	0.08436	2.63428	2	1130.59	-3.5248	66.8615	0
	High	LAVNmVPFPR	2	17	2	P68371;P07437	M5(Oxidation)	0	0.002	0.06335	2.27165	2	1159.62	-4.1902	81.6736	0
	High	IMNTFSVVPSPK	1	12	2	P07437;P68371		0	0.002	0.03628	2.26348	2	1319.7	-5.02897	82.5169	0
	High	INVYYNEATGGK	3	1	1	P68371		0	0.002	0.06481	2.21851	2	1328.64	-5.89694	43.9197	0
	High	NSSYFVEWIPNNVK	1	12	2	P07437;P68371		0	0.002	0.08085	2.14584	2	1696.81	-11.047	102.128	0
	High	YLTVAAVFR	1	5	2	P68371;P07437		0	0.003	0.1969	2.22295	2	1039.59	-4.67556	95.124	0
	High	GHYTEGAELVDSVLDVVR	1	10	2	P07437;P68371		0	0.003	0.1586	1.98192	2	1958.97	-7.92515	110.392	0
	High	TAVcDIPPR	5	11	2	P68371;P07437	C4(Carbamidomethyl)	0	0.003	0.1323	1.95121	2	1028.51	-7.53615	27.5889	0
	High	NSSYFVEWIPnNVK	1	12	2	P07437;P68371	N11(Deamidated)	0	0.003	0.1521	1.2246	2	1697.81	-3.49541	103.528	0
	High	mSATFIGNSTAIQELFK	1	3	1	P68371	M1(Oxidation)	0	0.009	0.2698	1.42441	2	1873.93	-4.20498	109.199	0
P60709	Actin, cytoplasmic 1 OS=Homo sapiens OX=9606 GN=ACTB PE=1 SV=1 - [ACTB_HUMAN]	42.2807	42.67	29	11	11	17	375	41.7097	5.47803
	A2	Sequence	# PSMs	# Proteins	# Protein Groups	Protein Group Accessions	Modifications	ΔCn	q-Value	PEP	XCorr	Charge	MH+ [Da]	ΔM [ppm]	RT [min]	# Missed Cleavages
	High	TTGIVmDSGDGVTHTVPIYEGYALPHAILR	2	4	1	P60709	M6(Oxidation)	0	0	0.003681	5.20605	4	3199.58	-8.49557	98.7769	0
	High	KDLYANTVLSGGTTmYPGIADR	1	2	1	P60709	M15(Oxidation)	0	0.002	0.01728	3.63781	3	2359.14	-8.76631	85.9633	1
	High	DLYANTVLSGGTTMYPGIADR	1	2	1	P60709		0	0.002	0.03274	3.47315	2	2215.05	-9.67009	100.394	0
	High	DLYANTVLSGGTTmYPGIADR	2	2	1	P60709	M14(Oxidation)	0	0.002	0.04884	3.45672	3	2231.06	-4.40034	94.9246	0
	High	QEYDESGPSIVHR	1	7	1	P60709		0	0.002	0.06521	3.33137	3	1516.69	-5.64045	29.442	0
	High	SYELPDGQVITIGNER	3	11	1	P60709		0	0.002	0.02833	3.09825	2	1790.88	-7.89338	90.3307	0
	High	HQGVMVGMGQK	1	21	1	P60709		0	0.002	0.07158	2.78002	2	1171.56	-10.4526	19.4145	0
	High	DSYVGDEAQSK	1	20	1	P60709		0	0.002	0.1029	2.18213	2	1198.52	-5.92148	14.5154	0
	High	IWHHTFYNELR	1	19	1	P60709		0	0.003	0.1569	3.33733	3	1515.74	-5.46393	53.7483	0
	High	AGFAGDDAPR	1	27	1	P60709		0	0.003	0.1484	1.97398	2	976.444	-4.87608	19.312	0
	High	DLTDYLmK	1	10	1	P60709	M7(Oxidation)	0	0.007	0.2575	1.78031	2	1014.48	-6.03371	74.1905	0
	High	KDLYAnTVLSGGTTMYPGIADR	1	2	1	P60709	N6(Deamidated)	0	0.007	0.2361	1.5877	3	2344.14	-3.31371	92.1946	1
	High	cPEALFQPSFLGMEScGIHETTFNSIMK	1	2	1	P60709	C1(Carbamidomethyl); C16(Carbamidomethyl)	0	0.008	0.2649	1.85368	3	3231.43	-11.0436	111.133	0
P14618	Pyruvate kinase PKM OS=Homo sapiens OX=9606 GN=PKM PE=1 SV=4 - [KPYM_HUMAN]	40.729	37.48	15	14	14	18	531	57.9	7.84033
	A2	Sequence	# PSMs	# Proteins	# Protein Groups	Protein Group Accessions	Modifications	ΔCn	q-Value	PEP	XCorr	Charge	MH+ [Da]	ΔM [ppm]	RT [min]	# Missed Cleavages
	High	GADFLVTEVENGGSLGSK	1	6	1	P14618		0	0	0.005053	3.16916	2	1779.86	-7.27393	96.906	0
	High	RFDEILEASDGImVAR	1	6	1	P14618	M13(Oxidation)	0	0.002	0.06563	3.81054	3	1837.91	-3.37383	91.0923	1
	High	EAEAAIYHLQLFEELR	1	3	1	P14618		0	0.002	0.04049	2.79152	3	1931.97	-8.14617	106.206	0
	High	GADFLVTEVEnGGSLGSK	1	6	1	P14618	N11(Deamidated)	0	0.002	0.02781	2.67698	2	1780.85	-5.97157	91.7047	0
	High	GVNLPGAAVDLPAVSEK	1	7	1	P14618		0	0.002	0.01893	2.66282	2	1636.88	-6.64376	92.701	0
	High	LAPITSDPTEATAVGAVEASFK	2	3	1	P14618		0	0.002	0.03315	2.57274	3	2175.11	-4.37525	104.068	0
	High	TATESFASDPILYRPVAVALDTK	1	8	1	P14618		0	0.002	0.1018	2.39876	3	2465.28	-5.07934	103.519	0
	High	VNFAMNVGK	1	5	1	P14618		0	0.002	0.07374	2.32615	2	979.499	-4.09526	54.2027	0
	High	GDLGIEIPAEK	1	8	1	P14618		0	0.002	0.06333	2.07803	2	1141.6	-4.891	75.0125	0
	High	KGVNLPGAAVDLPAVSEK	1	7	1	P14618		0	0.003	0.1425	2.12677	3	1764.98	-2.33026	85.6403	1
	High	AEGSDVANAVLDGADcIMLSGETAK	1	6	1	P14618	C16(Carbamidomethyl)	0	0.003	0.1276	2.09825	3	2494.13	-4.8102	110.874	0
	High	LDIDSPPITAR	1	11	1	P14618		0	0.003	0.1353	1.96881	2	1197.64	-5.24399	66.5639	0
	High	mQHLIAR	1	6	1	P14618	M1(Oxidation)	0	0.003	0.2034	1.95251	2	884.473	-4.44804	11.8215	0
	High	MQHLIAR	1	6	1	P14618		0	0.003	0.1933	1.23336	2	868.479	-3.28692	15.1891	0
	High	AEGSDVANAVLDGADcImLSGETAK	1	6	1	P14618	C16(Carbamidomethyl); M18(Oxidation)	0	0.005	0.2273	2.04655	3	2510.13	-4.96648	99.7086	0
	High	GSGTAEVELK	1	8	1	P14618		0	0.005	0.214	1.94642	2	990.506	-4.34454	20.6605	0
	High	IYVDDGLISLQVK	1	6	1	P14618		0	0.005	0.2276	1.90862	2	1462.81	-5.58985	99.65	0
P05187	Alkaline phosphatase, placental type OS=Homo sapiens OX=9606 GN=ALPP PE=1 SV=2 - [PPB1_HUMAN]	38.6457	35.89	2	2	13	14	535	57.9173	6.29053
	A2	Sequence	# PSMs	# Proteins	# Protein Groups	Protein Group Accessions	Modifications	ΔCn	q-Value	PEP	XCorr	Charge	MH+ [Da]	ΔM [ppm]	RT [min]	# Missed Cleavages
	High	QQSAVPLDEETHAGEDVAVFAR	1	1	1	P05187		0	0	0.001299	4.23307	3	2369.12	-9.23843	87.0041	0
	High	AGQLTSEEDTLSLVTADHSHVFSFGGYPLR	1	2	2	P05187;P10696		0	0.002	0.04498	4.24551	4	3234.56	-3.58156	106.296	0
	High	AYTVLLYGNGPGYVLK	1	2	2	P05187;P10696		0	0.002	0.01409	3.76002	2	1727.93	-3.34244	100.53	0
	High	AYTVLLYGnGPGYVLK	1	2	2	P05187;P10696	N9(Deamidated)	0	0.002	0.05786	3.35945	2	1728.91	-7.58105	101.935	0
	High	GNFQTIGLSAAAR	1	2	2	P05187;P10696		0	0.002	0.0399	2.94127	2	1305.68	-7.06987	67.8749	0
	High	DGARPDVTESESGSPEYR	1	2	2	P05187;P10696		0	0.002	0.05413	2.45626	3	1951.85	-6.28696	25.8153	0
	High	ALTETImFDDAIER	1	2	2	P05187;P10696	M7(Oxidation)	0	0.002	0.02448	2.42243	2	1640.78	-4.96473	91.5158	0
	High	GNEVISVMNR	1	3	2	P05187;P10696		0	0.002	0.09121	2.41254	2	1118.56	-5.15409	50.8086	0
	High	DSTLDPSLMEMTEAALR	1	1	1	P05187		0	0.002	0.03405	2.33223	2	1879.87	-5.8922	111.578	0
	High	NLVQEWLAK	1	3	2	P05187;P10696		0	0.002	0.09869	2.13886	2	1100.6	-5.88781	99.6906	0
	High	GSSIFGLAPGK	1	2	2	P05187;P10696		0	0.003	0.1231	2.30733	2	1033.56	-6.31455	77.8725	0
	High	SVGVVTTTR	1	3	2	P05187;P10696		0	0.003	0.1756	2.15578	2	919.516	-5.60049	16.6701	0
	High	GFFLFVEGGR	1	2	2	P05187;P10696		0	0.003	0.2084	1.77985	2	1128.58	-3.18593	106.967	0
	High	NWYSDADVPASAR	1	2	2	P05187;P10696		0	0.005	0.221	2.10112	2	1451.65	-5.10502	65.1072	0
P04406	Glyceraldehyde-3-phosphate dehydrogenase OS=Homo sapiens OX=9606 GN=GAPDH PE=1 SV=3 - [G3P_HUMAN]	36.9175	40.6	3	9	10	15	335	36.0304	8.45557
	A2	Sequence	# PSMs	# Proteins	# Protein Groups	Protein Group Accessions	Modifications	ΔCn	q-Value	PEP	XCorr	Charge	MH+ [Da]	ΔM [ppm]	RT [min]	# Missed Cleavages
	High	VIHDNFGIVEGLMTTVHAITATQK	1	3	1	P04406		0	0	0.003419	4.93842	4	2595.35	-5.00307	112.384	0
	High	VIHDNFGIVEGLmTTVHAITATQK	1	3	1	P04406	M13(Oxidation)	0	0	0.004783	4.63942	4	2611.35	-3.5861	109.503	0
	High	LVINGNPITIFQER	1	2	1	P04406		0	0.002	0.01875	3.59868	2	1613.9	-3.39916	104.771	0
	High	VIISAPSADAPMFVMGVNHEK	1	3	1	P04406		0	0.002	0.1029	2.90256	3	2213.1	-3.3561	97.3901	0
	High	VPTANVSVVDLTcR	1	3	1	P04406	C13(Carbamidomethyl)	0	0.002	0.00762	2.83569	2	1530.78	-7.04626	81.6601	0
	High	LVInGNPITIFQER	1	2	1	P04406	N4(Deamidated)	0	0.002	0.008646	2.67815	2	1614.88	-2.1165	106.935	0
	High	GALQNIIPASTGAAK	1	3	1	P04406		0	0.002	0.03601	2.54009	2	1411.78	-6.5561	76.0523	0
	High	LISWYDNEFGYSNR	2	3	1	P04406		0	0.002	0.01297	2.39431	2	1763.79	-9.55402	98.0452	0
	High	VVDLmAHmASK	1	3	1	P04406	M5(Oxidation); M8(Oxidation)	0	0.002	0.08873	2.3002	3	1233.59	-3.23914	14.6557	0
	High	GALqNIIPASTGAAK	1	3	1	P04406	Q4(Deamidated)	0	0.003	0.1745	2.32554	2	1412.77	-2.9276	78.9094	0
	High	VGVnGFGR	1	1	1	P04406	N4(Deamidated)	0	0.003	0.1352	2.02982	2	806.411	-5.22535	30.2181	0
	High	VGVNGFGR	1	1	1	P04406		0	0.005	0.2223	2.03271	2	805.427	-5.82903	29.469	0
	High	LTGMAFR	1	4	2	O14556;P04406		0	0.007	0.2501	1.70197	2	795.414	-5.0919	43.3566	0
	High	VIPELNGK	1	3	1	P04406		0	0.009	0.2692	1.52475	2	869.505	-4.91305	35.2603	0
Q71U36-2	Isoform 2 of Tubulin alpha-1A chain OS=Homo sapiens OX=9606 GN=TUBA1A - [TBA1A_HUMAN]	36.7826	41.59	28	1	12	16	416	46.2678	5.08447
	A2	Sequence	# PSMs	# Proteins	# Protein Groups	Protein Group Accessions	Modifications	ΔCn	q-Value	PEP	XCorr	Charge	MH+ [Da]	ΔM [ppm]	RT [min]	# Missed Cleavages
	High	AFVHWYVGEGmEEGEFSEAR	1	12	2	Q71U36-2;P68363	M11(Oxidation)	0	0.002	0.01225	4.11539	3	2346	-4.42604	90.9405	0
	High	TIGGGDDSFNTFFSETGAGK	2	19	2	Q71U36-2;P68363		0	0.002	0.02	3.35068	2	2007.87	-10.8961	99.1702	0
	High	TIQFVDWcPTGFK	1	12	1	Q71U36-2	C8(Carbamidomethyl)	0	0.002	0.04634	3.05484	2	1598.75	-7.77915	103.898	0
	High	AVFVDLEPTVIDEVR	1	14	2	Q71U36-2;P68363		0	0.002	0.09259	2.64761	2	1701.9	-4.26825	105.171	0
	High	TIGGGDDSFnTFFSETGAGK	1	19	2	Q71U36-2;P68363	N10(Deamidated)	0	0.002	0.04655	2.57437	2	2008.89	6.78851	99.1316	0
	High	IHFPLATYAPVISAEK	2	14	2	Q71U36-2;P68363		0	0.002	0.06637	2.49776	3	1756.96	-3.68822	98.1913	0
	High	AVcMLSNTTAIAEAWAR	1	13	2	Q71U36-2;P68363	C3(Carbamidomethyl)	0	0.002	0.08266	2.2795	3	1864.9	-4.25532	105.283	0
	High	EDAANNYAR	1	27	3	Q71U36-2;P68363;A6NHL2-2		0	0.002	0.1156	2.18836	2	1023.44	-5.15721	11.5157	0
	High	EIIDLVLDR	1	10	2	Q71U36-2;P68363		0	0.002	0.09445	2.11498	2	1085.62	-3.48253	100.25	0
	High	DVNAAIATIK	1	10	2	Q71U36-2;P68363		0	0.002	0.1028	1.84035	2	1015.57	-3.66273	57.1692	0
	High	AYHEQLSVAEITNAcFEPANQmVK	1	10	2	Q71U36-2;P68363	C15(Carbamidomethyl); M22(Oxidation)	0	0.003	0.2047	3.12434	3	2766.26	-7.92147	91.5968	0
	High	QLFHPEQLITGK	1	27	2	Q71U36-2;P68363		0	0.003	0.1708	2.58724	3	1410.77	-3.81453	85.0166	0
	High	AYHEQLSVAEITNAcFEPANQMVK	1	10	2	Q71U36-2;P68363	C15(Carbamidomethyl)	0	0.004	0.2095	2.42507	3	2750.28	-4.26833	96.3493	0
	High	EDmAALEK	1	8	2	Q71U36-2;P68363	M3(Oxidation)	0	0.008	0.2657	1.3203	2	922.415	-3.63773	12.1765	0
P68363	Tubulin alpha-1B chain OS=Homo sapiens OX=9606 GN=TUBA1B PE=1 SV=1 - [TBA1B_HUMAN]	36.3017	38.36	20	1	12	16	451	50.1196	5.05908
	A2	Sequence	# PSMs	# Proteins	# Protein Groups	Protein Group Accessions	Modifications	ΔCn	q-Value	PEP	XCorr	Charge	MH+ [Da]	ΔM [ppm]	RT [min]	# Missed Cleavages
	High	AFVHWYVGEGmEEGEFSEAR	1	12	2	Q71U36-2;P68363	M11(Oxidation)	0	0.002	0.01225	4.11539	3	2346	-4.42604	90.9405	0
	High	TIGGGDDSFNTFFSETGAGK	2	19	2	Q71U36-2;P68363		0	0.002	0.02	3.35068	2	2007.87	-10.8961	99.1702	0
	High	AVFVDLEPTVIDEVR	1	14	2	Q71U36-2;P68363		0	0.002	0.09259	2.64761	2	1701.9	-4.26825	105.171	0
	High	TIGGGDDSFnTFFSETGAGK	1	19	2	Q71U36-2;P68363	N10(Deamidated)	0	0.002	0.04655	2.57437	2	2008.89	6.78851	99.1316	0
	High	SIQFVDWcPTGFK	1	4	1	P68363	C8(Carbamidomethyl)	0	0.002	0.01816	2.57397	2	1584.74	-4.51993	103.573	0
	High	IHFPLATYAPVISAEK	2	14	2	Q71U36-2;P68363		0	0.002	0.06637	2.49776	3	1756.96	-3.68822	98.1913	0
	High	AVcMLSNTTAIAEAWAR	1	13	2	Q71U36-2;P68363	C3(Carbamidomethyl)	0	0.002	0.08266	2.2795	3	1864.9	-4.25532	105.283	0
	High	EDAANNYAR	1	27	3	Q71U36-2;P68363;A6NHL2-2		0	0.002	0.1156	2.18836	2	1023.44	-5.15721	11.5157	0
	High	EIIDLVLDR	1	10	2	Q71U36-2;P68363		0	0.002	0.09445	2.11498	2	1085.62	-3.48253	100.25	0
	High	DVNAAIATIK	1	10	2	Q71U36-2;P68363		0	0.002	0.1028	1.84035	2	1015.57	-3.66273	57.1692	0
	High	AYHEQLSVAEITNAcFEPANQmVK	1	10	2	Q71U36-2;P68363	C15(Carbamidomethyl); M22(Oxidation)	0	0.003	0.2047	3.12434	3	2766.26	-7.92147	91.5968	0
	High	QLFHPEQLITGK	1	27	2	Q71U36-2;P68363		0	0.003	0.1708	2.58724	3	1410.77	-3.81453	85.0166	0
	High	AYHEQLSVAEITNAcFEPANQMVK	1	10	2	Q71U36-2;P68363	C15(Carbamidomethyl)	0	0.004	0.2095	2.42507	3	2750.28	-4.26833	96.3493	0
	High	EDmAALEK	1	8	2	Q71U36-2;P68363	M3(Oxidation)	0	0.008	0.2657	1.3203	2	922.415	-3.63773	12.1765	0
P06733	Alpha-enolase OS=Homo sapiens OX=9606 GN=ENO1 PE=1 SV=2 - [ENOA_HUMAN]	33.2178	38.25	15	12	12	17	434	47.1393	7.38623
	A2	Sequence	# PSMs	# Proteins	# Protein Groups	Protein Group Accessions	Modifications	ΔCn	q-Value	PEP	XCorr	Charge	MH+ [Da]	ΔM [ppm]	RT [min]	# Missed Cleavages
	High	AAVPSGASTGIYEALELR	2	14	1	P06733		0	0.002	0.03087	3.04538	3	1804.94	-3.57138	100.349	0
	High	GNPTVEVDLFTSK	1	2	1	P06733		0	0.002	0.027	2.89697	2	1406.71	-4.17751	89.529	0
	High	DATNVGDEGGFAPNILENK	2	2	1	P06733		0	0.002	0.08683	2.75037	2	1960.91	-8.99033	90.7238	0
	High	FTASAGIQVVGDDLTVTNPK	2	2	1	P06733		0	0.002	0.0646	2.67925	3	2033.05	-2.92904	95.2312	0
	High	VVIGMDVAASEFFR	1	2	1	P06733		0	0.002	0.05211	2.36113	2	1540.78	-4.06443	109.499	0
	High	YISPDQLADLYK	1	2	1	P06733		0	0.002	0.06521	2.19681	2	1425.72	-3.12549	96.5036	0
	High	IGAEVYHNLK	1	3	1	P06733		0	0.002	0.1102	1.76377	2	1143.61	-6.57516	29.9023	0
	High	LAmQEFmILPVGAANFR	1	3	1	P06733	M3(Oxidation); M7(Oxidation)	0	0.003	0.1448	2.09269	3	1939.97	-4.72364	103.903	0
	High	KLNVTEQEK	1	2	1	P06733		0	0.003	0.135	2.08141	2	1088.59	-6.51237	11.5741	1
	High	TIAPALVSK	1	2	1	P06733		0	0.003	0.1945	1.9184	2	899.551	-5.23943	37.4784	0
	High	LAQAnGWGVMVSHR	2	2	1	P06733	N5(Deamidated)	0	0.003	0.132	1.72019	3	1526.75	-2.16352	70.3097	0
	High	LAQANGWGVMVSHR	1	2	1	P06733		0	0.003	0.1669	1.65476	3	1525.77	-1.44013	64.5587	0
	High	LMIEMDGTENK	1	2	1	P06733		0	0.007	0.2525	1.65194	2	1280.58	-4.53813	58.5015	0
P0DMV8	Heat shock 70 kDa protein 1A OS=Homo sapiens OX=9606 GN=HSPA1A PE=1 SV=1 - [HS71A_HUMAN]	32.2881	18.56	5	8	10	14	641	70.009	5.65576
	A2	Sequence	# PSMs	# Proteins	# Protein Groups	Protein Group Accessions	Modifications	ΔCn	q-Value	PEP	XCorr	Charge	MH+ [Da]	ΔM [ppm]	RT [min]	# Missed Cleavages
	High	cQEVISWLDANTLAEKDEFEHK	1	4	1	P0DMV8	C1(Carbamidomethyl)	0	0.002	0.02284	4.58445	4	2662.23	-4.84956	100.04	1
	High	IINEPTAAAIAYGLDR	1	4	1	P0DMV8		0	0.002	0.03026	3.39909	2	1687.89	-6.66926	96.219	0
	High	FEELcSDLFR	1	6	1	P0DMV8	C5(Carbamidomethyl)	0	0.002	0.03947	2.80159	2	1315.59	-3.8764	94.8264	0
	High	LVNHFVEEFKR	1	4	1	P0DMV8		0	0.002	0.0567	2.61398	3	1417.75	-3.75962	55.0513	1
	High	ARFEELcSDLFR	1	6	1	P0DMV8	C7(Carbamidomethyl)	0	0.002	0.06085	2.54844	3	1542.73	-2.63882	92.5206	1
	High	VEIIAnDQGNR	3	20	3	P11021;P0DMV8;P11142	N6(Deamidated)	0	0.002	0.03906	2.50112	2	1229.6	-6.36112	28.0562	0
	High	HWPFQVINDGDKPK	1	2	1	P0DMV8		0	0.002	0.09844	2.41537	3	1680.84	-3.1246	75.9595	0
	High	TTPSYVAFTDTER	1	19	2	P0DMV8;P11142		0	0.002	0.08134	1.99137	2	1487.7	-3.67207	66.5765	0
	High	LLQDFFnGR	2	4	1	P0DMV8	N7(Deamidated)	0	0.002	0.07134	1.77614	2	1110.55	-7.34509	95.528	0
	High	NALESYAFNmK	1	6	1	P0DMV8	M10(Oxidation)	0	0.003	0.1688	2.19881	2	1303.59	-7.36994	66.2265	0
	High	LLQDFFNGR	1	4	1	P0DMV8		0	0.007	0.2454	1.70337	2	1109.57	-2.94444	92.7633	0
P02545-2	Isoform C of Prelamin-A/C OS=Homo sapiens OX=9606 GN=LMNA - [LMNA_HUMAN]	22.0171	24.83	13	13	13	14	572	65.0956	6.84424
	A2	Sequence	# PSMs	# Proteins	# Protein Groups	Protein Group Accessions	Modifications	ΔCn	q-Value	PEP	XCorr	Charge	MH+ [Da]	ΔM [ppm]	RT [min]	# Missed Cleavages
	High	NSNLVGAAHEELQQSR	2	8	1	P02545-2		0	0.002	0.02954	3.53042	3	1752.86	-3.5639	50.884	0
	High	LADALQELR	1	9	1	P02545-2		0	0.002	0.03603	2.63786	2	1028.57	-4.517	67.4549	0
	High	ITESEEVVSR	1	5	1	P02545-2		0	0.002	0.03093	2.55118	2	1148.57	-6.71132	20.7399	0
	High	VAVEEVDEEGK	1	8	1	P02545-2		0	0.002	0.05064	2.12548	2	1203.57	-3.13507	22.9478	0
	High	LLEGEEER	1	12	1	P02545-2		0	0.002	0.09938	1.91242	2	974.476	-3.04939	17.1002	0
	High	TALINSTGEEVAMR	1	7	1	P02545-2		0	0.002	0.1155	1.11199	2	1491.74	-5.16293	62.343	0
	High	SGAQASSTPLSPTR	1	5	1	P02545-2		0	0.003	0.1758	2.08474	2	1359.68	-5.66666	19.7679	0
	High	TLEGELHDLR	1	9	1	P02545-2		0	0.003	0.1331	2.03891	3	1182.61	-4.66105	60.6615	0
	High	NIYSEELR	1	9	1	P02545-2		0	0.003	0.1819	1.6015	2	1023.51	-3.3743	41.9194	0
	High	AAYEAELGDAR	1	5	1	P02545-2		0	0.003	0.1342	1.57021	2	1165.54	-6.96715	35.1079	0
	High	mQQQLDEYQELLDIK	1	8	1	P02545-2	M1(Oxidation)	0	0.003	0.1693	1.39002	2	1909.91	-5.39817	100.547	0
	High	LSPSPTSQR	1	9	1	P02545-2		0	0.007	0.2519	1.74143	2	972.506	-5.09333	12.0303	0
	High	LAVYIDR	1	5	1	P02545-2		0	0.007	0.2404	1.49352	2	849.478	-5.62148	46.4206	0
P25705	ATP synthase subunit alpha, mitochondrial OS=Homo sapiens OX=9606 GN=ATP5F1A PE=1 SV=1 - [ATPA_HUMAN]	21.4114	14.65	9	7	7	9	553	59.7136	9.12939
	A2	Sequence	# PSMs	# Proteins	# Protein Groups	Protein Group Accessions	Modifications	ΔCn	q-Value	PEP	XCorr	Charge	MH+ [Da]	ΔM [ppm]	RT [min]	# Missed Cleavages
	High	TGAIVDVPVGEELLGR	1	6	1	P25705		0	0.002	0.02278	3.27879	2	1624.88	-7.81972	101.239	0
	High	TSIAIDTIINQK	1	5	1	P25705		0	0.002	0.04828	2.82393	2	1316.74	-5.33771	87.9595	0
	High	HALIIYDDLSK	1	3	1	P25705		0	0.002	0.03835	2.75439	2	1287.69	-3.97201	72.7955	0
	High	VVDALGNAIDGK	1	7	1	P25705		0	0.002	0.0263	2.54875	2	1171.63	-2.22196	56.8103	0
	High	TGTAEmSSILEER	2	4	1	P25705	M6(Oxidation)	0	0.002	0.02625	2.5304	2	1439.66	-9.20318	39.8144	0
	High	TGTAEMSSILEER	1	4	1	P25705		0	0.002	0.1189	1.85859	2	1423.66	-8.24817	77.5225	0
	High	AVDSLVPIGR	1	6	1	P25705		0	0.003	0.1435	2.07493	2	1026.59	-6.05989	68.1638	0
	High	APGIIPR	1	7	1	P25705		0	0.004	0.2101	1.80295	2	723.448	-3.81286	30.3313	0
A0A0G2JKR7	Retinoic acid receptor RXR-beta OS=Homo sapiens OX=9606 GN=RXRB PE=1 SV=1 - [A0A0G2JKR7_HUMAN]	19.2513	23.63	6	3	7	8	347	38.4914	8.1333
	A2	Sequence	# PSMs	# Proteins	# Protein Groups	Protein Group Accessions	Modifications	ΔCn	q-Value	PEP	XCorr	Charge	MH+ [Da]	ΔM [ppm]	RT [min]	# Missed Cleavages
	High	IPHFSSLPLDDQVILLR	1	4	1	A0A0G2JKR7		0	0.002	0.00844	4.3767	3	1963.09	-5.43124	106.833	0
	High	AGWNELLIASFSHR	2	7	2	P19793-2;A0A0G2JKR7		0	0.002	0.03734	3.39629	3	1600.82	-3.86841	106.633	0
	High	DGILLATGLHVHR	1	5	2	P19793-2;A0A0G2JKR7		0	0.002	0.07797	2.5216	3	1401.79	-4.54615	73.379	0
	High	QLFTLVEWAK	1	8	2	P19793-2;A0A0G2JKR7		0	0.002	0.08346	2.42856	2	1234.68	-5.18999	106.767	0
	High	cLEHLFFFK	1	7	2	P19793-2;A0A0G2JKR7	C1(Carbamidomethyl)	0	0.003	0.1659	2.814	3	1240.61	-4.22614	99.7407	0
	High	QKYPEQQGR	1	3	1	A0A0G2JKR7		0	0.003	0.2086	1.98824	3	1133.56	-4.82204	10.2165	1
	High	AIILFNPDAK	1	3	1	A0A0G2JKR7		0	0.007	0.2378	1.68814	2	1101.63	-4.13142	88.1446	0
P00966	Argininosuccinate synthase OS=Homo sapiens OX=9606 GN=ASS1 PE=1 SV=2 - [ASSY_HUMAN]	18.7676	19.42	3	7	7	7	412	46.501	8.01611
	A2	Sequence	# PSMs	# Proteins	# Protein Groups	Protein Group Accessions	Modifications	ΔCn	q-Value	PEP	XCorr	Charge	MH+ [Da]	ΔM [ppm]	RT [min]	# Missed Cleavages
	High	FAELVYTGFWHSPEcEFVR	1	1	1	P00966	C15(Carbamidomethyl)	0	0.002	0.009657	4.30682	3	2374.09	-3.15366	107.239	0
	High	APNTPDILEIEFKK	1	1	1	P00966		0	0.002	0.03578	3.76303	3	1614.87	-3.90402	92.692	1
	High	NQAPPGLYTK	1	1	1	P00966		0	0.002	0.06349	2.3793	2	1088.57	-6.60458	25.5484	0
	High	FELScYSLAPQIK	1	2	1	P00966	C5(Carbamidomethyl)	0	0.002	0.03413	2.19406	2	1555.78	-4.17587	96.8934	0
	High	KVFIEDVSR	1	3	1	P00966		0	0.003	0.1904	2.47845	2	1092.6	-3.06907	36.1796	1
	High	GQVYILGR	1	1	1	P00966		0	0.003	0.1426	1.95191	2	905.516	-4.50389	52.1248	0
	High	VQVSVLK	1	1	1	P00966		0	0.005	0.2235	1.69407	2	772.489	-5.32988	32.7558	0
P19793-2	Isoform 2 of Retinoic acid receptor RXR-alpha OS=Homo sapiens OX=9606 GN=RXRA - [RXRA_HUMAN]	18.1865	20.55	4	2	6	7	365	41.0337	7.76709
	A2	Sequence	# PSMs	# Proteins	# Protein Groups	Protein Group Accessions	Modifications	ΔCn	q-Value	PEP	XCorr	Charge	MH+ [Da]	ΔM [ppm]	RT [min]	# Missed Cleavages
	High	AGWNELLIASFSHR	2	7	2	P19793-2;A0A0G2JKR7		0	0.002	0.03734	3.39629	3	1600.82	-3.86841	106.633	0
	High	IPHFSELPLDDQVILLR	1	2	1	P19793-2		0	0.002	0.01957	3.24687	3	2005.1	-6.02301	107.92	0
	High	DGILLATGLHVHR	1	5	2	P19793-2;A0A0G2JKR7		0	0.002	0.07797	2.5216	3	1401.79	-4.54615	73.379	0
	High	QLFTLVEWAK	1	8	2	P19793-2;A0A0G2JKR7		0	0.002	0.08346	2.42856	2	1234.68	-5.18999	106.767	0
	High	cLEHLFFFK	1	7	2	P19793-2;A0A0G2JKR7	C1(Carbamidomethyl)	0	0.003	0.1659	2.814	3	1240.61	-4.22614	99.7407	0
	High	GLSNPAEVEALR	1	2	1	P19793-2		0	0.003	0.1785	1.75314	2	1255.65	-7.91531	63.2476	0
H3BQN4	Fructose-bisphosphate aldolase OS=Homo sapiens OX=9606 GN=ALDOA PE=1 SV=1 - [H3BQN4_HUMAN]	17.3141	21.33	10	5	5	7	361	39.3154	8.39697
	A2	Sequence	# PSMs	# Proteins	# Protein Groups	Protein Group Accessions	Modifications	ΔCn	q-Value	PEP	XCorr	Charge	MH+ [Da]	ΔM [ppm]	RT [min]	# Missed Cleavages
	High	IGEHTPSALAIMENANVLAR	1	7	1	H3BQN4		0	0.002	0.03368	3.14258	3	2107.09	-1.20213	101.623	0
	High	IGEHTPSALAImENANVLAR	1	7	1	H3BQN4	M12(Oxidation)	0	0.002	0.05881	2.67841	3	2123.08	-6.15757	84.9295	0
	High	FSHEEIAmATVTALR	1	6	1	H3BQN4	M8(Oxidation)	0	0.002	0.08598	2.6537	3	1691.83	-4.91765	76.0614	0
	High	QLLLTADDR	1	9	1	H3BQN4		0	0.002	0.08838	2.20448	2	1044.56	-6.58675	50.207	0
	High	FSHEEIAMATVTALR	1	6	1	H3BQN4		0	0.002	0.07813	2.15908	3	1675.84	-2.28084	90.0457	0
	High	VNPcIGGVILFHETLYQK	1	9	1	H3BQN4	C4(Carbamidomethyl)	0	0.003	0.1743	2.05666	3	2088.09	-2.15086	101.32	0
	High	RLQSIGTENTEENRR	1	8	1	H3BQN4		0	0.005	0.2201	2.41917	3	1802.9	-7.01151	13.2202	2
A0A087WVQ9	Elongation factor 1-alpha 1 OS=Homo sapiens OX=9606 GN=EEF1A1 PE=1 SV=1 - [A0A087WVQ9_HUMAN]	16.9072	20.63	8	6	6	8	441	47.8529	9.02686
	A2	Sequence	# PSMs	# Proteins	# Protein Groups	Protein Group Accessions	Modifications	ΔCn	q-Value	PEP	XCorr	Charge	MH+ [Da]	ΔM [ppm]	RT [min]	# Missed Cleavages
	High	VETGVLKPGMVVTFAPVNVTTEVK	1	4	1	A0A087WVQ9		0	0.002	0.02916	3.19613	3	2515.36	-10.5926	101.226	0
	High	YYVTIIDAPGHR	2	7	1	A0A087WVQ9		0	0.002	0.03396	2.78144	3	1404.72	-3.50262	68.3615	0
	High	QTVAVGVIK	1	5	1	A0A087WVQ9		0	0.002	0.1173	2.32125	2	914.563	-3.92451	37.2148	0
	High	STTTGHLIYK	2	8	1	A0A087WVQ9		0	0.003	0.1496	2.08589	3	1120.59	-4.94418	19.3158	0
	High	SGDAAIVDmVPGKPmcVESFSDYPPLGR	1	4	1	A0A087WVQ9	M9(Oxidation); M15(Oxidation); C16(Carbamidomethyl)	0	0.007	0.2475	2.02295	3	3027.37	-5.26886	94.3167	0
	High	LPLQDVYK	1	6	1	A0A087WVQ9		0	0.008	0.2639	2.11585	2	975.548	-3.48247	60.2782	0
P10809	60 kDa heat shock protein, mitochondrial OS=Homo sapiens OX=9606 GN=HSPD1 PE=1 SV=2 - [CH60_HUMAN]	16.0175	14.83	1	7	7	7	573	61.0164	5.87158
	A2	Sequence	# PSMs	# Proteins	# Protein Groups	Protein Group Accessions	Modifications	ΔCn	q-Value	PEP	XCorr	Charge	MH+ [Da]	ΔM [ppm]	RT [min]	# Missed Cleavages
	High	ISSIQSIVPALEIANAHR	1	1	1	P10809		0	0.002	0.0152	3.08298	3	1919.06	-4.61913	101.72	0
	High	AAVEEGIVLGGGcALLR	1	1	1	P10809	C13(Carbamidomethyl)	0	0.002	0.03367	2.56098	2	1684.89	-9.33201	97.9613	0
	High	VGLQVVAVK	1	1	1	P10809		0	0.002	0.1056	2.42877	2	912.585	-3.18422	55.2654	0
	High	VGGTSDVEVNEK	1	1	1	P10809		0	0.002	0.04317	2.37943	2	1233.59	-5.28564	15.5557	0
	High	VGEVIVTK	1	1	1	P10809		0	0.003	0.1954	1.65588	2	844.51	-4.75665	22.9523	0
	High	NAGVEGSLIVEK	1	1	1	P10809		0	0.007	0.2525	2.01489	2	1215.65	-6.5309	50.1315	0
	High	LSDGVAVLK	1	1	1	P10809		0	0.008	0.2654	1.89457	2	901.53	-5.65849	43.4984	0
P06576	ATP synthase subunit beta, mitochondrial OS=Homo sapiens OX=9606 GN=ATP5F1B PE=1 SV=3 - [ATPB_HUMAN]	14.8204	22.31	4	8	8	8	529	56.5246	5.40186
	A2	Sequence	# PSMs	# Proteins	# Protein Groups	Protein Group Accessions	Modifications	ΔCn	q-Value	PEP	XCorr	Charge	MH+ [Da]	ΔM [ppm]	RT [min]	# Missed Cleavages
	High	LVLEVAQHLGESTVR	1	1	1	P06576		0	0.002	0.03132	2.85925	2	1650.9	-10.0653	87.3856	0
	High	ImDPNIVGSEHYDVAR	1	2	1	P06576	M2(Oxidation)	0	0.002	0.02109	2.83847	3	1831.86	-4.22726	57.3838	0
	High	FTQAGSEVSALLGR	1	3	1	P06576		0	0.002	0.01191	2.50508	2	1435.75	-4.73713	92.3	0
	High	IGLFGGAGVGK	1	3	1	P06576		0	0.002	0.03785	2.34685	2	975.556	-6.02554	75.6853	0
	High	VALTGLTVAEYFR	1	3	1	P06576		0	0.002	0.0272	2.3022	2	1439.78	-5.08499	106.763	0
	High	FLSQPFQVAEVFTGHMGK	1	1	1	P06576		0	0.002	0.1006	1.66222	3	2023.01	-1.70785	109.437	0
	High	IMNVIGEPIDER	1	3	1	P06576		0	0.003	0.1778	1.96855	2	1385.7	-5.55931	79.3558	0
	High	AIAELGIYPAVDPLDSTSR	1	2	1	P06576		0	0.003	0.148	1.77401	3	1988.03	-2.78769	103.916	0
A0A087WWT3	Serum albumin OS=Homo sapiens OX=9606 GN=ALB PE=1 SV=1 - [A0A087WWT3_HUMAN]	14.4113	6.06	9	3	3	5	396	45.1184	6.1001
	A2	Sequence	# PSMs	# Proteins	# Protein Groups	Protein Group Accessions	Modifications	ΔCn	q-Value	PEP	XCorr	Charge	MH+ [Da]	ΔM [ppm]	RT [min]	# Missed Cleavages
	High	KVPQVSTPTLVEVSR	2	9	1	A0A087WWT3		0	0.002	0.01225	5.2972	3	1639.93	-2.48262	68.0421	1
	High	ccTESLVNR	1	9	1	A0A087WWT3	C1(Carbamidomethyl); C2(Carbamidomethyl)	0	0.002	0.04266	2.50569	2	1138.49	-6.56412	23.5736	0
	High	KVPqVSTPTLVEVSR	1	9	1	A0A087WWT3	Q4(Deamidated)	0	0.003	0.1993	1.64197	3	1640.91	-5.72157	70.7225	1
	High	VPqVSTPTLVEVSR	1	9	1	A0A087WWT3	Q3(Deamidated)	0	0.003	0.1519	1.60896	2	1512.81	-7.85178	81.7858	0
P17844-2	Isoform 2 of Probable ATP-dependent RNA helicase DDX5 OS=Homo sapiens OX=9606 GN=DDX5 - [DDX5_HUMAN]	12.7043	13.27	7	3	6	6	535	60.5254	9.0708
	A2	Sequence	# PSMs	# Proteins	# Protein Groups	Protein Group Accessions	Modifications	ΔCn	q-Value	PEP	XCorr	Charge	MH+ [Da]	ΔM [ppm]	RT [min]	# Missed Cleavages
	High	FVINYDYPNSSEDYIHR	1	3	1	P17844-2		0	0.002	0.01667	2.71446	3	2131.95	-9.3533	89.1325	0
	High	GDGPIcLVLAPTR	1	11	2	Q92841-1;P17844-2	C6(Carbamidomethyl)	0	0.002	0.118	2.1444	2	1368.73	-3.44824	94.647	0
	High	QVSDLISVLR	1	3	1	P17844-2		0	0.003	0.1327	2.22027	2	1129.65	-6.34097	96.6604	0
	High	APILIATDVASR	1	10	2	Q92841-1;P17844-2		0	0.003	0.2055	2.16034	2	1226.7	-5.67746	74.6175	0
	High	LLQLVEDR	1	3	1	P17844-2		0	0.003	0.1483	1.81671	2	985.564	-3.88704	63.5785	0
	High	GVEIcIATPGR	1	11	2	Q92841-1;P17844-2	C5(Carbamidomethyl)	0	0.003	0.1672	1.64812	2	1172.6	-6.02493	65.3709	0
P12956	X-ray repair cross-complementing protein 6 OS=Homo sapiens OX=9606 GN=XRCC6 PE=1 SV=2 - [XRCC6_HUMAN]	12.4111	15.27	6	8	8	8	609	69.7991	6.63916
	A2	Sequence	# PSMs	# Proteins	# Protein Groups	Protein Group Accessions	Modifications	ΔCn	q-Value	PEP	XCorr	Charge	MH+ [Da]	ΔM [ppm]	RT [min]	# Missed Cleavages
	High	SDSFENPVLQQHFR	1	3	1	P12956		0	0.002	0.03756	2.7825	3	1703.81	-4.89451	78.1043	0
	High	NIYVLQELDNPGAK	1	2	1	P12956		0	0.002	0.015	2.57713	2	1573.81	-5.84408	95.6816	0
	High	TFNTSTGGLLLPSDTK	1	3	1	P12956		0	0.002	0.0454	2.54353	2	1651.84	-10.6439	87.0222	0
	High	DIISIAEDEDLR	1	3	1	P12956		0	0.002	0.01382	2.26333	2	1388.68	-7.44591	95.7493	0
	High	DSLIFLVDASK	1	2	1	P12956		0	0.003	0.1236	2.24461	2	1207.65	-5.68814	102.234	0
	High	VHFEESSKLEDLLR	1	3	1	P12956		0	0.004	0.2101	2.01853	4	1701.87	-3.76821	89.1133	1
	High	LEDLLR	1	6	1	P12956		0	0.005	0.2214	1.51963	2	758.437	-4.42595	49.1989	0
	High	KPGGFDISLFYR	1	3	1	P12956		0	0.007	0.2578	1.76539	3	1399.74	-0.595599	98.7192	0
P04746	Pancreatic alpha-amylase OS=Homo sapiens OX=9606 GN=AMY2A PE=1 SV=2 - [AMYP_HUMAN]	12.2221	6.85	6	4	4	5	511	57.67	7.04932
	A2	Sequence	# PSMs	# Proteins	# Protein Groups	Protein Group Accessions	Modifications	ΔCn	q-Value	PEP	XCorr	Charge	MH+ [Da]	ΔM [ppm]	RT [min]	# Missed Cleavages
	High	ALVFVDNHDNQR	2	4	1	P04746		0	0.002	0.03118	3.39042	3	1427.7	-3.62711	38.031	0
	High	LTGLLDLALEK	1	2	1	P04746		0	0.002	0.04555	2.49601	2	1185.71	-3.25172	104.758	0
	High	LTGLLDLALEKDYVR	1	2	1	P04746		0	0.002	0.0958	2.22162	3	1718.96	-2.73819	103.894	1
	High	HMWPGDIK	1	6	1	P04746		0	0.007	0.2372	2.1027	2	983.471	-5.84196	43.0699	0
P00558-2	Isoform 2 of Phosphoglycerate kinase 1 OS=Homo sapiens OX=9606 GN=PGK1 - [PGK1_HUMAN]	11.7088	20.31	3	5	5	6	389	41.4024	7.32764
	A2	Sequence	# PSMs	# Proteins	# Protein Groups	Protein Group Accessions	Modifications	ΔCn	q-Value	PEP	XCorr	Charge	MH+ [Da]	ΔM [ppm]	RT [min]	# Missed Cleavages
	High	ITLPVDFVTADKFDENAK	1	2	1	P00558-2		0	0.002	0.00813	3.9071	3	2023.03	-2.5279	101.632	1
	High	ALESPERPFLAILGGAK	1	2	1	P00558-2		0	0.002	0.02713	3.09294	3	1768.99	-3.96819	103.483	0
	High	AcANPAAGSVILLENLR	2	2	1	P00558-2	C2(Carbamidomethyl)	0	0.002	0.08851	2.35483	2	1768.93	-6.47416	104.708	0
	High	VSHVSTGGGASLELLEGK	1	3	1	P00558-2		0	0.002	0.07279	2.35388	3	1740.9	-7.35528	72.0558	0
	High	NNQITNNQR	1	2	1	P00558-2		0	0.003	0.1749	1.48353	2	1101.53	-6.86433	10.3983	0
A0A0B4J1R6	Transketolase OS=Homo sapiens OX=9606 GN=TKT PE=1 SV=1 - [A0A0B4J1R6_HUMAN]	9.60078	21.88	4	8	8	8	457	49.8789	7.91357
	A2	Sequence	# PSMs	# Proteins	# Protein Groups	Protein Group Accessions	Modifications	ΔCn	q-Value	PEP	XCorr	Charge	MH+ [Da]	ΔM [ppm]	RT [min]	# Missed Cleavages
	High	KAYGQALAK	1	3	1	A0A0B4J1R6		0	0.002	0.116	3.12187	2	949.542	-5.16852	11.5782	1
	High	VLDPFTIKPLDR	1	3	1	A0A0B4J1R6		0	0.002	0.0777	2.52736	3	1413.8	-4.06411	95.1375	0
	High	ILATPPQEDAPSVDIANIR	1	4	1	A0A0B4J1R6		0	0.003	0.1662	2.16696	3	2020.05	-8.11398	91.9105	0
	High	LDNLVAILDINR	1	4	1	A0A0B4J1R6		0	0.003	0.1345	1.78458	2	1368.78	-4.4721	108.909	0
	High	AVELAANTK	1	3	1	A0A0B4J1R6		0	0.003	0.1768	1.36739	2	916.506	-4.65846	16.4618	0
	High	IIALDGDTK	1	3	1	A0A0B4J1R6		0	0.005	0.2173	1.3789	2	945.523	-2.32092	37.0794	0
	High	TSRPENAIIYNNNEDFQVGQAK	1	3	1	A0A0B4J1R6		0	0.007	0.2541	1.60215	3	2508.2	-4.66873	68.9128	0
	High	KLILDSAR	1	3	1	A0A0B4J1R6		0	0.007	0.2608	1.56475	2	915.56	-2.33202	24.4035	1
P19474	E3 ubiquitin-protein ligase TRIM21 OS=Homo sapiens OX=9606 GN=TRIM21 PE=1 SV=1 - [RO52_HUMAN]	9.58387	9.89	2	4	4	4	475	54.1351	6.37939
	A2	Sequence	# PSMs	# Proteins	# Protein Groups	Protein Group Accessions	Modifications	ΔCn	q-Value	PEP	XCorr	Charge	MH+ [Da]	ΔM [ppm]	RT [min]	# Missed Cleavages
	High	LAQQSQALQELISELDRR	1	1	1	P19474		0	0.002	0.01408	2.92663	3	2098.12	-3.86142	109.709	1
	High	HYWEVDVTGK	1	2	1	P19474		0	0.002	0.03538	2.4831	2	1233.59	-3.86734	55.3201	0
	High	GGGSVcPVcR	1	2	1	P19474	C6(Carbamidomethyl); C9(Carbamidomethyl)	0	0.004	0.2104	2.35839	2	1048.46	-5.78622	13.5548	0
	High	NFLVEEEQR	1	1	1	P19474		0	0.005	0.2121	1.81575	2	1163.56	-6.43558	50.2107	0
A6NMY6	Putative annexin A2-like protein OS=Homo sapiens OX=9606 GN=ANXA2P2 PE=5 SV=2 - [AXA2L_HUMAN]	9.20053	18.58	24	5	5	5	339	38.6348	6.94678
	A2	Sequence	# PSMs	# Proteins	# Protein Groups	Protein Group Accessions	Modifications	ΔCn	q-Value	PEP	XCorr	Charge	MH+ [Da]	ΔM [ppm]	RT [min]	# Missed Cleavages
	High	LSLEGDHSTPPSAYGSVK	1	18	1	A6NMY6		0	0.002	0.008509	2.90213	3	1844.89	-6.04899	52.4347	0
	High	SYSPYDmLESIR	1	7	1	A6NMY6	M7(Oxidation)	0	0.002	0.08045	1.90974	2	1476.66	-7.21789	86.2157	0
	High	SLYYYIQQDTK	1	3	1	A6NMY6		0	0.002	0.06521	1.78273	2	1421.69	-5.82571	81.6691	0
	High	TPAQYDASELK	1	15	1	A6NMY6		0	0.005	0.2144	2.60592	2	1222.59	-5.61836	30.5314	0
	High	DIISDTSGDFR	1	13	1	A6NMY6		0	0.007	0.2596	1.42292	2	1225.56	-4.44431	73.0877	0
P26641	Elongation factor 1-gamma OS=Homo sapiens OX=9606 GN=EEF1G PE=1 SV=3 - [EF1G_HUMAN]	9.14969	8.47	2	4	4	8	437	50.0871	6.66846
	A2	Sequence	# PSMs	# Proteins	# Protein Groups	Protein Group Accessions	Modifications	ΔCn	q-Value	PEP	XCorr	Charge	MH+ [Da]	ΔM [ppm]	RT [min]	# Missed Cleavages
	High	ALIAAQYSGAQVR	2	2	1	P26641		0	0.002	0.0619	2.79918	2	1347.73	-4.90488	55.0953	0
	High	KLDPGSEETQTLVR	3	2	1	P26641		0	0.002	0.05355	2.57835	3	1572.82	-4.891	39.0255	1
	High	ILGLLDAYLK	1	2	1	P26641		0	0.003	0.1257	1.96866	2	1118.68	-4.33519	109.982	0
	High	LDPGSEETQTLVR	1	2	1	P26641		0	0.003	0.1388	1.5933	2	1444.72	-8.14641	48.5096	0
	High	KLDPGSEETqTLVR	1	2	1	P26641	Q10(Deamidated)	0	0.007	0.2402	1.84587	3	1573.82	8.37083	38.9821	1
P04843	Dolichyl-diphosphooligosaccharide--protein glycosyltransferase subunit 1 OS=Homo sapiens OX=9606 GN=RPN1 PE=1 SV=1 - [RPN1_HUMAN]	8.92599	7.91	3	4	4	4	607	68.5268	6.37939
	A2	Sequence	# PSMs	# Proteins	# Protein Groups	Protein Group Accessions	Modifications	ΔCn	q-Value	PEP	XCorr	Charge	MH+ [Da]	ΔM [ppm]	RT [min]	# Missed Cleavages
	High	ALTSEIALLQSR	1	2	1	P04843		0	0.002	0.0271	2.62401	2	1301.74	-2.37827	92.7949	0
	High	VTAEVVLAHLGGGSTSR	1	2	1	P04843		0	0.002	0.04755	2.49429	3	1653.89	-3.57994	85.6268	0
	High	SEDLLDYGPFR	1	2	1	P04843		0	0.002	0.08366	2.16838	2	1311.62	-1.10285	99.4758	0
	High	FPLFGGWK	1	2	1	P04843		0	0.003	0.1743	1.63931	2	951.505	-3.50246	103.653	0
P36578	60S ribosomal protein L4 OS=Homo sapiens OX=9606 GN=RPL4 PE=1 SV=5 - [RL4_HUMAN]	8.04586	11.01	4	4	4	4	427	47.6674	11.063
	A2	Sequence	# PSMs	# Proteins	# Protein Groups	Protein Group Accessions	Modifications	ΔCn	q-Value	PEP	XCorr	Charge	MH+ [Da]	ΔM [ppm]	RT [min]	# Missed Cleavages
	High	APIRPDIVNFVHTNLR	1	3	1	P36578		0	0.002	0.01814	3.99979	3	1862.04	-2.47257	92.0529	0
	High	NIPGITLLNVSK	1	2	1	P36578		0	0.002	0.06516	2.29891	2	1268.75	-5.54054	98.0765	0
	High	KLDELYGTWR	1	2	1	P36578		0	0.003	0.1594	1.74716	2	1280.66	-5.93601	70.6326	1
	High	NVTLPAVFK	1	3	1	P36578		0	0.003	0.1855	1.30225	2	988.58	-3.16204	89.6523	0
O60701-2	Isoform 2 of UDP-glucose 6-dehydrogenase OS=Homo sapiens OX=9606 GN=UGDH - [UGDH_HUMAN]	7.97061	14.29	7	5	5	5	427	47.5723	5.92236
	A2	Sequence	# PSMs	# Proteins	# Protein Groups	Protein Group Accessions	Modifications	ΔCn	q-Value	PEP	XCorr	Charge	MH+ [Da]	ΔM [ppm]	RT [min]	# Missed Cleavages
	High	ILTTNTWSSELSK	1	3	1	O60701-2		0	0.002	0.01162	2.33042	2	1479.76	-7.44658	81.1347	0
	High	NLFFSTNIDDAIK	1	6	1	O60701-2		0	0.003	0.1706	2.16523	2	1497.75	-6.0184	102.986	0
	High	IIDSLFNTVTDKK	1	3	1	O60701-2		0	0.003	0.174	1.93766	3	1493.82	-2.98451	86.1756	1
	High	IAILGFAFK	1	3	1	O60701-2		0	0.003	0.1704	1.76183	2	979.594	-3.85231	110.014	0
	High	VLIGGDETPEGQR	1	3	1	O60701-2		0	0.008	0.2658	1.71314	2	1370.68	-6.60756	35.7936	0
Q86YZ3	Hornerin OS=Homo sapiens OX=9606 GN=HRNR PE=1 SV=2 - [HORN_HUMAN]	7.95509	1.68	1	1	1	2	2850	282.228	10.0376
	A2	Sequence	# PSMs	# Proteins	# Protein Groups	Protein Group Accessions	Modifications	ΔCn	q-Value	PEP	XCorr	Charge	MH+ [Da]	ΔM [ppm]	RT [min]	# Missed Cleavages
	High	GPYESGSGHSSGLGHR	2	1	1	Q86YZ3		0	0.002	0.02622	4.20378	3	1584.71	-4.62896	11.1466	0
H0Y9Y4	40S ribosomal protein S3a (Fragment) OS=Homo sapiens OX=9606 GN=RPS3A PE=1 SV=1 - [H0Y9Y4_HUMAN]	7.17671	16.35	9	3	3	3	208	23.5136	9.86182
	A2	Sequence	# PSMs	# Proteins	# Protein Groups	Protein Group Accessions	Modifications	ΔCn	q-Value	PEP	XCorr	Charge	MH+ [Da]	ΔM [ppm]	RT [min]	# Missed Cleavages
	High	LmELHGEGSSSGK	1	5	1	H0Y9Y4	M2(Oxidation)	0	0.002	0.03558	2.87309	3	1347.61	-5.096	11.8034	0
	High	AcQSIYPLHDVFVR	1	6	1	H0Y9Y4	C2(Carbamidomethyl)	0	0.002	0.08312	2.59548	3	1704.84	-6.4442	91.1988	0
	High	VVDPFSK	1	5	1	H0Y9Y4		0	0.003	0.1937	1.70814	2	791.424	-7.43538	44.9377	0
P00338-4	Isoform 4 of L-lactate dehydrogenase A chain OS=Homo sapiens OX=9606 GN=LDHA - [LDHA_HUMAN]	6.82001	15.33	24	4	4	4	274	30.1858	7.15186
	A2	Sequence	# PSMs	# Proteins	# Protein Groups	Protein Group Accessions	Modifications	ΔCn	q-Value	PEP	XCorr	Charge	MH+ [Da]	ΔM [ppm]	RT [min]	# Missed Cleavages
	High	QVVESAYEVIK	1	3	1	P00338-4		0	0.002	0.05494	2.46411	2	1264.67	-4.53578	65.5084	0
	High	VTLTSEEEAR	1	3	1	P00338-4		0	0.002	0.06556	2.37781	2	1134.56	-5.58866	22.4961	0
	High	VIGSGcNLDSAR	1	14	1	P00338-4	C6(Carbamidomethyl)	0	0.002	0.09897	1.97809	2	1248.59	-4.71684	25.208	0
	High	DQLIYNLLK	1	15	1	P00338-4		0	0.003	0.1317	1.47103	2	1119.64	-2.46703	101.401	0
P60842	Eukaryotic initiation factor 4A-I OS=Homo sapiens OX=9606 GN=EIF4A1 PE=1 SV=1 - [IF4A1_HUMAN]	6.28032	10.1	23	3	3	3	406	46.1246	5.47803
	A2	Sequence	# PSMs	# Proteins	# Protein Groups	Protein Group Accessions	Modifications	ΔCn	q-Value	PEP	XCorr	Charge	MH+ [Da]	ΔM [ppm]	RT [min]	# Missed Cleavages
	High	VLITTDLLAR	1	4	1	P60842		0	0.002	0.1077	1.72765	2	1114.68	-4.98213	93.1866	0
	High	LQmEAPHIIVGTPGR	1	11	1	P60842	M3(Oxidation)	0	0.003	0.15	2.40252	3	1634.86	-4.51429	53.8863	0
	High	GIYAYGFEKPSAIQQR	1	22	1	P60842		0	0.003	0.1623	2.15015	3	1827.93	-4.07054	72.4446	0
Q5T6W2	Heterogeneous nuclear ribonucleoprotein K (Fragment) OS=Homo sapiens OX=9606 GN=HNRNPK PE=1 SV=1 - [Q5T6W2_HUMAN]	6.18533	9.5	4	3	3	3	379	41.7807	5.59229
	A2	Sequence	# PSMs	# Proteins	# Protein Groups	Protein Group Accessions	Modifications	ΔCn	q-Value	PEP	XCorr	Charge	MH+ [Da]	ΔM [ppm]	RT [min]	# Missed Cleavages
	High	LLIHQSLAGGIIGVK	1	4	1	Q5T6W2		0	0.002	0.04527	2.67011	3	1518.93	-1.42065	89.7556	0
	High	IILDLISESPIK	1	4	1	Q5T6W2		0	0.002	0.07804	1.89206	2	1340.8	-4.26025	106.597	0
	High	GSDFDcELR	1	4	1	Q5T6W2	C6(Carbamidomethyl)	0	0.003	0.1373	1.62315	2	1098.45	-4.36259	37.8751	0
B4DUR8	T-complex protein 1 subunit gamma OS=Homo sapiens OX=9606 GN=CCT3 PE=1 SV=1 - [B4DUR8_HUMAN]	6.13323	6	4	2	3	3	500	55.6387	5.64307
	A2	Sequence	# PSMs	# Proteins	# Protein Groups	Protein Group Accessions	Modifications	ΔCn	q-Value	PEP	XCorr	Charge	MH+ [Da]	ΔM [ppm]	RT [min]	# Missed Cleavages
	High	AVAQALEVIPR	1	3	1	B4DUR8		0	0.002	0.07037	2.27258	2	1166.68	-5.75014	81.2909	0
	High	IVLLDSSLEYK	1	4	1	B4DUR8		0	0.002	0.0689	2.14771	2	1279.71	-1.93765	92.3271	0
	High	EILSEVER	1	3	1	B4DUR8		0	0.007	0.2528	1.71293	2	974.512	-2.98977	56.1165	0
Q92841-1	Isoform 2 of Probable ATP-dependent RNA helicase DDX17 OS=Homo sapiens OX=9606 GN=DDX17 - [DDX17_HUMAN]	5.95286	6.92	10	1	4	4	650	72.326	8.5874
	A2	Sequence	# PSMs	# Proteins	# Protein Groups	Protein Group Accessions	Modifications	ΔCn	q-Value	PEP	XCorr	Charge	MH+ [Da]	ΔM [ppm]	RT [min]	# Missed Cleavages
	High	GDGPIcLVLAPTR	1	11	2	Q92841-1;P17844-2	C6(Carbamidomethyl)	0	0.002	0.118	2.1444	2	1368.73	-3.44824	94.647	0
	High	APILIATDVASR	1	10	2	Q92841-1;P17844-2		0	0.003	0.2055	2.16034	2	1226.7	-5.67746	74.6175	0
	High	GVEIcIATPGR	1	11	2	Q92841-1;P17844-2	C5(Carbamidomethyl)	0	0.003	0.1672	1.64812	2	1172.6	-6.02493	65.3709	0
	High	LIDFLESGK	1	6	1	Q92841-1		0	0.003	0.1635	1.3448	2	1021.56	-1.18142	89.6748	0
H7BZ94	Protein disulfide-isomerase OS=Homo sapiens OX=9606 GN=P4HB PE=1 SV=2 - [H7BZ94_HUMAN]	5.71347	8.84	8	3	3	3	464	52.4693	4.86865
	A2	Sequence	# PSMs	# Proteins	# Protein Groups	Protein Group Accessions	Modifications	ΔCn	q-Value	PEP	XCorr	Charge	MH+ [Da]	ΔM [ppm]	RT [min]	# Missed Cleavages
	High	VDATEESDLAQQYGVR	1	4	1	H7BZ94		0	0.002	0.05051	1.82023	2	1780.82	-9.17682	72.9428	0
	High	HNQLPLVIEFTEQTAPK	1	6	1	H7BZ94		0	0.003	0.1414	2.19298	3	1965.04	-2.41242	100.408	0
	High	ILEFFGLK	1	5	1	H7BZ94		0	0.003	0.1257	1.70027	2	966.561	-5.26887	105.305	0
P35637-2	Isoform Short of RNA-binding protein FUS OS=Homo sapiens OX=9606 GN=FUS - [FUS_HUMAN]	5.62197	6.29	6	2	2	2	525	53.3228	9.36377
	A2	Sequence	# PSMs	# Proteins	# Protein Groups	Protein Group Accessions	Modifications	ΔCn	q-Value	PEP	XCorr	Charge	MH+ [Da]	ΔM [ppm]	RT [min]	# Missed Cleavages
	High	APKPDGPGGGPGGSHmGGNYGDDR	1	3	1	P35637-2	M16(Oxidation)	0	0.002	0.01299	3.50533	4	2268.95	-6.42232	11.7417	0
	High	AAIDWFDGK	1	6	1	P35637-2		0	0.003	0.1407	2.11664	2	1022.49	-5.1757	89.1362	0
I3L3E9	Flap endonuclease 1 (Fragment) OS=Homo sapiens OX=9606 GN=FEN1 PE=1 SV=1 - [I3L3E9_HUMAN]	5.47547	20.13	3	2	2	2	154	17.8983	5.90967
	A2	Sequence	# PSMs	# Proteins	# Protein Groups	Protein Group Accessions	Modifications	ΔCn	q-Value	PEP	XCorr	Charge	MH+ [Da]	ΔM [ppm]	RT [min]	# Missed Cleavages
	High	EAHQLFLEPEVLDPESVELK	1	3	1	I3L3E9		0	0.002	0.1011	2.9504	3	2322.18	-3.98854	104.672	0
	High	KLPIQEFHLSR	1	3	1	I3L3E9		0	0.002	0.05026	2.52507	3	1367.77	-3.43471	72.2931	1
Q16658	Fascin OS=Homo sapiens OX=9606 GN=FSCN1 PE=1 SV=3 - [FSCN1_HUMAN]	5.47189	10.14	1	3	3	3	493	54.4961	7.23975
	A2	Sequence	# PSMs	# Proteins	# Protein Groups	Protein Group Accessions	Modifications	ΔCn	q-Value	PEP	XCorr	Charge	MH+ [Da]	ΔM [ppm]	RT [min]	# Missed Cleavages
	High	VGKDELFALEQScAQVVLQAANER	1	1	1	Q16658	C13(Carbamidomethyl)	0	0.002	0.01647	3.11194	3	2675.36	4.80775	108.436	1
	High	FLIVAHDDGR	1	1	1	Q16658		0	0.003	0.1392	2.35996	3	1142.59	-1.95042	41.3965	0
	High	LVARPEPATGYTLEFR	1	1	1	Q16658		0	0.007	0.2498	1.97785	3	1819.96	-4.32804	80.9768	0
C9JRJ8	Sequestosome-1 (Fragment) OS=Homo sapiens OX=9606 GN=SQSTM1 PE=1 SV=1 - [C9JRJ8_HUMAN]	5.34292	22.14	6	2	2	2	140	15.7296	8.80713
	A2	Sequence	# PSMs	# Proteins	# Protein Groups	Protein Group Accessions	Modifications	ΔCn	q-Value	PEP	XCorr	Charge	MH+ [Da]	ΔM [ppm]	RT [min]	# Missed Cleavages
	High	RDHRPPcAQEAPR	1	6	1	C9JRJ8	C7(Carbamidomethyl)	0	0.003	0.1727	2.79953	4	1589.77	-3.18737	10.3455	1
	High	LAFPSPFGHLSEGFSHSR	1	5	1	C9JRJ8		0	0.003	0.1984	2.54339	4	1972.96	-4.60382	97.9162	0
P50991-2	Isoform 2 of T-complex protein 1 subunit delta OS=Homo sapiens OX=9606 GN=CCT4 - [TCPD_HUMAN]	5.28747	10.22	7	4	4	4	509	54.6851	7.82568
	A2	Sequence	# PSMs	# Proteins	# Protein Groups	Protein Group Accessions	Modifications	ΔCn	q-Value	PEP	XCorr	Charge	MH+ [Da]	ΔM [ppm]	RT [min]	# Missed Cleavages
	High	ALIAGGGAPEIELALR	1	2	1	P50991-2		0	0.002	0.07342	2.71542	2	1550.88	-4.63551	101.441	0
	High	ETLLNSATTSLNSK	1	2	1	P50991-2		0	0.002	0.03253	2.57206	2	1478.76	-8.35802	69.0603	0
	High	SIHDALcVIR	1	7	1	P50991-2	C7(Carbamidomethyl)	0	0.007	0.2495	1.60201	3	1183.62	-4.51843	63.6538	0
	High	IGLIQFcLSAPK	1	2	1	P50991-2	C7(Carbamidomethyl)	0	0.008	0.2637	1.27865	2	1346.74	-4.8691	103.313	0
Q5JYR4	Dolichyl-diphosphooligosaccharide--protein glycosyltransferase subunit 2 (Fragment) OS=Homo sapiens OX=9606 GN=RPN2 PE=1 SV=8 - [Q5JYR4_HUMAN]	4.87785	21.08	5	2	2	2	166	18.1595	5.49072
	A2	Sequence	# PSMs	# Proteins	# Protein Groups	Protein Group Accessions	Modifications	ΔCn	q-Value	PEP	XCorr	Charge	MH+ [Da]	ΔM [ppm]	RT [min]	# Missed Cleavages
	High	YHVPVVVVPEGSASDTHEQAILR	1	4	1	Q5JYR4		0	0.002	0.09101	2.55157	4	2503.29	-3.50031	85.4334	0
	High	SIVEEIEDLVAR	1	5	1	Q5JYR4		0	0.002	0.03035	2.32628	2	1372.73	-4.57321	112.688	0
P54136-2	Isoform Monomeric of Arginine--tRNA ligase, cytoplasmic OS=Homo sapiens OX=9606 GN=RARS - [SYRC_HUMAN]	4.87039	5.95	2	3	3	3	588	67.0975	6.55127
	A2	Sequence	# PSMs	# Proteins	# Protein Groups	Protein Group Accessions	Modifications	ΔCn	q-Value	PEP	XCorr	Charge	MH+ [Da]	ΔM [ppm]	RT [min]	# Missed Cleavages
	High	VEIAGPGFINVHLR	1	2	1	P54136-2		0	0.002	0.02984	2.79293	3	1521.85	-4.75186	93.7857	0
	High	VFHAGFGVVLGEDK	1	2	1	P54136-2		0	0.003	0.1506	2.07745	3	1474.77	-0.445574	87.1438	0
	High	FPEILQK	1	2	1	P54136-2		0	0.007	0.2324	1.28725	2	874.503	-0.253794	66.505	0
Q86SW4	Dihydrolipoamide acetyltransferase component of pyruvate dehydrogenase complex (Fragment) OS=Homo sapiens OX=9606 GN=DLST PE=1 SV=1 - [Q86SW4_HUMAN]	4.87018	13.62	6	3	3	3	279	29.6064	8.32373
	A2	Sequence	# PSMs	# Proteins	# Protein Groups	Protein Group Accessions	Modifications	ΔCn	q-Value	PEP	XCorr	Charge	MH+ [Da]	ΔM [ppm]	RT [min]	# Missed Cleavages
	High	TPAFAESVTEGDVR	1	5	1	Q86SW4		0	0.002	0.04677	2.61128	2	1478.7	-8.52691	63.5605	0
	High	VEGGTPLFTLR	1	3	1	Q86SW4		0	0.002	0.04087	2.25891	2	1189.65	-4.28518	89.2356	0
	High	AKPAEAPAAAAPK	1	3	1	Q86SW4		0	0.003	0.1795	1.67928	3	1192.66	-4.99766	11.2913	0
A6NHL2-2	Isoform 2 of Tubulin alpha chain-like 3 OS=Homo sapiens OX=9606 GN=TUBAL3 - [TBAL3_HUMAN]	4.66321	6.4	2	1	2	2	406	45.4886	6.31592
	A2	Sequence	# PSMs	# Proteins	# Protein Groups	Protein Group Accessions	Modifications	ΔCn	q-Value	PEP	XCorr	Charge	MH+ [Da]	ΔM [ppm]	RT [min]	# Missed Cleavages
	High	SFGGGTGSGFTSLLMER	1	2	1	A6NHL2-2		0	0.002	0.04588	2.47484	2	1703.8	-3.58674	102.53	0
	High	EDAANNYAR	1	27	3	Q71U36-2;P68363;A6NHL2-2		0	0.002	0.1156	2.18836	2	1023.44	-5.15721	11.5157	0
E5RGH4	Heterogeneous nuclear ribonucleoprotein H (Fragment) OS=Homo sapiens OX=9606 GN=HNRNPH1 PE=1 SV=1 - [E5RGH4_HUMAN]	4.65101	33	19	2	2	2	100	11.1737	6.78564
	A2	Sequence	# PSMs	# Proteins	# Protein Groups	Protein Group Accessions	Modifications	ΔCn	q-Value	PEP	XCorr	Charge	MH+ [Da]	ΔM [ppm]	RT [min]	# Missed Cleavages
	High	STGEAFVQFASQEIAEK	1	10	1	E5RGH4		0	0.002	0.08249	2.23671	2	1841.88	-4.45243	101.459	0
	High	HTGPNSPDTANDGFVR	1	17	1	E5RGH4		0	0.003	0.1688	2.4143	3	1684.76	-3.78676	25.0858	0
P55809	Succinyl-CoA:3-ketoacid coenzyme A transferase 1, mitochondrial OS=Homo sapiens OX=9606 GN=OXCT1 PE=1 SV=1 - [SCOT1_HUMAN]	4.61561	7.31	1	2	2	2	520	56.1219	7.45947
	A2	Sequence	# PSMs	# Proteins	# Protein Groups	Protein Group Accessions	Modifications	ΔCn	q-Value	PEP	XCorr	Charge	MH+ [Da]	ΔM [ppm]	RT [min]	# Missed Cleavages
	High	AGGAGVPAFYTPTGYGTLVQEGGSPIK	1	1	1	P55809		0	0.002	0.09983	2.69631	3	2595.29	-5.71715	100.95	0
	High	DGSVAIASKPR	1	1	1	P55809		0	0.003	0.1732	1.9193	2	1100.6	-4.68444	13.3664	0
Q96AG4	Leucine-rich repeat-containing protein 59 OS=Homo sapiens OX=9606 GN=LRRC59 PE=1 SV=1 - [LRC59_HUMAN]	4.55659	13.36	1	3	3	3	307	34.9089	9.56885
	A2	Sequence	# PSMs	# Proteins	# Protein Groups	Protein Group Accessions	Modifications	ΔCn	q-Value	PEP	XCorr	Charge	MH+ [Da]	ΔM [ppm]	RT [min]	# Missed Cleavages
	High	LVNLQHLDLLNNK	1	1	1	Q96AG4		0	0.002	0.07077	2.33677	3	1533.87	-3.2569	92.5991	0
	High	LVTLPVSFAQLK	1	1	1	Q96AG4		0	0.002	0.09894	2.21982	2	1315.79	-4.04538	104.78	0
	High	LTTLPSDFcGLTHLVK	1	1	1	Q96AG4	C9(Carbamidomethyl)	0	0.009	0.2683	1.93486	3	1801.94	-4.40332	100.834	0
A0A0D9SFB3	ATP-dependent RNA helicase DDX3X OS=Homo sapiens OX=9606 GN=DDX3X PE=1 SV=1 - [A0A0D9SFB3_HUMAN]	4.37421	5.94	13	3	3	3	640	70.7961	7.35693
	A2	Sequence	# PSMs	# Proteins	# Protein Groups	Protein Group Accessions	Modifications	ΔCn	q-Value	PEP	XCorr	Charge	MH+ [Da]	ΔM [ppm]	RT [min]	# Missed Cleavages
	High	HVINFDLPSDIEEYVHR	1	8	1	A0A0D9SFB3		0	0.002	0.1064	2.3308	3	2083.02	-2.61459	103.479	0
	High	SPILVATAVAAR	1	8	1	A0A0D9SFB3		0	0.002	0.1181	2.04341	2	1168.7	-6.07496	73.9706	0
	High	YLVLDEADR	1	12	1	A0A0D9SFB3		0	0.007	0.2481	1.44689	2	1093.55	-6.18118	59.5303	0
O14556	Glyceraldehyde-3-phosphate dehydrogenase, testis-specific OS=Homo sapiens OX=9606 GN=GAPDHS PE=1 SV=2 - [G3PT_HUMAN]	4.29795	4.41	1	1	2	2	408	44.4728	8.19189
	A2	Sequence	# PSMs	# Proteins	# Protein Groups	Protein Group Accessions	Modifications	ΔCn	q-Value	PEP	XCorr	Charge	MH+ [Da]	ΔM [ppm]	RT [min]	# Missed Cleavages
	High	AGIALNDNFVK	1	1	1	O14556		0	0.002	0.06271	2.59598	2	1161.62	-6.65746	77.0194	0
	High	LTGMAFR	1	4	2	O14556;P04406		0	0.007	0.2501	1.70197	2	795.414	-5.0919	43.3566	0
H0Y400	Spliceosome RNA helicase DDX39B (Fragment) OS=Homo sapiens OX=9606 GN=DDX39B PE=1 SV=1 - [H0Y400_HUMAN]	4.18899	12.83	7	2	2	2	187	21.7761	5.12256
	A2	Sequence	# PSMs	# Proteins	# Protein Groups	Protein Group Accessions	Modifications	ΔCn	q-Value	PEP	XCorr	Charge	MH+ [Da]	ΔM [ppm]	RT [min]	# Missed Cleavages
	High	GLAITFVSDENDAK	1	5	1	H0Y400		0	0.002	0.09047	2.44441	2	1479.72	-8.11819	86.1574	0
	High	ILVATNLFGR	1	7	1	H0Y400		0	0.002	0.05438	1.74458	2	1103.65	-3.15061	95.3398	0
P15328	Folate receptor alpha OS=Homo sapiens OX=9606 GN=FOLR1 PE=1 SV=3 - [FOLR1_HUMAN]	4.18386	12.84	1	3	3	3	257	29.7992	7.97217
	A2	Sequence	# PSMs	# Proteins	# Protein Groups	Protein Group Accessions	Modifications	ΔCn	q-Value	PEP	XCorr	Charge	MH+ [Da]	ΔM [ppm]	RT [min]	# Missed Cleavages
	High	TELLNVcMNAK	1	1	1	P15328	C7(Carbamidomethyl)	0	0.002	0.1064	2.34039	2	1292.63	-3.73769	71.4784	0
	High	FNWNHcGEmAPAcK	1	1	1	P15328	C6(Carbamidomethyl); M9(Oxidation); C13(Carbamidomethyl)	0	0.005	0.2254	1.82275	3	1737.68	-5.85135	36.389	0
	High	VLNVPLcK	1	1	1	P15328	C7(Carbamidomethyl)	0	0.007	0.2324	1.84346	2	942.539	-5.79546	52.7289	0
Q15233-2	Isoform 2 of Non-POU domain-containing octamer-binding protein OS=Homo sapiens OX=9606 GN=NONO - [NONO_HUMAN]	4.08589	7.59	4	3	3	3	382	43.8381	8.63135
	A2	Sequence	# PSMs	# Proteins	# Protein Groups	Protein Group Accessions	Modifications	ΔCn	q-Value	PEP	XCorr	Charge	MH+ [Da]	ΔM [ppm]	RT [min]	# Missed Cleavages
	High	QQQDQVDR	1	4	1	Q15233-2		0	0.002	0.1177	1.81636	2	1016.47	-5.01216	9.79664	0
	High	HEHQVmLMR	1	4	1	Q15233-2	M6(Oxidation)	0	0.003	0.1579	1.72417	3	1196.56	-4.88593	13.7287	0
	High	AAPGAEFAPNKR	1	2	1	Q15233-2		0	0.005	0.2224	2.26954	3	1228.64	-3.22582	19.5662	1
F8VTQ5	Heterogeneous nuclear ribonucleoprotein A1 (Fragment) OS=Homo sapiens OX=9606 GN=HNRNPA1 PE=1 SV=1 - [F8VTQ5_HUMAN]	4.07203	22.76	9	3	3	3	145	16.5262	6.63916
	A2	Sequence	# PSMs	# Proteins	# Protein Groups	Protein Group Accessions	Modifications	ΔCn	q-Value	PEP	XCorr	Charge	MH+ [Da]	ΔM [ppm]	RT [min]	# Missed Cleavages
	High	GFAFVTFDDHDSVDK	1	8	1	F8VTQ5		0	0.002	0.08554	2.17965	3	1699.75	-3.30323	92.7814	0
	High	IEVIEIMTDR	1	9	1	F8VTQ5		0	0.003	0.1359	1.89238	2	1218.63	-4.993	95.4615	0
	High	DYFEQYGK	1	8	1	F8VTQ5		0	0.007	0.2425	1.08954	2	1049.45	-5.84091	50.0915	0
K7EMN2	6-phosphogluconate dehydrogenase, decarboxylating (Fragment) OS=Homo sapiens OX=9606 GN=PGD PE=1 SV=1 - [K7EMN2_HUMAN]	3.94233	17.5	5	2	2	2	160	17.282	8.44092
	A2	Sequence	# PSMs	# Proteins	# Protein Groups	Protein Group Accessions	Modifications	ΔCn	q-Value	PEP	XCorr	Charge	MH+ [Da]	ΔM [ppm]	RT [min]	# Missed Cleavages
	High	GILFVGSGVSGGEEGAR	1	5	1	K7EMN2		0	0.002	0.08008	2.28883	2	1591.79	-9.98103	85.1373	0
	High	AGQAVDDFIEK	1	5	1	K7EMN2		0	0.007	0.2511	1.65351	2	1192.58	-2.14201	55.0549	0
K7EKL3	Granulins (Fragment) OS=Homo sapiens OX=9606 GN=GRN PE=1 SV=1 - [K7EKL3_HUMAN]	3.69492	9.02	6	3	3	3	388	41.3201	6.52197
	A2	Sequence	# PSMs	# Proteins	# Protein Groups	Protein Group Accessions	Modifications	ΔCn	q-Value	PEP	XCorr	Charge	MH+ [Da]	ΔM [ppm]	RT [min]	# Missed Cleavages
	High	AVALSSSVmcPDAR	1	4	1	K7EKL3	M9(Oxidation); C10(Carbamidomethyl)	0	0.003	0.1997	2.01022	2	1479.69	-5.07934	39.754	0
	High	ASLSHPR	1	4	1	K7EKL3		0	0.003	0.1919	1.6847	2	767.414	-2.16198	9.98412	0
	High	APAHLSLPDPQALK	1	5	1	K7EKL3		0	0.003	0.2002	1.42105	3	1457.81	-4.06148	78.9944	0
P52272-2	Isoform 2 of Heterogeneous nuclear ribonucleoprotein M OS=Homo sapiens OX=9606 GN=HNRNPM - [HNRPM_HUMAN]	3.65764	4.78	8	3	3	3	691	73.5724	8.82178
	A2	Sequence	# PSMs	# Proteins	# Protein Groups	Protein Group Accessions	Modifications	ΔCn	q-Value	PEP	XCorr	Charge	MH+ [Da]	ΔM [ppm]	RT [min]	# Missed Cleavages
	High	LGSTVFVANLDYK	1	6	1	P52272-2		0	0.002	0.05148	2.02054	2	1426.76	-0.580172	91.812	0
	High	AFITNIPFDVK	1	8	1	P52272-2		0	0.002	0.1084	1.6371	2	1264.69	-0.973271	101.454	0
	High	FESPEVAER	1	3	1	P52272-2		0	0.008	0.2649	1.41871	2	1063.5	-6.40948	29.7968	0
B4DJC3	Histone H2A OS=Homo sapiens OX=9606 GN=H2AFY PE=1 SV=1 - [B4DJC3_HUMAN]	3.64176	10.5	4	2	2	3	200	21.5345	9.74463
	A2	Sequence	# PSMs	# Proteins	# Protein Groups	Protein Group Accessions	Modifications	ΔCn	q-Value	PEP	XCorr	Charge	MH+ [Da]	ΔM [ppm]	RT [min]	# Missed Cleavages
	High	SIAFPSIGSGR	2	4	1	B4DJC3		0	0.003	0.1684	2.00997	2	1091.58	-2.83522	79.8377	0
	High	EFVEAVLELR	1	4	1	B4DJC3		0	0.003	0.1568	1.56038	2	1204.65	-5.07255	102.521	0
A0A087X0Q4	Immunoglobulin kappa variable 2-40 OS=Homo sapiens OX=9606 GN=IGKV2-40 PE=1 SV=1 - [A0A087X0Q4_HUMAN]	3.6333	12.5	8	1	1	1	104	11.4265	4.48779
	A2	Sequence	# PSMs	# Proteins	# Protein Groups	Protein Group Accessions	Modifications	ΔCn	q-Value	PEP	XCorr	Charge	MH+ [Da]	ΔM [ppm]	RT [min]	# Missed Cleavages
	High	FSGSGSGTDFTLK	1	8	1	A0A087X0Q4		0	0.002	0.02354	3.6333	2	1303.61	-3.58028	56.3431	0
P39023	60S ribosomal protein L3 OS=Homo sapiens OX=9606 GN=RPL3 PE=1 SV=2 - [RL3_HUMAN]	3.56991	5.71	5	2	2	2	403	46.0798	10.1841
	A2	Sequence	# PSMs	# Proteins	# Protein Groups	Protein Group Accessions	Modifications	ΔCn	q-Value	PEP	XCorr	Charge	MH+ [Da]	ΔM [ppm]	RT [min]	# Missed Cleavages
	High	DDPSKPVHLTAFLGYK	1	4	1	P39023		0	0.002	0.02511	3.56991	3	1787.93	-3.56087	88.3602	0
	High	FIDTTSK	1	3	1	P39023		0	0.003	0.1963	1.57367	2	811.419	-0.8743	14.7218	0
P22626-2	Isoform A2 of Heterogeneous nuclear ribonucleoproteins A2/B1 OS=Homo sapiens OX=9606 GN=HNRNPA2B1 - [ROA2_HUMAN]	3.48572	8.8	3	2	2	3	341	35.9839	8.646
	A2	Sequence	# PSMs	# Proteins	# Protein Groups	Protein Group Accessions	Modifications	ΔCn	q-Value	PEP	XCorr	Charge	MH+ [Da]	ΔM [ppm]	RT [min]	# Missed Cleavages
	High	GFGFVTFDDHDPVDK	1	3	1	P22626-2		0	0.002	0.1126	1.83642	3	1695.76	-4.22504	93.7676	0
	High	GGGGNFGPGPGSNFR	2	2	1	P22626-2		0	0.003	0.1963	1.85733	2	1377.62	-5.9943	43.7114	0
I3L0K7	Heat shock protein 75 kDa, mitochondrial OS=Homo sapiens OX=9606 GN=TRAP1 PE=1 SV=1 - [I3L0K7_HUMAN]	3.37045	5.45	7	2	2	2	495	57.1836	7.59131
	A2	Sequence	# PSMs	# Proteins	# Protein Groups	Protein Group Accessions	Modifications	ΔCn	q-Value	PEP	XCorr	Charge	MH+ [Da]	ΔM [ppm]	RT [min]	# Missed Cleavages
	High	GVVDSEDIPLNLSR	1	7	1	I3L0K7		0	0.002	0.08995	1.64	2	1513.78	-1.96782	89.4968	0
	High	AQLLQPTLEINPR	1	3	1	I3L0K7		0	0.003	0.1783	1.73045	2	1492.84	-3.89624	89.2942	0
A0A087WVZ4	Cytochrome b-c1 complex subunit 2, mitochondrial (Fragment) OS=Homo sapiens OX=9606 GN=UQCRC2 PE=1 SV=1 - [A0A087WVZ4_HUMAN]	3.02485	20	7	1	1	1	70	7.64496	9.42236
	A2	Sequence	# PSMs	# Proteins	# Protein Groups	Protein Group Accessions	Modifications	ΔCn	q-Value	PEP	XCorr	Charge	MH+ [Da]	ΔM [ppm]	RT [min]	# Missed Cleavages
	High	YEDFSNLGTTHLLR	1	7	1	A0A087WVZ4		0	0.002	0.02189	3.02485	3	1665.81	-6.12308	87.685	0
F8VWV4	60S acidic ribosomal protein P0 (Fragment) OS=Homo sapiens OX=9606 GN=RPLP0 PE=1 SV=1 - [F8VWV4_HUMAN]	2.90092	9.91	13	1	1	1	111	12.1844	9.24658
	A2	Sequence	# PSMs	# Proteins	# Protein Groups	Protein Group Accessions	Modifications	ΔCn	q-Value	PEP	XCorr	Charge	MH+ [Da]	ΔM [ppm]	RT [min]	# Missed Cleavages
	High	GHLENNPALEK	1	13	1	F8VWV4		0	0.002	0.112	2.90092	2	1221.61	-6.2292	14.4949	0
P41250	Glycine--tRNA ligase OS=Homo sapiens OX=9606 GN=GARS PE=1 SV=3 - [GARS_HUMAN]	2.77907	1.76	1	1	1	1	739	83.1126	7.03467
	A2	Sequence	# PSMs	# Proteins	# Protein Groups	Protein Group Accessions	Modifications	ΔCn	q-Value	PEP	XCorr	Charge	MH+ [Da]	ΔM [ppm]	RT [min]	# Missed Cleavages
	High	LPFAAAQIGNSFR	1	1	1	P41250		0	0.002	0.03597	2.77907	2	1391.74	-4.11645	95.3623	0
Q9Y2T3-2	Isoform 2 of Guanine deaminase OS=Homo sapiens OX=9606 GN=GDA - [GUAD_HUMAN]	2.76254	5.53	6	2	2	2	380	42.4184	5.47803
	A2	Sequence	# PSMs	# Proteins	# Protein Groups	Protein Group Accessions	Modifications	ΔCn	q-Value	PEP	XCorr	Charge	MH+ [Da]	ΔM [ppm]	RT [min]	# Missed Cleavages
	High	FQNIDFAEEVYTR	1	4	1	Q9Y2T3-2		0	0.002	0.0184	2.76254	2	1631.75	-11.3736	94.3123	0
	High	FLYLGDDR	1	6	1	Q9Y2T3-2		0	0.007	0.2448	1.49348	2	998.491	-3.14061	71.755	0
Q07666-3	Isoform 3 of KH domain-containing, RNA-binding, signal transduction-associated protein 1 OS=Homo sapiens OX=9606 GN=KHDRBS1 - [KHDR1_HUMAN]	2.70552	3.47	3	1	1	1	404	43.9999	7.28369
	A2	Sequence	# PSMs	# Proteins	# Protein Groups	Protein Group Accessions	Modifications	ΔCn	q-Value	PEP	XCorr	Charge	MH+ [Da]	ΔM [ppm]	RT [min]	# Missed Cleavages
	High	KDDEENYLDLFSHK	1	3	1	Q07666-3		0	0.002	0.0707	2.70552	3	1752.8	-4.45202	89.3707	1
E7EPL9	Peroxisomal multifunctional enzyme type 2 OS=Homo sapiens OX=9606 GN=HSD17B4 PE=1 SV=1 - [E7EPL9_HUMAN]	2.70273	3.38	8	1	1	1	474	50.9543	8.38232
	A2	Sequence	# PSMs	# Proteins	# Protein Groups	Protein Group Accessions	Modifications	ΔCn	q-Value	PEP	XCorr	Charge	MH+ [Da]	ΔM [ppm]	RT [min]	# Missed Cleavages
	High	VLHGEQYLELYKPLPR	1	8	1	E7EPL9		0	0.002	0.0802	2.70273	4	1955.07	-2.55966	85.7528	0
C9J191	Kelch-like protein 22 (Fragment) OS=Homo sapiens OX=9606 GN=KLHL22 PE=1 SV=1 - [C9J191_HUMAN]	2.63282	4	6	1	1	1	225	25.996	4.67822
	A2	Sequence	# PSMs	# Proteins	# Protein Groups	Protein Group Accessions	Modifications	ΔCn	q-Value	PEP	XCorr	Charge	MH+ [Da]	ΔM [ppm]	RT [min]	# Missed Cleavages
	High	LAELFDLSR	1	6	1	C9J191		0	0.002	0.03338	2.63282	2	1063.58	-0.685472	95.2007	0
F8WD59	40S ribosomal protein SA (Fragment) OS=Homo sapiens OX=9606 GN=RPSA PE=1 SV=2 - [F8WD59_HUMAN]	2.52147	11.21	4	1	1	1	116	12.6397	9.40771
	A2	Sequence	# PSMs	# Proteins	# Protein Groups	Protein Group Accessions	Modifications	ΔCn	q-Value	PEP	XCorr	Charge	MH+ [Da]	ΔM [ppm]	RT [min]	# Missed Cleavages
	High	FAAATGATPIAGR	1	4	1	F8WD59		0	0.002	0.07026	2.52147	2	1203.64	-7.91259	37.785	0
H7BZJ3	Protein disulfide-isomerase A3 (Fragment) OS=Homo sapiens OX=9606 GN=PDIA3 PE=1 SV=1 - [H7BZJ3_HUMAN]	2.51421	11.38	1	1	1	1	123	13.5108	7.29834
	A2	Sequence	# PSMs	# Proteins	# Protein Groups	Protein Group Accessions	Modifications	ΔCn	q-Value	PEP	XCorr	Charge	MH+ [Da]	ΔM [ppm]	RT [min]	# Missed Cleavages
	High	SDVLELTDDNFESR	1	1	1	H7BZJ3		0	0.002	0.06853	2.51421	2	1639.73	-9.37085	89.9078	0
P50990-3	Isoform 3 of T-complex protein 1 subunit theta OS=Homo sapiens OX=9606 GN=CCT8 - [TCPQ_HUMAN]	2.42762	2.11	3	1	1	1	475	51.5533	5.23682
	A2	Sequence	# PSMs	# Proteins	# Protein Groups	Protein Group Accessions	Modifications	ΔCn	q-Value	PEP	XCorr	Charge	MH+ [Da]	ΔM [ppm]	RT [min]	# Missed Cleavages
	High	FAEAFEAIPR	1	3	1	P50990-3		0	0.002	0.03106	2.42762	2	1150.58	-6.08421	84.9205	0
A0A0J9YXP8	Glucose-6-phosphate isomerase (Fragment) OS=Homo sapiens OX=9606 GN=GPI PE=1 SV=1 - [A0A0J9YXP8_HUMAN]	2.42167	8.96	13	2	2	2	268	30.3515	9.01221
	A2	Sequence	# PSMs	# Proteins	# Protein Groups	Protein Group Accessions	Modifications	ΔCn	q-Value	PEP	XCorr	Charge	MH+ [Da]	ΔM [ppm]	RT [min]	# Missed Cleavages
	High	TLAQLNPESSLFIIASK	1	7	1	A0A0J9YXP8		0	0.002	0.06971	2.42167	2	1832.01	-6.23296	109.566	0
	High	mLVDLAK	1	13	1	A0A0J9YXP8	M1(Oxidation)	0	0.007	0.2419	1.55097	2	805.446	-3.6587	38.0437	0
G3V2H6	Heterogeneous nuclear ribonucleoproteins C1/C2 (Fragment) OS=Homo sapiens OX=9606 GN=HNRNPC PE=1 SV=1 - [G3V2H6_HUMAN]	2.38589	22.22	23	1	1	1	54	5.90406	9.89111
	A2	Sequence	# PSMs	# Proteins	# Protein Groups	Protein Group Accessions	Modifications	ΔCn	q-Value	PEP	XCorr	Charge	MH+ [Da]	ΔM [ppm]	RT [min]	# Missed Cleavages
	High	VFIGNLNTLVVK	1	23	1	G3V2H6		0	0.002	0.1068	2.38589	2	1316.79	-6.08996	98.6338	0
Q5JP01	Histone-binding protein RBBP7 (Fragment) OS=Homo sapiens OX=9606 GN=RBBP7 PE=1 SV=1 - [Q5JP01_HUMAN]	2.36676	5.61	4	1	1	1	285	31.4834	6.18896
	A2	Sequence	# PSMs	# Proteins	# Protein Groups	Protein Group Accessions	Modifications	ΔCn	q-Value	PEP	XCorr	Charge	MH+ [Da]	ΔM [ppm]	RT [min]	# Missed Cleavages
	High	HPAKPDPSGEcNPDLR	1	4	1	Q5JP01	C11(Carbamidomethyl)	0	0.003	0.1363	2.36676	3	1789.82	-7.29033	13.6479	0
E9PQ34	Serpin H1 (Fragment) OS=Homo sapiens OX=9606 GN=SERPINH1 PE=1 SV=1 - [E9PQ34_HUMAN]	2.31426	10.56	10	1	1	1	142	15.2919	8.83643
	A2	Sequence	# PSMs	# Proteins	# Protein Groups	Protein Group Accessions	Modifications	ΔCn	q-Value	PEP	XCorr	Charge	MH+ [Da]	ΔM [ppm]	RT [min]	# Missed Cleavages
	High	LYGPSSVSFADDFVR	1	10	1	E9PQ34		0	0.002	0.07115	2.31426	2	1659.79	-7.0255	100.381	0
P11413	Glucose-6-phosphate 1-dehydrogenase OS=Homo sapiens OX=9606 GN=G6PD PE=1 SV=4 - [G6PD_HUMAN]	2.27563	3.88	3	1	1	1	515	59.219	6.84424
	A2	Sequence	# PSMs	# Proteins	# Protein Groups	Protein Group Accessions	Modifications	ΔCn	q-Value	PEP	XCorr	Charge	MH+ [Da]	ΔM [ppm]	RT [min]	# Missed Cleavages
	High	KPGmFFNPEESELDLTYGNR	1	3	1	P11413	M4(Oxidation)	0	0.003	0.1257	2.27563	3	2360.08	-1.93383	93.6921	0
P62995-3	Isoform 3 of Transformer-2 protein homolog beta OS=Homo sapiens OX=9606 GN=TRA2B - [TRA2B_HUMAN]	2.2557	12.77	4	2	2	2	188	21.9217	10.1548
	A2	Sequence	# PSMs	# Proteins	# Protein Groups	Protein Group Accessions	Modifications	ΔCn	q-Value	PEP	XCorr	Charge	MH+ [Da]	ΔM [ppm]	RT [min]	# Missed Cleavages
	High	AAQDRDQIYR	1	3	1	P62995-3		0	0.002	0.07479	2.2557	3	1235.61	-2.49876	13.0299	1
	High	GFAFVYFENVDDAK	1	3	1	P62995-3		0	0.005	0.2223	1.57864	2	1621.74	-9.12497	105.846	0
H0YFD6	Trifunctional enzyme subunit alpha, mitochondrial (Fragment) OS=Homo sapiens OX=9606 GN=HADHA PE=1 SV=1 - [H0YFD6_HUMAN]	2.19883	3.2	2	1	1	1	250	27.0911	8.27979
	A2	Sequence	# PSMs	# Proteins	# Protein Groups	Protein Group Accessions	Modifications	ΔCn	q-Value	PEP	XCorr	Charge	MH+ [Da]	ΔM [ppm]	RT [min]	# Missed Cleavages
	High	HVAEDLGK	1	2	1	H0YFD6		0	0.003	0.1788	2.19883	2	868.45	-3.06029	11.2353	0
P52907	F-actin-capping protein subunit alpha-1 OS=Homo sapiens OX=9606 GN=CAPZA1 PE=1 SV=3 - [CAZA1_HUMAN]	2.18588	9.79	6	2	2	2	286	32.9023	5.69385
	A2	Sequence	# PSMs	# Proteins	# Protein Groups	Protein Group Accessions	Modifications	ΔCn	q-Value	PEP	XCorr	Charge	MH+ [Da]	ΔM [ppm]	RT [min]	# Missed Cleavages
	High	FITHAPPGEFNEVFNDVR	1	1	1	P52907		0	0.002	0.04079	2.18588	3	2089.01	-3.43432	94.996	0
	High	LLLNNDNLLR	1	6	1	P52907		0	0.002	0.05912	1.49912	2	1197.69	-0.965226	88.8562	0
A0A0A0MS07	Immunoglobulin heavy constant gamma 1 (Fragment) OS=Homo sapiens OX=9606 GN=IGHG1 PE=1 SV=1 - [A0A0A0MS07_HUMAN]	2.17837	6.44	3	1	1	1	295	31.963	8.03076
	A2	Sequence	# PSMs	# Proteins	# Protein Groups	Protein Group Accessions	Modifications	ΔCn	q-Value	PEP	XCorr	Charge	MH+ [Da]	ΔM [ppm]	RT [min]	# Missed Cleavages
	High	TPEVTcVVVDVSHEDPEVK	1	3	1	A0A0A0MS07	C6(Carbamidomethyl)	0	0.002	0.06603	2.17837	3	2139.02	-5.51895	88.2564	0
P31930	Cytochrome b-c1 complex subunit 1, mitochondrial OS=Homo sapiens OX=9606 GN=UQCRC1 PE=1 SV=3 - [QCR1_HUMAN]	2.15233	4.58	1	2	2	2	480	52.6124	6.3667
	A2	Sequence	# PSMs	# Proteins	# Protein Groups	Protein Group Accessions	Modifications	ΔCn	q-Value	PEP	XCorr	Charge	MH+ [Da]	ΔM [ppm]	RT [min]	# Missed Cleavages
	High	IAEVDASVVR	1	1	1	P31930		0	0.005	0.2184	2.15233	2	1058.57	-13.9129	39.3635	0
	High	ADLTEYLSTHYK	1	1	1	P31930		0	0.007	0.2474	1.50039	3	1440.69	-8.15263	83.9094	0
H0Y6E7	RNA-binding motif protein, X chromosome (Fragment) OS=Homo sapiens OX=9606 GN=RBMX PE=1 SV=2 - [H0Y6E7_HUMAN]	2.14778	9.25	10	2	2	2	292	31.8364	9.84717
	A2	Sequence	# PSMs	# Proteins	# Protein Groups	Protein Group Accessions	Modifications	ΔCn	q-Value	PEP	XCorr	Charge	MH+ [Da]	ΔM [ppm]	RT [min]	# Missed Cleavages
	High	GFAFVTFESPADAK	1	9	1	H0Y6E7		0	0.003	0.1234	2.14778	2	1486.72	-1.79978	100.072	0
	High	VEQATKPSFESGR	1	4	1	H0Y6E7		0	0.007	0.2565	1.65405	3	1435.72	-0.486309	16.8249	0
Q02878	60S ribosomal protein L6 OS=Homo sapiens OX=9606 GN=RPL6 PE=1 SV=3 - [RL6_HUMAN]	2.07941	10.42	1	3	3	3	288	32.7076	10.5796
	A2	Sequence	# PSMs	# Proteins	# Protein Groups	Protein Group Accessions	Modifications	ΔCn	q-Value	PEP	XCorr	Charge	MH+ [Da]	ΔM [ppm]	RT [min]	# Missed Cleavages
	High	HQEGEIFDTEKEK	1	1	1	Q02878		0	0.003	0.1528	2.07941	3	1589.74	-2.58837	20.6831	1
	High	IDISNVK	1	1	1	Q02878		0	0.007	0.2599	1.38547	2	788.449	-3.32971	29.1592	0
	High	AIPQLQGYLR	1	1	1	Q02878		0	0.009	0.267	1.45583	2	1158.66	-4.42476	88.753	0
C9K0M0	Trifunctional enzyme subunit beta, mitochondrial (Fragment) OS=Homo sapiens OX=9606 GN=HADHB PE=1 SV=8 - [C9K0M0_HUMAN]	2.03605	13.1	6	1	1	1	84	9.27811	10.77
	A2	Sequence	# PSMs	# Proteins	# Protein Groups	Protein Group Accessions	Modifications	ΔCn	q-Value	PEP	XCorr	Charge	MH+ [Da]	ΔM [ppm]	RT [min]	# Missed Cleavages
	High	TPFLLSGTSYK	1	6	1	C9K0M0		0	0.003	0.1251	2.03605	2	1213.64	-4.67906	84.6422	0
H0YAR2	Polyadenylate-binding protein 1 (Fragment) OS=Homo sapiens OX=9606 GN=PABPC1 PE=1 SV=1 - [H0YAR2_HUMAN]	2.01497	8.1	9	2	2	2	284	32.2292	9.0415
	A2	Sequence	# PSMs	# Proteins	# Protein Groups	Protein Group Accessions	Modifications	ΔCn	q-Value	PEP	XCorr	Charge	MH+ [Da]	ΔM [ppm]	RT [min]	# Missed Cleavages
	High	GFGFVSFER	1	8	1	H0YAR2		0	0.005	0.2207	2.01497	2	1045.5	-5.05104	95.0768	0
	High	IVATKPLYVALAQR	1	8	1	H0YAR2		0	0.009	0.2681	1.57268	3	1542.93	-5.18964	80.5075	0
K7EMZ9	Protein LSM14 homolog A (Fragment) OS=Homo sapiens OX=9606 GN=LSM14A PE=1 SV=2 - [K7EMZ9_HUMAN]	2.00266	3.18	5	1	1	1	314	34.4669	5.51611
	A2	Sequence	# PSMs	# Proteins	# Protein Groups	Protein Group Accessions	Modifications	ΔCn	q-Value	PEP	XCorr	Charge	MH+ [Da]	ΔM [ppm]	RT [min]	# Missed Cleavages
	High	VSRPENEQLR	1	5	1	K7EMZ9		0	0.003	0.1939	2.00266	3	1227.64	-2.86216	12.2066	0
K7ENG2	U2 snRNP auxiliary factor large subunit OS=Homo sapiens OX=9606 GN=U2AF2 PE=1 SV=1 - [K7ENG2_HUMAN]	1.98066	3.26	3	1	1	1	307	33.8799	5.03369
	A2	Sequence	# PSMs	# Proteins	# Protein Groups	Protein Group Accessions	Modifications	ΔCn	q-Value	PEP	XCorr	Charge	MH+ [Da]	ΔM [ppm]	RT [min]	# Missed Cleavages
	High	ELLTSFGPLK	1	3	1	K7ENG2		0	0.002	0.09916	1.98066	2	1104.63	-2.4863	95.0361	0
J3KSR8	Serine/arginine-rich-splicing factor 1 (Fragment) OS=Homo sapiens OX=9606 GN=SRSF1 PE=1 SV=1 - [J3KSR8_HUMAN]	1.92476	6.99	5	1	1	1	143	16.4403	11.4438
	A2	Sequence	# PSMs	# Proteins	# Protein Groups	Protein Group Accessions	Modifications	ΔCn	q-Value	PEP	XCorr	Charge	MH+ [Da]	ΔM [ppm]	RT [min]	# Missed Cleavages
	High	DGTGVVEFVR	1	5	1	J3KSR8		0	0.005	0.2232	1.92476	2	1078.55	-6.13893	66.9644	0
J3QSA3	Polyubiquitin-B (Fragment) OS=Homo sapiens OX=9606 GN=UBB PE=1 SV=1 - [J3QSA3_HUMAN]	1.91176	37.21	21	1	1	1	43	4.85061	5.18604
	A2	Sequence	# PSMs	# Proteins	# Protein Groups	Protein Group Accessions	Modifications	ΔCn	q-Value	PEP	XCorr	Charge	MH+ [Da]	ΔM [ppm]	RT [min]	# Missed Cleavages
	High	TITLEVEPSDTIENVK	1	21	1	J3QSA3		0	0.002	0.1148	1.91176	2	1787.92	-5.78411	89.4652	0
P01859	Immunoglobulin heavy constant gamma 2 OS=Homo sapiens OX=9606 GN=IGHG2 PE=1 SV=2 - [IGHG2_HUMAN]	1.90712	2.76	2	1	1	2	326	35.8778	7.59131
	A2	Sequence	# PSMs	# Proteins	# Protein Groups	Protein Group Accessions	Modifications	ΔCn	q-Value	PEP	XCorr	Charge	MH+ [Da]	ΔM [ppm]	RT [min]	# Missed Cleavages
	High	EEQFNSTFR	1	2	1	P01859		0	0.002	0.1195	1.90712	2	1157.52	-4.70841	37.6464	0
	High	EEQFnSTFR	1	2	1	P01859	N5(Deamidated)	0	0.007	0.2606	1.34489	2	1158.5	-7.45026	45.2001	0
P06748-3	Isoform 3 of Nucleophosmin OS=Homo sapiens OX=9606 GN=NPM1 - [NPM_HUMAN]	1.81417	10.81	4	2	2	2	259	28.3827	4.71631
	A2	Sequence	# PSMs	# Proteins	# Protein Groups	Protein Group Accessions	Modifications	ΔCn	q-Value	PEP	XCorr	Charge	MH+ [Da]	ΔM [ppm]	RT [min]	# Missed Cleavages
	High	DELHIVEAEAmNYEGSPIK	1	3	1	P06748-3	M11(Oxidation)	0	0.002	0.1171	1.80977	3	2161.01	-2.90973	97.0277	0
	High	TVSLGAGAK	1	4	1	P06748-3		0	0.007	0.2468	1.81417	2	803.459	-4.00812	15.8244	0
P13797-3	Isoform 3 of Plastin-3 OS=Homo sapiens OX=9606 GN=PLS3 - [PLST_HUMAN]	1.81185	1.54	4	1	1	1	585	65.5908	6.30322
	A2	Sequence	# PSMs	# Proteins	# Protein Groups	Protein Group Accessions	Modifications	ΔCn	q-Value	PEP	XCorr	Charge	MH+ [Da]	ΔM [ppm]	RT [min]	# Missed Cleavages
	High	NEALAALLR	1	4	1	P13797-3		0	0.007	0.2411	1.81185	2	970.566	-1.78197	89.5149	0
A0A1W2PRE1	Guanine nucleotide-binding protein G(o) subunit alpha OS=Homo sapiens OX=9606 GN=GNAO1 PE=1 SV=1 - [A0A1W2PRE1_HUMAN]	1.81076	20.37	30	1	1	1	54	5.71507	8.79248
	A2	Sequence	# PSMs	# Proteins	# Protein Groups	Protein Group Accessions	Modifications	ΔCn	q-Value	PEP	XCorr	Charge	MH+ [Da]	ΔM [ppm]	RT [min]	# Missed Cleavages
	High	LLLLGAGESGK	1	30	1	A0A1W2PRE1		0	0.003	0.1271	1.81076	2	1057.62	-3.19351	71.9665	0
P16403	Histone H1.2 OS=Homo sapiens OX=9606 GN=HIST1H1C PE=1 SV=2 - [H12_HUMAN]	1.80331	4.23	3	1	1	1	213	21.3517	10.9312
	A2	Sequence	# PSMs	# Proteins	# Protein Groups	Protein Group Accessions	Modifications	ΔCn	q-Value	PEP	XCorr	Charge	MH+ [Da]	ΔM [ppm]	RT [min]	# Missed Cleavages
	High	SGVSLAALK	1	3	1	P16403		0	0.007	0.2604	1.80331	2	845.507	-2.81468	54.9539	0
Q13247-3	Isoform SRP55-3 of Serine/arginine-rich splicing factor 6 OS=Homo sapiens OX=9606 GN=SRSF6 - [SRSF6_HUMAN]	1.79834	5.37	8	2	2	2	335	38.3956	11.0044
	A2	Sequence	# PSMs	# Proteins	# Protein Groups	Protein Group Accessions	Modifications	ΔCn	q-Value	PEP	XCorr	Charge	MH+ [Da]	ΔM [ppm]	RT [min]	# Missed Cleavages
	High	TNEGVIEFR	1	2	1	Q13247-3		0	0.003	0.1431	1.79834	2	1064.53	-4.46681	53.6003	0
	High	LIVENLSSR	1	8	1	Q13247-3		0	0.007	0.249	1.44882	2	1030.58	-4.40427	50.5311	0
P01008	Antithrombin-III OS=Homo sapiens OX=9606 GN=SERPINC1 PE=1 SV=1 - [ANT3_HUMAN]	1.77769	1.94	1	1	1	1	464	52.5689	6.7124
	A2	Sequence	# PSMs	# Proteins	# Protein Groups	Protein Group Accessions	Modifications	ΔCn	q-Value	PEP	XCorr	Charge	MH+ [Da]	ΔM [ppm]	RT [min]	# Missed Cleavages
	High	LPGIVAEGR	1	1	1	P01008		0	0.007	0.2309	1.77769	2	911.528	-3.7046	42.8872	0
Q9UQ80-2	Isoform 2 of Proliferation-associated protein 2G4 OS=Homo sapiens OX=9606 GN=PA2G4 - [PA2G4_HUMAN]	1.75703	3.53	2	1	1	1	340	38.0354	7.53271
	A2	Sequence	# PSMs	# Proteins	# Protein Groups	Protein Group Accessions	Modifications	ΔCn	q-Value	PEP	XCorr	Charge	MH+ [Da]	ΔM [ppm]	RT [min]	# Missed Cleavages
	High	ITSGPFEPDLYK	1	2	1	Q9UQ80-2		0	0.003	0.2072	1.75703	2	1366.68	-5.94694	82.525	0
O95613-2	Isoform 2 of Pericentrin OS=Homo sapiens OX=9606 GN=PCNT - [PCNT_HUMAN]	1.68361	0.22	2	1	1	1	3139	355.664	5.46533
	A2	Sequence	# PSMs	# Proteins	# Protein Groups	Protein Group Accessions	Modifications	ΔCn	q-Value	PEP	XCorr	Charge	MH+ [Da]	ΔM [ppm]	RT [min]	# Missed Cleavages
	High	QALELLR	1	2	1	O95613-2		0	0.003	0.1751	1.68361	2	842.505	-4.81019	51.3783	0
Q5H907	Melanoma antigen family D, 2, isoform CRA_d OS=Homo sapiens OX=9606 GN=MAGED2 PE=1 SV=1 - [Q5H907_HUMAN]	1.6731	2.3	6	1	1	1	521	55.7613	7.81104
	A2	Sequence	# PSMs	# Proteins	# Protein Groups	Protein Group Accessions	Modifications	ΔCn	q-Value	PEP	XCorr	Charge	MH+ [Da]	ΔM [ppm]	RT [min]	# Missed Cleavages
	High	EYTDVYPEIIER	1	6	1	Q5H907		0	0.003	0.1437	1.6731	2	1526.72	-9.44069	88.2609	0
F6UXX1	Heterogeneous nuclear ribonucleoprotein Q (Fragment) OS=Homo sapiens OX=9606 GN=SYNCRIP PE=1 SV=1 - [F6UXX1_HUMAN]	1.65197	6.49	9	1	1	1	185	20.2442	4.93213
	A2	Sequence	# PSMs	# Proteins	# Protein Groups	Protein Group Accessions	Modifications	ΔCn	q-Value	PEP	XCorr	Charge	MH+ [Da]	ΔM [ppm]	RT [min]	# Missed Cleavages
	High	TGYTLDVTTGQR	1	9	1	F6UXX1		0	0.002	0.1148	1.65197	2	1311.65	-4.82652	49.8768	0
Q15084-3	Isoform 3 of Protein disulfide-isomerase A6 OS=Homo sapiens OX=9606 GN=PDIA6 - [PDIA6_HUMAN]	1.63304	3.2	5	1	1	1	437	47.8081	5.08447
	A2	Sequence	# PSMs	# Proteins	# Protein Groups	Protein Group Accessions	Modifications	ΔCn	q-Value	PEP	XCorr	Charge	MH+ [Da]	ΔM [ppm]	RT [min]	# Missed Cleavages
	High	TGEAIVDAALSALR	1	5	1	Q15084-3		0	0.003	0.2074	1.63304	2	1386.75	-4.99199	110.804	0
Q13283	Ras GTPase-activating protein-binding protein 1 OS=Homo sapiens OX=9606 GN=G3BP1 PE=1 SV=1 - [G3BP1_HUMAN]	1.63148	4.29	2	2	2	2	466	52.1321	5.51611
	A2	Sequence	# PSMs	# Proteins	# Protein Groups	Protein Group Accessions	Modifications	ΔCn	q-Value	PEP	XCorr	Charge	MH+ [Da]	ΔM [ppm]	RT [min]	# Missed Cleavages
	High	EAGEQGDIEPR	1	1	1	Q13283		0	0.003	0.1383	1.63148	2	1200.54	-6.36362	15.1392	0
	High	FYVHNDIFR	1	2	1	Q13283		0	0.008	0.2663	1.84294	3	1210.6	-3.02078	73.4729	0
P26038	Moesin OS=Homo sapiens OX=9606 GN=MSN PE=1 SV=3 - [MOES_HUMAN]	1.6289	1.56	1	1	1	1	577	67.7778	6.40479
	A2	Sequence	# PSMs	# Proteins	# Protein Groups	Protein Group Accessions	Modifications	ΔCn	q-Value	PEP	XCorr	Charge	MH+ [Da]	ΔM [ppm]	RT [min]	# Missed Cleavages
	High	EDAVLEYLK	1	1	1	P26038		0	0.004	0.209	1.6289	2	1079.56	-4.20603	88.6775	0
Q86Z14	Beta-klotho OS=Homo sapiens OX=9606 GN=KLB PE=1 SV=1 - [KLOTB_HUMAN]	1.62743	0.67	1	1	1	1	1044	119.732	9.21729
	A2	Sequence	# PSMs	# Proteins	# Protein Groups	Protein Group Accessions	Modifications	ΔCn	q-Value	PEP	XCorr	Charge	MH+ [Da]	ΔM [ppm]	RT [min]	# Missed Cleavages
	High	LEYnNPR	1	1	1	Q86Z14	N4(Deamidated)	0	0.002	0.09942	1.62743	2	906.43	-1.9871	18.6341	0
A0A0D9SFL2	Bifunctional polynucleotide phosphatase/kinase OS=Homo sapiens OX=9606 GN=PNKP PE=1 SV=1 - [A0A0D9SFL2_HUMAN]	1.62403	6.19	10	3	3	3	485	53.0863	8.33838
	A2	Sequence	# PSMs	# Proteins	# Protein Groups	Protein Group Accessions	Modifications	ΔCn	q-Value	PEP	XCorr	Charge	MH+ [Da]	ΔM [ppm]	RT [min]	# Missed Cleavages
	High	ILYPEIPR	1	6	1	A0A0D9SFL2		0	0.005	0.218	1.62403	2	1000.58	-3.60212	78.216	0
	High	VAIDNTNPDAASR	1	4	1	A0A0D9SFL2		0	0.005	0.2267	0.998964	2	1343.64	-8.97513	20.8696	0
	High	GPLTQVTDR	1	9	1	A0A0D9SFL2		0	0.007	0.2299	1.53127	2	986.52	-7.09814	30.6237	0
P49411	Elongation factor Tu, mitochondrial OS=Homo sapiens OX=9606 GN=TUFM PE=1 SV=2 - [EFTU_HUMAN]	1.61657	7.96	2	3	3	3	452	49.5102	7.60596
	A2	Sequence	# PSMs	# Proteins	# Protein Groups	Protein Group Accessions	Modifications	ΔCn	q-Value	PEP	XCorr	Charge	MH+ [Da]	ΔM [ppm]	RT [min]	# Missed Cleavages
	High	DKPHVNVGTIGHVDHGK	1	2	1	P49411		0	0.002	0.06172	1.79156	4	1809.94	1.30149	19.6584	0
	High	ILAEGGGAK	1	1	1	P49411		0	0.002	0.103	1.61657	2	815.459	-3.51232	12.4383	0
	High	GTVVTGTLER	1	1	1	P49411		0	0.007	0.2555	1.36362	2	1032.56	-5.0082	29.3211	0
D6RBE9	Annexin OS=Homo sapiens OX=9606 GN=ANXA5 PE=1 SV=1 - [D6RBE9_HUMAN]	1.6108	4.09	3	1	1	1	220	24.6824	4.89404
	A2	Sequence	# PSMs	# Proteins	# Protein Groups	Protein Group Accessions	Modifications	ΔCn	q-Value	PEP	XCorr	Charge	MH+ [Da]	ΔM [ppm]	RT [min]	# Missed Cleavages
	High	SEIDLFNIR	1	3	1	D6RBE9		0	0.002	0.0802	1.6108	2	1106.58	-1.27609	98.6922	0
P49189-2	Isoform 2 of 4-trimethylaminobutyraldehyde dehydrogenase OS=Homo sapiens OX=9606 GN=ALDH9A1 - [AL9A1_HUMAN]	0	2.36	2	1	1	1	424	46.4243	5.5415
	A2	Sequence	# PSMs	# Proteins	# Protein Groups	Protein Group Accessions	Modifications	ΔCn	q-Value	PEP	XCorr	Charge	MH+ [Da]	ΔM [ppm]	RT [min]	# Missed Cleavages
	High	IGDPLLEDTR	1	2	1	P49189-2		0	0.003	0.1906	1.46844	2	1128.58	-5.57491	65.1153	0
Q9NZN4-2	Isoform 2 of EH domain-containing protein 2 OS=Homo sapiens OX=9606 GN=EHD2 - [EHD2_HUMAN]	0	2.95	2	1	1	1	407	46.0301	6.37939
	A2	Sequence	# PSMs	# Proteins	# Protein Groups	Protein Group Accessions	Modifications	ΔCn	q-Value	PEP	XCorr	Charge	MH+ [Da]	ΔM [ppm]	RT [min]	# Missed Cleavages
	High	LEGHGLPANLPR	1	2	1	Q9NZN4-2		0	0.007	0.2538	1.69631	3	1273.69	-5.25136	47.5034	0
Q58FF3	Putative endoplasmin-like protein OS=Homo sapiens OX=9606 GN=HSP90B2P PE=5 SV=1 - [ENPLL_HUMAN]	0	2.51	2	1	1	1	399	45.8299	5.26221
	A2	Sequence	# PSMs	# Proteins	# Protein Groups	Protein Group Accessions	Modifications	ΔCn	q-Value	PEP	XCorr	Charge	MH+ [Da]	ΔM [ppm]	RT [min]	# Missed Cleavages
	High	LGVIEDHSNR	1	2	1	Q58FF3		0	0.005	0.2141	1.36867	3	1139.58	-3.79733	17.4885	0
P02765	Alpha-2-HS-glycoprotein OS=Homo sapiens OX=9606 GN=AHSG PE=1 SV=1 - [FETUA_HUMAN]	0	1.91	2	1	1	1	367	39.2997	5.71924
	A2	Sequence	# PSMs	# Proteins	# Protein Groups	Protein Group Accessions	Modifications	ΔCn	q-Value	PEP	XCorr	Charge	MH+ [Da]	ΔM [ppm]	RT [min]	# Missed Cleavages
	High	cNLLAEK	1	2	1	P02765	C1(Carbamidomethyl)	0	0.003	0.2029	1.39333	2	847.431	-3.96555	25.5611	0
Q5D862	Filaggrin-2 OS=Homo sapiens OX=9606 GN=FLG2 PE=1 SV=1 - [FILA2_HUMAN]	0	0.46	1	1	1	1	2391	247.928	8.30908
	A2	Sequence	# PSMs	# Proteins	# Protein Groups	Protein Group Accessions	Modifications	ΔCn	q-Value	PEP	XCorr	Charge	MH+ [Da]	ΔM [ppm]	RT [min]	# Missed Cleavages
	High	SVVTVIDVFYK	1	1	1	Q5D862		0	0.007	0.2313	0.857478	2	1269.71	-1.29031	107.074	0
Q10471	Polypeptide N-acetylgalactosaminyltransferase 2 OS=Homo sapiens OX=9606 GN=GALNT2 PE=1 SV=1 - [GALT2_HUMAN]	0	1.4	1	1	1	1	571	64.6915	8.35303
	A2	Sequence	# PSMs	# Proteins	# Protein Groups	Protein Group Accessions	Modifications	ΔCn	q-Value	PEP	XCorr	Charge	MH+ [Da]	ΔM [ppm]	RT [min]	# Missed Cleavages
	High	FYFEELGK	1	1	1	Q10471		0	0.007	0.2405	1.43254	2	1032.5	-6.26764	89.1588	0
P49915-2	Isoform 2 of GMP synthase [glutamine-hydrolyzing] OS=Homo sapiens OX=9606 GN=GMPS - [GUAA_HUMAN]	0	1.68	2	1	1	1	594	65.8875	7.47412
	A2	Sequence	# PSMs	# Proteins	# Protein Groups	Protein Group Accessions	Modifications	ΔCn	q-Value	PEP	XCorr	Charge	MH+ [Da]	ΔM [ppm]	RT [min]	# Missed Cleavages
	High	THHNDTELIR	1	2	1	P49915-2		0	0.003	0.151	1.53599	3	1235.61	-3.75029	12.5347	0
P69905	Hemoglobin subunit alpha OS=Homo sapiens OX=9606 GN=HBA1 PE=1 SV=2 - [HBA_HUMAN]	0	10.56	1	1	1	1	142	15.2479	8.67529
	A2	Sequence	# PSMs	# Proteins	# Protein Groups	Protein Group Accessions	Modifications	ΔCn	q-Value	PEP	XCorr	Charge	MH+ [Da]	ΔM [ppm]	RT [min]	# Missed Cleavages
	High	VGAHAGEYGAEALER	1	1	1	P69905		0	0.005	0.2201	1.41734	3	1529.73	-2.86795	37.8344	0
Q15181	Inorganic pyrophosphatase OS=Homo sapiens OX=9606 GN=PPA1 PE=1 SV=2 - [IPYR_HUMAN]	0	4.84	1	1	1	1	289	32.6392	5.85889
	A2	Sequence	# PSMs	# Proteins	# Protein Groups	Protein Group Accessions	Modifications	ΔCn	q-Value	PEP	XCorr	Charge	MH+ [Da]	ΔM [ppm]	RT [min]	# Missed Cleavages
	High	LKPGYLEATVDWFR	1	1	1	Q15181		0	0.002	0.05792	1.79093	3	1694.89	-2.28728	103.827	0
Q8IYB1	Protein MB21D2 OS=Homo sapiens OX=9606 GN=MB21D2 PE=1 SV=3 - [M21D2_HUMAN]	0	1.43	1	1	1	1	491	55.7643	7.03467
	A2	Sequence	# PSMs	# Proteins	# Protein Groups	Protein Group Accessions	Modifications	ΔCn	q-Value	PEP	XCorr	Charge	MH+ [Da]	ΔM [ppm]	RT [min]	# Missed Cleavages
	High	LTLELQR	1	1	1	Q8IYB1		0	0.003	0.17	1.58921	2	872.517	-3.7364	58.2899	0
P39656-2	Isoform 2 of Dolichyl-diphosphooligosaccharide--protein glycosyltransferase 48 kDa subunit OS=Homo sapiens OX=9606 GN=DDOST - [OST48_HUMAN]	0	2.39	4	1	1	1	419	46.5479	7.29834
	A2	Sequence	# PSMs	# Proteins	# Protein Groups	Protein Group Accessions	Modifications	ΔCn	q-Value	PEP	XCorr	Charge	MH+ [Da]	ΔM [ppm]	RT [min]	# Missed Cleavages
	High	WVFKEEGVLR	1	4	1	P39656-2		0	0.003	0.1541	1.28667	3	1262.68	-4.57437	79.401	1
Q15070-2	Isoform 2 of Mitochondrial inner membrane protein OXA1L OS=Homo sapiens OX=9606 GN=OXA1L - [OXA1L_HUMAN]	0	1.91	4	1	1	1	419	46.6615	9.24658
	A2	Sequence	# PSMs	# Proteins	# Protein Groups	Protein Group Accessions	Modifications	ΔCn	q-Value	PEP	XCorr	Charge	MH+ [Da]	ΔM [ppm]	RT [min]	# Missed Cleavages
	High	NQLELAAR	1	4	1	Q15070-2		0	0.007	0.2545	1.23331	2	914.501	-5.30824	29.2354	0
P62333	26S proteasome regulatory subunit 10B OS=Homo sapiens OX=9606 GN=PSMC6 PE=1 SV=1 - [PRS10_HUMAN]	0	2.83	2	1	1	1	389	44.1451	7.48877
	A2	Sequence	# PSMs	# Proteins	# Protein Groups	Protein Group Accessions	Modifications	ΔCn	q-Value	PEP	XCorr	Charge	MH+ [Da]	ΔM [ppm]	RT [min]	# Missed Cleavages
	High	HGEIDYEAIVK	1	2	1	P62333		0	0.007	0.2504	1.49594	2	1273.63	-7.15668	60.3672	0
O43242-2	Isoform 2 of 26S proteasome non-ATPase regulatory subunit 3 OS=Homo sapiens OX=9606 GN=PSMD3 - [PSMD3_HUMAN]	0	3.09	2	1	1	1	356	41.1577	9.40771
	A2	Sequence	# PSMs	# Proteins	# Protein Groups	Protein Group Accessions	Modifications	ΔCn	q-Value	PEP	XCorr	Charge	MH+ [Da]	ΔM [ppm]	RT [min]	# Missed Cleavages
	High	FNQVLDQFGEK	1	2	1	O43242-2		0	0.007	0.2524	1.42595	2	1324.64	-11.339	75.8372	0
P62701	40S ribosomal protein S4, X isoform OS=Homo sapiens OX=9606 GN=RPS4X PE=1 SV=2 - [RS4X_HUMAN]	0	3.42	1	1	1	1	263	29.5791	10.1548
	A2	Sequence	# PSMs	# Proteins	# Protein Groups	Protein Group Accessions	Modifications	ΔCn	q-Value	PEP	XCorr	Charge	MH+ [Da]	ΔM [ppm]	RT [min]	# Missed Cleavages
	High	LSNIFVIGK	1	1	1	P62701		0	0.003	0.1784	1.56884	2	990.594	-4.16668	89.5778	0
P02788-2	Isoform DeltaLf of Lactotransferrin OS=Homo sapiens OX=9606 GN=LTF - [TRFL_HUMAN]	0	1.35	4	1	1	1	666	73.1142	7.85498
	A2	Sequence	# PSMs	# Proteins	# Protein Groups	Protein Group Accessions	Modifications	ΔCn	q-Value	PEP	XCorr	Charge	MH+ [Da]	ΔM [ppm]	RT [min]	# Missed Cleavages
	High	YYGYTGAFR	1	4	1	P02788-2		0	0.007	0.2474	1.23211	2	1097.5	-6.14369	59.984	0
Q5HY57	Emerin OS=Homo sapiens OX=9606 GN=EMD PE=1 SV=1 - [Q5HY57_HUMAN]	0	4.57	2	1	1	1	219	24.9229	5.021
	A2	Sequence	# PSMs	# Proteins	# Protein Groups	Protein Group Accessions	Modifications	ΔCn	q-Value	PEP	XCorr	Charge	MH+ [Da]	ΔM [ppm]	RT [min]	# Missed Cleavages
	High	APGAGLGQDR	1	2	1	Q5HY57		0	0.003	0.1973	1.57426	2	941.476	-4.16422	13.599	0
H7BZD1	Glutaminase kidney isoform, mitochondrial (Fragment) OS=Homo sapiens OX=9606 GN=GLS PE=1 SV=1 - [H7BZD1_HUMAN]	0	13.16	3	1	1	1	114	12.6144	8.27979
	A2	Sequence	# PSMs	# Proteins	# Protein Groups	Protein Group Accessions	Modifications	ΔCn	q-Value	PEP	XCorr	Charge	MH+ [Da]	ΔM [ppm]	RT [min]	# Missed Cleavages
	High	YAIAVNDLGTEYVHR	1	3	1	H7BZD1		0	0.007	0.2468	1.72393	3	1720.87	0.158896	84.1528	0
F8VTZ0	Poly(rC)-binding protein 2 (Fragment) OS=Homo sapiens OX=9606 GN=PCBP2 PE=1 SV=1 - [F8VTZ0_HUMAN]	0	17.19	22	1	1	1	64	6.80161	8.19189
	A2	Sequence	# PSMs	# Proteins	# Protein Groups	Protein Group Accessions	Modifications	ΔCn	q-Value	PEP	XCorr	Charge	MH+ [Da]	ΔM [ppm]	RT [min]	# Missed Cleavages
	High	INISEGNcPER	1	22	1	F8VTZ0	C8(Carbamidomethyl)	0	0.003	0.1618	1.5193	2	1288.59	-4.69385	25.1391	0
D6RCQ8	Phosphoacetylglucosamine mutase (Fragment) OS=Homo sapiens OX=9606 GN=PGM3 PE=1 SV=8 - [D6RCQ8_HUMAN]	0	5.48	8	1	1	1	146	15.9631	5.50342
	A2	Sequence	# PSMs	# Proteins	# Protein Groups	Protein Group Accessions	Modifications	ΔCn	q-Value	PEP	XCorr	Charge	MH+ [Da]	ΔM [ppm]	RT [min]	# Missed Cleavages
	High	VLIDISEK	1	8	1	D6RCQ8		0	0.007	0.2629	1.30147	2	916.531	-3.86304	58.3124	0
F5H2D2	Prohibitin-2 OS=Homo sapiens OX=9606 GN=PHB2 PE=1 SV=1 - [F5H2D2_HUMAN]	0	19.54	7	1	1	1	87	9.26095	10.2427
	A2	Sequence	# PSMs	# Proteins	# Protein Groups	Protein Group Accessions	Modifications	ΔCn	q-Value	PEP	XCorr	Charge	MH+ [Da]	ΔM [ppm]	RT [min]	# Missed Cleavages
	High	IGGVQQDTILAEGLHFR	1	7	1	F5H2D2		0	0.005	0.2181	1.31314	3	1853.98	-1.44837	97.2435	0
C9JRL4	Malate dehydrogenase, cytoplasmic (Fragment) OS=Homo sapiens OX=9606 GN=MDH1 PE=1 SV=8 - [C9JRL4_HUMAN]	0	6.72	6	1	1	1	119	12.9649	8.86572
	A2	Sequence	# PSMs	# Proteins	# Protein Groups	Protein Group Accessions	Modifications	ΔCn	q-Value	PEP	XCorr	Charge	MH+ [Da]	ΔM [ppm]	RT [min]	# Missed Cleavages
	High	ENFScLTR	1	6	1	C9JRL4	C5(Carbamidomethyl)	0	0.007	0.2611	1.23227	2	1026.46	-4.17453	37.6	0
C9JCJ9	Obg-like ATPase 1 (Fragment) OS=Homo sapiens OX=9606 GN=OLA1 PE=1 SV=1 - [C9JCJ9_HUMAN]	0	6.8	5	1	1	1	103	12.2947	9.43701
	A2	Sequence	# PSMs	# Proteins	# Protein Groups	Protein Group Accessions	Modifications	ΔCn	q-Value	PEP	XCorr	Charge	MH+ [Da]	ΔM [ppm]	RT [min]	# Missed Cleavages
	High	SWVIDqK	1	5	1	C9JCJ9	Q6(Deamidated)	0	0.003	0.1879	1.52504	2	876.446	-0.0499109	35.305	0
C9J9S3	Serine/threonine-protein phosphatase (Fragment) OS=Homo sapiens OX=9606 GN=PPP1CB PE=1 SV=1 - [C9J9S3_HUMAN]	0	8.8	14	1	1	1	125	14.2564	5.2749
	A2	Sequence	# PSMs	# Proteins	# Protein Groups	Protein Group Accessions	Modifications	ΔCn	q-Value	PEP	XCorr	Charge	MH+ [Da]	ΔM [ppm]	RT [min]	# Missed Cleavages
	High	IKYPENFFLLR	1	14	1	C9J9S3		0	0.003	0.1863	1.29508	3	1439.8	-4.77023	99.9234	1
A0A087WU68	Polypyrimidine tract-binding protein 1 (Fragment) OS=Homo sapiens OX=9606 GN=PTBP1 PE=1 SV=1 - [A0A087WU68_HUMAN]	0	8.81	8	1	1	1	227	23.6201	7.89893
	A2	Sequence	# PSMs	# Proteins	# Protein Groups	Protein Group Accessions	Modifications	ΔCn	q-Value	PEP	XCorr	Charge	MH+ [Da]	ΔM [ppm]	RT [min]	# Missed Cleavages
	High	NNQFQALLQYADPVSAQHAK	1	8	1	A0A087WU68		0	0.003	0.1532	1.96154	3	2243.12	0.52823	102.548	0
G3V5L5	Protein arginine N-methyltransferase 5 (Fragment) OS=Homo sapiens OX=9606 GN=PRMT5 PE=1 SV=8 - [G3V5L5_HUMAN]	0	5.92	9	1	1	1	169	19.6049	6.88818
	A2	Sequence	# PSMs	# Proteins	# Protein Groups	Protein Group Accessions	Modifications	ΔCn	q-Value	PEP	XCorr	Charge	MH+ [Da]	ΔM [ppm]	RT [min]	# Missed Cleavages
	High	VPLVAPEDLR	1	9	1	G3V5L5		0	0.007	0.2331	1.31383	2	1108.63	-4.62034	73.1451	0
H3BLV0	Complement decay-accelerating factor (Fragment) OS=Homo sapiens OX=9606 GN=CD55 PE=1 SV=1 - [H3BLV0_HUMAN]	0	6.13	11	2	2	2	326	35.7825	5.5415
	A2	Sequence	# PSMs	# Proteins	# Protein Groups	Protein Group Accessions	Modifications	ΔCn	q-Value	PEP	XCorr	Charge	MH+ [Da]	ΔM [ppm]	RT [min]	# Missed Cleavages
	High	LTcLQNLK	1	10	1	H3BLV0	C3(Carbamidomethyl)	0	0.002	0.09438	1.58287	2	989.542	-3.1021	39.9754	0
	High	TSFPEDTVITYK	1	11	1	H3BLV0		0	0.009	0.2711	1.22783	2	1400.69	-3.60726	79.9184	0
J3QLG6	Coiled-coil domain-containing protein 102B (Fragment) OS=Homo sapiens OX=9606 GN=CCDC102B PE=1 SV=1 - [J3QLG6_HUMAN]	0	8	3	1	1	2	325	37.849	6.31592
	A2	Sequence	# PSMs	# Proteins	# Protein Groups	Protein Group Accessions	Modifications	ΔCn	q-Value	PEP	XCorr	Charge	MH+ [Da]	ΔM [ppm]	RT [min]	# Missed Cleavages
	High	LSEEMKPnLDGVDLFnnGGSGNGETk	2	3	1	J3QLG6	N8(Deamidated); N16(Deamidated); N17(Deamidated); K26(Acetyl)	0	0.007	0.253	0.231417	3	2767.23	1.88548	48.7661	0
A0A087X1I3	Succinate dehydrogenase [ubiquinone] flavoprotein subunit, mitochondrial OS=Homo sapiens OX=9606 GN=SDHA PE=1 SV=1 - [A0A087X1I3_HUMAN]	0	1.54	5	1	1	1	519	56.6266	7.50342
	A2	Sequence	# PSMs	# Proteins	# Protein Groups	Protein Group Accessions	Modifications	ΔCn	q-Value	PEP	XCorr	Charge	MH+ [Da]	ΔM [ppm]	RT [min]	# Missed Cleavages
	High	KPFEEHWR	1	5	1	A0A087X1I3		0	0.007	0.2525	1.45451	3	1128.55	-6.09755	22.2301	0
	A2	Sequence	# PSMs	# Proteins	# Protein Groups	Protein Group Accessions	Modifications	ΔCn	q-Value	PEP	XCorr	Charge	MH+ [Da]	ΔM [ppm]	RT [min]	# Missed Cleavages
	High	IQIAPDSGGLPER	1	4	1	C9JSZ1		0	0.005	0.217	1.23444	2	1352.71	-6.8323	59.1274	0
E9PKD3	Thioredoxin reductase 1, cytoplasmic (Fragment) OS=Homo sapiens OX=9606 GN=TXNRD1 PE=1 SV=1 - [E9PKD3_HUMAN]	0	5.71	14	1	1	1	175	19.381	9.0708
	A2	Sequence	# PSMs	# Proteins	# Protein Groups	Protein Group Accessions	Modifications	ΔCn	q-Value	PEP	XCorr	Charge	MH+ [Da]	ΔM [ppm]	RT [min]	# Missed Cleavages
	High	FLIATGERPR	1	14	1	E9PKD3		0	0.003	0.2072	1.65227	3	1159.66	-2.45904	41.7427	0
K7EP16	Eukaryotic translation initiation factor 3 subunit G (Fragment) OS=Homo sapiens OX=9606 GN=EIF3G PE=1 SV=1 - [K7EP16_HUMAN]	0	13.56	3	1	1	1	118	13.2037	9.34912
	A2	Sequence	# PSMs	# Proteins	# Protein Groups	Protein Group Accessions	Modifications	ΔCn	q-Value	PEP	XCorr	Charge	MH+ [Da]	ΔM [ppm]	RT [min]	# Missed Cleavages
	High	ETDLQELFRPFGSISR	1	3	1	K7EP16		0	0.002	0.09665	1.86557	3	1894.96	-2.92409	109.132	0
P51449	Nuclear receptor ROR-gamma OS=Homo sapiens OX=9606 GN=RORC PE=1 SV=2 - [RORG_HUMAN]	0	12.55	1	4	4	4	518	58.2	8.54
	A2	Sequence	# PSMs	# Proteins	# Protein Groups	Protein Group Accessions	Modifications	ΔCn	q-Value	PEP	XCorr	Charge	MH+ [Da]	ΔM [ppm]	RT [min]	# Missed Cleavages
	High	ASGSGPSYSNNLAkAGLnGAScHLEYSPER	1	1	1	P51449	K14(Acetyl); N18(Deamidated); C22(Carbamidomethyl)	0	0.003	0.12587	1.35454	3	3137.4	-8.22541	92.7055	1
	High	qRDSLHAEVqkQLQQR	1	1	1	P51449	Q1(Deamidated); Q10(Deamidated); K11(Acetyl)	0	0.002	0.12631	1.23873	3	2007.99	-14.0092	112.573	2
	High	AFHHHLCKTHRQSIL	1	1	1	P51449	C12(Carbamidomethyl)	0	0.007	0.21514	0.92	2	1491.75	-9.44	101.91	1
D6RD83	Heterogeneous nuclear ribonucleoprotein D0 (Fragment) OS=Homo sapiens OX=9606 GN=HNRNPD PE=1 SV=1 - [D6RD83_HUMAN]	0	10.87	21	1	1	1	92	9.93472	5.05908
	A2	Sequence	# PSMs	# Proteins	# Protein Groups	Protein Group Accessions	Modifications	ΔCn	q-Value	PEP	XCorr	Charge	MH+ [Da]	ΔM [ppm]	RT [min]	# Missed Cleavages
	High	FGEVVDcTLK	1	21	1	D6RD83	C7(Carbamidomethyl)	0	0.003	0.1897	1.50173	2	1167.57	-3.58605	58.4474	0
E9PKD5	26S proteasome regulatory subunit 6A (Fragment) OS=Homo sapiens OX=9606 GN=PSMC3 PE=1 SV=2 - [E9PKD5_HUMAN]	0	3.22	4	1	1	1	311	34.5923	5.33838
	A2	Sequence	# PSMs	# Proteins	# Protein Groups	Protein Group Accessions	Modifications	ΔCn	q-Value	PEP	XCorr	Charge	MH+ [Da]	ΔM [ppm]	RT [min]	# Missed Cleavages
	High	VDILDPALLR	1	4	1	E9PKD5		0	0.007	0.2633	1.30482	2	1124.66	-2.21107	100.686	0
