# Supplementary material for: Epithelial SIRT6 governs IL-17A pathogenicity and drives allergic airway inflammation and remodeling
Source: Nat Commun. 2023 Dec 22;14:8525. doi: 10.1038/s41467-023-44179-x (PMC10746710; doi:10.1038/s41467-023-44179-x)
Supplement: Supplementary file 8 — Source Data [file 41467_2023_44179_MOESM8_ESM.zip]

Archive with 7 entries (4 files):
- Source Data/
- __MACOSX/
- __MACOSX/Source Data/
- __MACOSX/Source Data/._File 1  Source Data.xlsx
- Source Data/File 2 Uncropped western blot images.pdf
- __MACOSX/Source Data/._File 2 Uncropped western blot images.pdf
- Source Data/File 1  Source Data_ESM.xlsx
