# Supplementary material for: Epithelial SIRT6 governs IL-17A pathogenicity and drives allergic airway inflammation and remodeling
Source: Nat Commun. 2023 Dec 22;14:8525. doi: 10.1038/s41467-023-44179-x (PMC10746710; doi:10.1038/s41467-023-44179-x)
Supplement: Supplementary file 8 — Source Data [file 41467_2023_44179_MOESM8_ESM.zip › Source Data/File 1 Source Data_ESM.xlsx]

## Sheet: Fig 1
Fig 1 C
sirt1		sirt2	sirt4	sirt3		sirt4		sirt5		sirt6		sirt7
Controls	HDM+LPS	Controls	HDM+LPS	Controls	HDM+LPS	Controls	HDM+LPS	Controls	HDM+LPS	Controls	HDM+LPS	Controls	HDM+LPS
0.908526	0.611998	0.931934	1.07051	1.10957	0.846745	0.909597	0.925497	1.06681	0.550304	1.14735	2.49372	1.05212	0.998822
1.16603	0.580996	1.11211	1.27748	0.955945	0.798298	0.981663	1.13548	0.961461	0.780949	0.912755	2.6177	0.995367	1.53858
0.943831	0.435758	0.964799	1.43227	0.942785	0.675955	1.11985	1.17145	0.974882	0.621273	0.95482	2.2631	0.95482	1.48103
Fig 1 E
SIRT1		SIRT3		SIRT5		SIRT6
Con	HDM+LPS	Con	HDM+LPS	Con	HDM+LPS	Con	HDM+LPS
1.08081	0.64987	1.0456	0.748524	0.994402	0.648916	0.370351	0.971118
0.971548	0.615215	0.883916	0.395635	0.985519	0.311301	0.385892	1.23963
0.925481	0.204686	0.933533	0.433399	0.991418	0.364303	0.509195	1.17023
	0.216546		0.616608		0.335206		0.825728
Fig 1 F	PBMC
SIRT1		SIRT3		SIRT5
Con	Asthma	Con	Asthma	Con	Asthma
1.03886	0.541488	0.91067	0.65293	1.04608	0.549046
1.08298	0.401925	0.972655	0.494828	1.08673	0.404721
0.879649	0.444421	1.02811	0.70466	0.870551	0.643941
Fig 1 G,H, J-O
Controls (n=11)
No.	Sex	Age	FEV1	FEV1/FVC	SIRT6	CAT	EOS%	NEU%
1	M	45	2.6	73.5	1.17772	N/A	1.23	62
2	M	53	3.7	85.27	1.1014	N/A	0.89	56
3	M	51	3.2	86.9	0.983502	N/A	2.63	55
4	F	56	1.74	79.5	0.884336	N/A	3.21	58
5	M	58	3.14	73	1.09885	N/A	1.58	57
6	F	61	1.79	94.2	1.15082	N/A	1.87	55
7	M	61	2.75	79.5	1.4038	N/A	2.86	52
8	F	64	2.27	81.2	0.909198	N/A	3.15	63
9	M	62	3.21	111.8	0.70678	N/A	2.36	55
10	F	67	2.07	85.5	0.905006	N/A	3.22	62
11	M	62	2.21	81.1	0.854212	N/A	2.76	65
Mild Moderate asthma (n=16)
1	M	57	2.17	99.05	1.73628	22	5.68	65
2	F	46	2.24	89.2	1.9	25	7.25	67
3	M	74	1.99	83.8	1.6694	21	4.58	53
4	F	59	1.59	74.4	3.33881	23	6.23	72
5	M	60	2.25	85.5	1.8566	20	5.12	62
6	F	48	2.18	96.8	3.4011	22	4.26	69
7	F	56	1.97	83.4	3.06524	25	7.99	75
8	F	65	1.39	82.58	3.3776	25	6.57	71
9	F	72	2.01	89.2	2.78176	25	4.23	58
10	F	64	1.82	83.9	2.17749	24	6.01	60
11	F	70	1.55	94	2.67462	22	4.08	59
12	F	28	2.57	83.7	1.93098	23	5.68	56
13	M	56	2.46	83.8	2.02698	21	5.98	76
14	F	63	1.91	84.1	2.96083	20	8.23	65
15	M	50	2.48	74.22	2.47827	22	7.03	61
16	M	72	2.32	92	1.76459	22	6.38	57
Severe asthma (n=17)
1	M	58	1.68	74.39	3.54553	19	11.23	71
2	M	74	1.01	65.61	3.2028	19	5.63	75
3	M	63	1.2	54.66	2.74347	18	8.21	67
4	M	62	2.29	86.78	3.61167	16	4.36	78
5	F	67	0.92	77.77	2.40494	18	6.48	83
6	F	51	0.82	63.21	2.85337	18	10.25	68
7	F	68	0.78	65.31	3.48059	17	9.51	76
8	F	35	2.06	71.43	2.88652	18	6.03	70
9	M	57	0.65	42.47	4.13915	18	6.78	72
10	M	66	1.58	66.88	3.69609	15	5.32	80
11	F	35	0.89	50.66	3.07233	18	10.89	60
12	M	40	0.88	53.14	2.87986	17	12.03	73
13	F	57	1.07	74.21	3.12965	17	8.21	62
14	M	56	1.88	76.79	3.97053	15	6.32	81
15	M	70	1.61	70.29	2.21299	17	8.64	77
16	M	71	1.89	73.29	3.84416	19	9.32	65
17	M	62	1.08	54.26	2.28575	16	8.11	73

## Sheet: Fig 2
Fig 2 C	Sirt6 mRNA
0h		6h		12h		18h		24h
CON 1	0.921251	CON 1	0.873573	CON 1	0.872564	CON 1	0.832199	CON 1	0.875594
CON 2	1.06191	CON 2	0.949342	CON 2	0.845768	CON 2	0.90125	CON 2	0.928731
CON 3	1.02219	CON 3	1.20581	CON 3	1.35504	CON 3	1.3333	CON 3	1.22972
HDM1	0.973779	HDM1	1.67597	HDM1	1.85104	HDM1	2.23457	HDM1	2.88452
HDM2	1.05093	HDM2	1.48452	HDM2	1.31798	HDM2	2.19619	HDM2	2.51112
HDM3	1.10318	HDM3	1.23114	HDM3	1.69741	HDM3	1.83401	HDM3	2.49378
Fig 2F
Controls	HDM+LPS
16.014	142.938
18.185	135.223
21.068	100.268
30.159	123.58
23.189	110.258
Fig 2 H
Controls	HDM+LPS
8	24
6.5	32.5
12.5	16.5
10.5	17.5
14.5	28.5
Fig 2J	Snail1 mRNA
0	D1	D2	D3
0.962594	1.85961	3.54307	4.43828
1.44894	2.77022	3.11666	2.91804
0.716978	2.25793	2.71321	3.38698
Fig 2K	Tgf-β1 mRNA
0	D1	D2	D3
1.13682	2.15099	3.66802	3.43426
1.23114	1.67018	2.68515	4.05584
0.712025	2.37841	3.3058	3.78423
Fig 2M
Fn1 mRNA
Controls	Asthma
1.48452	3.59253
0.757858	3.85038
1.1487	3.71922
	2.71321
	2.14355
Fig 2O
Controls	Asthma
11	28
15	31
20	37
23	36
17	30
	32
	42
	40
	45
	38
Fig 2Q	WA%
Controls	Asthma
0.895	1.05
0.965	1.06
0.92	1.245
1.01	1.135
1.031	1.335
	1.42
	1.78
	1.775
	1.42
	1.345
Fig 2R
Correlation between SIRT6 expression in airway epithelium and airway wall thickness in asthmatic patients
SIRT6 expression in airway epithelium	WA%
28	1.05
31	1.06
37	1.245
36	1.135
30	1.335
32	1.42
42	1.78
40	1.775
45	1.42
38	1.345

## Sheet: Fig 3
Fig 3D
PAS Score
Control		HDM+LPS
SIRT6	SIRT6 cKO	SIRT6	SIRT6 cKO
0.25	0.75	4	2.5
0.5	0.5	4	2
0.5	1	3.5	2
1	0.75	3.5	1.75
1.25	1.5	3	1.5
Fig 3F
MASSON Score
Control		HDM+LPS
SIRT6	SIRT6 cKO	SIRT6	SIRT6 cKO
15	18	40	18
22	15	35	19
18	12	30	13
13	10	37	23
17	17	28	28
Fig 3H
Fn1 mRNA
Control		HDM+LPS
SIRT6	SIRT6 cKO	SIRT6	SIRT6 cKO
0.976032	1.04608	4.27226	2.07053
0.898132	1.1487	3.16017	1.85318
0.835088	1.06069	3.56771	1.65864
1.07177	0.913831	3.74509	2.27363
1.26576	0.876606	4.04181	1.56374
Fig 3I
Snil 1 mRNA
Control		HDM+LPS
SIRT6	SIRT6 cKO	SIRT6	SIRT6 cKO
0.898132	0.920188	3.59253	2.12874
1.29684	0.904379	3.36359	1.56917
1.07549	1.22264	3.05252	1.7593
0.907519	0.972655	2.89788	2.21146
0.876606	0.843816	2.52275	1.89212
Fig 3J
BALF
Control		HDM+LPS
SIRT6	SIRT6 cKO	SIRT6	SIRT6 cKO
2	2.5	16	8
3	3.5	12.5	10.5
4	5	11.5	7.5
2.5	2	13	9
3.5	2.75	10.75	8.5
5	3	15	6
			8.5
Fig 3K
BALF differential cells
Eos				Neu				Mac				Lym
Control		HDM+LPS		Control		HDM+LPS		Control		HDM+LPS		Control		HDM+LPS
SIRT6	SIRT6 cKO	SIRT6	SIRT6 cKO	SIRT6	SIRT6 cKO	SIRT6	SIRT6 cKO	SIRT6	SIRT6 cKO	SIRT6	SIRT6 cKO	SIRT6	SIRT6 cKO	SIRT6	SIRT6 cKO
0.02	0.05	3.2	2	0.04	0.025	6.4	2.4	1.92	2.35	2.4	3.12	0.02	0.075	4	0.48
0.045	0.035	3.125	1.05	0.03	0.07	5.625	2.1	2.835	3.325	1.25	6.3	0.09	0.07	2.5	1.05
0.08	0.1	2.3	0.75	0.12	0.15	4.025	1.875	3.72	4.6	3.45	4.125	0.08	0.15	1.725	0.75
0.075	0.03	3.9	1.35	0.05	0.08	5.2	3.15	2.3375	1.87	1.3	3.6	0.0375	0.02	2.6	0.9
0.0525	0.0825	2.6875	0.255	0.105	0.1375	3.225	2.125	3.2375	2.475	2.15	5.44	0.105	0.055	2.6875	0.68
0.125	0.06	3.75	0.9	0.15	0.09	5.25	0.9	4.675	2.76	3	3	0.05	0.09	3	1.2
			1.7				1.7				2.975				2.125
Fig 3M
HE
Control		HDM+LPS
SIRT6	SIRT6 cKO	SIRT6	SIRT6 cKO
0.5	1.25	4	2
1	1.5	3.5	2.25
1.5	0.75	3	2.5
0.5	1	3.75	1.75
0.75	0.5	2.75	1.25

## Sheet: Fig 4
Fig 4D					Fig 4E					Fig 4G
Il17a mRNA					IL-17A protein					IL-17A protein quantification WB
Control		HDM+LPS			Control		HDM+LPS			Control		HDM+LPS
SIRT6	SIRT6 cKO	SIRT6	SIRT6 cKO		SIRT6	SIRT6 cKO	SIRT6	SIRT6 cKO		SIRT6	SIRT6 cKO	SIRT6	SIRT6 cKO
0.885768	0.477973	5.15153	2.47942		6.73399	1.31607	17.6441	10.302		0.329298	0.25659	1.09565	0.141995
1.15669	0.734584	6.25496	3.2154		10.5408	5.43263	8.87146	9.82465		0.213028	0.260828	1.16668	0.262209
0.962594	0.895025	5.77572	2.54912		9.82465	0.614015	18.0083	6.73399		0.559205	0.0586672	0.84494	0.160621
					6.0237	1.90192	12.0965	7.80149
					4.25274	1.31607	15.7068	8.63347
					6.49711	2.95832		8.51453
Fig 4I					Fig 4K					Fig 4L				Fig 4M
IL-17A expression in epithelium of mice					IL-17A expression in epithelium of human					IL-17A expression in BALF				The correlation between SIRT6 expression in airway epithelium and IL-17A levels in BALF
Control		HDM+LPS			Controls	Asthma				Controls	Asthma			SIRT6 expression in airway epithelium	IL-17A expression in BALF
SIRT6	SIRT6 cKO	SIRT6	SIRT6 cKO		11	15				14.6388	39.7174			28	39.7174
5	4	18	12		8	19				15.0409	44.5337			31	44.5337
6	6	20	13		15	22				26.8308	66.2088			37	66.2088
4	7	17	10		10	12				29.6014	54.8402			36	54.8402
10	8	15	9		12	15				38.4216	58.1911			30	58.1911
7	9	19	8			18					43.7578			32	43.7578
						16					84.6346			42	84.6346
						15					57.5918			40	57.5918
						18					84.1088			45	84.1088
						13					70.125			38	70.125
Fig 4O					Fig 4Q
IL-17A expression in HBE siRNA sirt6/ELISA					IL-17A expression in HBE pcDNA sirt6/ ELISA
Control	HDM/LPS	Control	HDM/LPS		Control	HDM/LPS	Control	HDM/LPS
Con siRNA	Con siRNA	SIRT6 siRNA	SIRT6 siRNA		pcDNA3.1	pcDNA3.1	pcDNA Sirt6	pcDNA Sirt6
25.399	79.3755	24.6452	43.1134		32.58	85.3067	43.649	119.049
34.6629	81.5179	36.111	53.7858		39.1857	92.9242	35.0001	107.266
20.8167	93.3407	41.2686	37.7773		28.3547	75.5668	53.3493	134.284
Fig 4R					Fig 4S
IL-17A Luciferase					IL-17A Luciferase
Control	HDM/LPS	Control	HDM/LPS		Control	HDM/LPS	Control	HDM/LPS
Con siRNA	Con siRNA	SIRT6 siRNA	SIRT6 siRNA		pcDNA3.1	pcDNA3.1	pcDNA Sirt6	pcDNA Sirt6
1	1.66111	0.697552	0.845677		1	2.09411	3.04538	3.90848
1	1.63389	0.896978	1.02493		1	2.03466	2.79033	3.51925
1	1.40215	0.649737	0.847184		1	2.07073	2.00425	2.7714

## Sheet: Fig 6
Fig 6 D	Il17a mRNA
Control							HDM+LPS
NC	Sirt6 siRNA	Vector	SIRT6-WT	SIRT6-△C	SIRT6-Core	SIRT6-△N	NC	Sirt6 siRNA	Vector	SIRT6-WT	SIRT6-△C	SIRT6-Core	SIRT6-△N
1	0.873573	1.07549	19.3599	1.41421	6.63456	12.3377	2.35381	0.771105	1.12117	28.443	1.65864	21.8566	22.6274
1	0.427798	1.63014	51.8043	7.78124	18.8959	23.5067	0.861546	0.895025	2.31338	75.8459	19.9042	57.68	42.9623
1	0.719467	1.61888	27.9543	4.24275	12.8616	12.3805	1.1487	0.726986	4.54727	60.3382	8.39773	35.8773	34.0598
1	1.10957	2.70382	11.2746	2.31338	8.63383	10.9663	1.38992	0.578344	3.97237	22.0087	3.94493	16.4498	14.9285
Fig 6 F
	IL-17A Luciferase
IL-17A Promoter		+	+	+
Flag-RORγt		+	+	+
SIRT6-FL		-	+	-
SIRT6-△C		-	-	+
		1	1.68954	0.534652
		1	1.66049	0.421124
		1	1.98358	0.501043
Fig 6 M
Il17a mRNA			Il17f mRNA			Il22 mRNA
WT	192R	192Q	WT	192R	192Q	WT	192R	192Q
1	1.13682	0.466516	1	1.16473	0.737135	1	1.11729	0.855595
1	1.20999	0.840896	1	1.42899	0.63728	1	1.14472	0.82645
1	1.38032	0.246558	1	1.32409	0.891929	1	1.10191	0.765779
1	1.48968	0.840896	1	1.26138	0.63728	1	2.02792	0.626332
1	1.80876	0.755236	1	1.10957	0.790041	1	1.17283	0.549046
Fig 6 N
IL-17A protein
WT	192R	192Q
113.258	221.305	80.0071
98.621	255.169	67.9224
76.2377	194.452	58.6235

## Sheet: Fig 7
Fig 7E
	Ack			RORγt			SIRT6			IL-17A
HDM+LPS	-	+	+	-	+	+	-	+	+	-	+	+
OSS	-	-	+	-	-	+	-	-	+	-	-	+
	0.974635	0.348106	0.664527	0.246886	0.872902	0.365827	0.263768	0.662489	0.524388	0.401112	0.954549	0.391736
	1.0798	0.107267	0.647029	0.278463	1.04474	0.392211	0.294081	0.758217	0.532574	0.398299	1.24286	0.171786
	1.08262	0.0691208	0.751386	0.429195	1.01484	0.368565	0.520053	1.06811	0.532643	0.556681	1.58993	0.118956
			0.681916			0.555859			0.432059			0.12343
Fig 7F					Fig 7G
	Il17a mRNA					IL-17A protein
HDM+LPS	-	+	+		HDM+LPS	-	+	+
OSS	-	-	+		OSS	-	-	+
	0.933033	68.1197	25.9921			79.3474	225.308	115.107
	1.29684	58.4852	38.0546			79.8372	175.818	133.096
	0.815072	53.8174	36.886			78.6951	206.19	130.35
						63.138	193.141	126.172
						74.4764	184.484	93.7603
						72.2198	201.569	118.291
Fig 7H-J
	Il17f mRNA			Cxcl1 mRNA			Cxcl2 mRNA			CXCL1 protein			CXCL2 protein
HDM+LPS	-	+	+	-	+	+	-	+	+	-	+	+	-	+	+
OSS	-	-	+	-	-	+	-	-	+	-	-	+	-	-	+
	0.926588	42.5179	11.7127	0.904379	65.7993	13.1775	1.03527	21.1121	17.9387	45.3325	83.1971	42.7966	24.0688	228.942	119.816
	1.34723	34.5952	19.9733	0.895025	36.5044	6.79748	1.50004	43.865	9.44794	40.9191	91.4957	54.5075	22.5751	164.56	143.382
	0.792784	34.5353	27.7612	2.02792	45.0983	19.0934	0.849685	36.6312	9.38268	35.8489	71.3752	46.818	25.2754	170.698	133.585
Fig 7L
	N-ca			Muc5ac			Collagen I			Mmp9			α-Sma
HDM+LPS	-	+	+	-	+	+	-	+	+	-	+	+	-	+	+
OSS	-	-	+	-	-	+	-	-	+	-	-	+	-	-	+
	2.58471	5.75573	0.646176	0.917004	5.79577	0.664343	0.939523	11.6318	4.09823	1.25701	4.47554	2.19959	3.55537	16	1.92519
	1.48968	10.5927	1.11342	1.19748	7.33603	1.75321	0.879649	12.1678	4.46915	1.18921	4.40762	1.48968	4.09823	10.9283	1.98618
	1.65864	6.89237	0.353553	0.82645	6.1475	0.570382	1.19748	17.6917	1.82766	0.63728	2.9481	1.45397	0.420448	9.12611	2.49666
Fig 7O
	N-Ca			Collagen I			α-SMA
HDM+LPS	-	+	+	-	+	+	-	+	+
OSS	-	-	+	-	-	+	-	-	+
	0.190557	0.58117	0.73515	0.418969	0.714355	0.572377	0.378077	0.74999	0.7592
	0.0948318	0.946918	0.234179	0.287468	1.10651	0.242061	0.490724	0.940498	0.499023
	0.2453	1.09683	0.249596	0.339781	1.18522	0.429017	0.566065	1.0613	0.634521
		1.16443	0.26684		1.03245	0.475396		1.34567	0.755851

## Sheet: Fig.S1
	Fig.S1A	Sirt6
	Controls	Mild/moderate	Severe
	0.668964	3.04196	5.46416
	1.19748	3.94493	3.94493
	1.42899	4.62675	6.47554
	1.21841	3.74509	7.86256
	0.716978	3.28297	5.6962

## Sheet: Fig.S2
	Fig.S2H
	SIRT6 positive cells in macrophages
	Controls	Asthma
	7	15
	12	19
	8	25
	15	28
	9	21
		23
		30
		18
		20
		22

## Sheet: Fig.S3
Fig S3B	N-Ca
Controls	HDM+LPS
10.005	85.226
12.187	67.568
15.287	55.667
20.281	70.489
17.288	50.148
Fig S3D	Vimentin
Controls	HDM+LPS
8.559	63.589
11.256	49.673
15.269	53.268
20.188	75.267
16.337	68.281
Fig S3E	N-ca mRNA
-	HDM+LPS	-	HDM+LPS
Control SiRNA	Control SiRNA	Sirt6 SiRNA	Sirt6 SiRNA
0.771105	2.91804	1.16878	1.28343
1.29235	2.62989	0.809442	1.38992
1.00347	3.47015	1.05702	1.6077
Fig S3F	E-ca mRNA
-	HDM+LPS	-	HDM+LPS
Control SiRNA	Control SiRNA	Sirt6 SiRNA	Sirt6 SiRNA
0.934111	0.367717	1.0656	0.807574
1.13813	0.48689	0.89606	0.63581
0.940609	0.431271	0.908568	0.674395
Fig S3G-I
Snail1 mRNA			Zeb1 mRNA			Pd-l1 mRNA
Controls	Asthma		Controls	Asthma		Controls	Asthma
1.52098	2.80889		0.858565	2.52275		1.7411	3.14923
0.594604	3.86375		0.662044	4.36203		0.624165	5.33319
0.907519	4.24275		1.56917	5.71598		1.34723	6.12623
	2.24233			3.12748			2.76063
	2.95878			3.01049			4.04181

## Sheet: Fig.S4
Fig S4A
SIRT6	SIRT6 cKO
0.955945	0.177618
0.91067	0.231183
1.09809	0.100535
1.17691	0.156891
0.933033	0.216885
Fig S4C			Fig S4D			Fig S4E			Fig S4F			Fig S4G
SIRT6	SIRT6 cKO		SIRT6	SIRT6 cKO		SIRT6	SIRT6 cKO		SIRT6	SIRT6 cKO		SIRT6	SIRT6 cKO
3.39	4.09		6.24	7.82		7.76	7.64		4.38	4.04		16.3	18.3
4.69	5.34		6.62	6.38		7.83	6.6		6.49	5.81		14.6	16.4
6.44	6.46		8.36	4.04		11.5	10.1		4.96	4.67		12.6	12.7

[truncated: 5 more sheets: Fig.S6, Fig.S7, Fig.S9, Fig.S10, Fig.S11]
